# Supplementary material for: Proteomic analysis of four Clostridium botulinum strains identifies proteins that link biological responses to proteomic signatures
Source: PLoS One. 2018 Oct 15;13(10):e0205586. doi: 10.1371/journal.pone.0205586 (PMC6188780; doi:10.1371/journal.pone.0205586)
Supplement: S1 Table — (XLSX) [file pone.0205586.s001.xlsx]

## Sheet: ATCC3502
Protein	Description	ATCC3502_CELL_0_4_TPGY_1_A	ATCC3502_CELL_0_8_TPGY_1_A	ATCC3502_CELL_0_4_TPGY_1_B	ATCC3502_CELL_0_4_TPGY_1_C	ATCC3502_CELL_0_8_TPGY_1_B	ATCC3502_CELL_0_8_TPGY_1_C	ATCC3502_CELL_5_d_TPGY_1_A	ATCC3502_CELL_5_d_TPGY_1_B	ATCC3502_CELL_5_d_TPGY_1_C	ATCC3502_CELL_0_4_BHI_1_A	ATCC3502_CELL_0_4_BHI_1_B	ATCC3502_CELL_0_4_BHI_1_C	ATCC3502_CELL_0_8_BHI_1_A	ATCC3502_CELL_0_8_BHI_1_B	ATCC3502_CELL_0_8_BHI_1_C	ATCC3502_CELL_5_d_BHI_1_A	ATCC3502_CELL_5_d_BHI_1_B	ATCC3502_CELL_5_d_BHI_1_C	ATCC3502_CELL_0_4_TPGY_2_A	ATCC3502_CELL_0_4_TPGY_2_B	ATCC3502_CELL_0_4_TPGY_2_C	ATCC3502_CELL_0_8_TPGY_2_A	ATCC3502_CELL_0_8_TPGY_2_B	ATCC3502_CELL_0_8_TPGY_2_C	ATCC3502_CELL_5_d_TPGY_2_A	ATCC3502_CELL_5_d_TPGY_2_B	ATCC3502_CELL_5_d_TPGY_2_C	ATCC3502_CELL_0_4_BHI_2_A	ATCC3502_CELL_0_4_BHI_2_B	ATCC3502_CELL_0_4_BHI_2_C	ATCC3502_CELL_0_8_BHI_2_A	ATCC3502_CELL_0_8_BHI_2_B	ATCC3502_CELL_0_8_BHI_2_C	ATCC3502_CELL_5_d_BHI_2_A	ATCC3502_CELL_5_d_BHI_2_B	ATCC3502_CELL_5_d_BHI_2_C	ATCC3502_SN_0_4_TPGY_1_B	ATCC3502_SN_0_4_TPGY_1_A	ATCC3502_SN_0_4_TPGY_1_C	ATCC3502_SN_0_8_TPGY_1_A	ATCC3502_SN_0_8_TPGY_1_B	ATCC3502_SN_0_8_TPGY_1_C	ATCC3502_SN_5_d_TPGY_1_A	ATCC3502_SN_5_d_TPGY_1_B	ATCC3502_SN_5_d_TPGY_1_C	ATCC3502_SN_0_4_BHI_1_A	ATCC3502_SN_0_4_BHI_1_B	ATCC3502_SN_0_4_BHI_1_C
fid|6331440|locus|CBO2513|	guanylate kinase [Clostridium botulinum A str. ATCC 3502]					2														2			2										3	3
fid|6332960|locus|CBO2624|	V-type ATP synthase subunit B [Clostridium botulinum A str. ATCC 3502]	37	30	19	22	22	19	33	31	25	35	35	28	40	36	33	62	59	64	16	19	17	22	23	23	37	31	32	42	59	50	42	52	49	93	96	103							3	4	3	2
fid|6332946|locus|CBO2466|	electron transferring subunit of proline reductase [Clostridium botulinum A str. ATCC 3502]	17	24	26	29	25	36				6	4	3	2	3	3				26	26	25	17	12	13			2	12	11	5	14	8	9
fid|6331283|locus|CBO2794|	aminopeptidase II [Clostridium botulinum A str. ATCC 3502]							16	15	10	4	4	6	2	5	2	7	5	7							8	9	8		2		2	2	2	8	7	5							2
fid|6332020|locus|CBO1993|	tagatose-bisphosphate aldolase [Clostridium botulinum A str. ATCC 3502]	9	37	25	22	33	25	11	14	5	26	25	20	32	35	27	43	38	41	20	27	24	23	28	20	7	8	9	33	31	25	29	32	30	43	35	31										2	2
fid|6332698|locus|CBO2414|	30S ribosomal protein S15 [Clostridium botulinum A str. ATCC 3502]	6	9	7	10	11	9					3	3	4	3			2		5	6	4	5	5	4				4	2	2	5	3	2			3											4	3
fid|6333539|locus|CBO2625|	V-type ATP synthase subunit A [Clostridium botulinum A str. ATCC 3502]	36	36	29	34	33	30	54	46	42	49	47	42	42	47	49	89	87	88	31	31	28	29	28	27	34	47	46	55	45	54	53	66	46	124	122	121
fid|6334399|locus|CBO3518|	lysyl-tRNA synthetase [Clostridium botulinum A str. ATCC 3502]	11	20	13	14	13	9	13	14	14	9	8	7	9	10	7	4	5	3	9	14	11	12	13	12	10	11	9	14	11	6	14	11	6	2	2								5	5	6
fid|6332469|locus|CBO3197|	electron transfer flavoprotein, alpha subunit/FixB family protein [Clostridium botulinum A str. ATCC 3502]	9						9	8	8							15	17	13							4	4	4							17	13	11
fid|6332507|locus|CBO3515|	elongation factor G [Clostridium botulinum A str. ATCC 3502]	8						6	10	9							19	21	16							4	2	4							38	27	24
fid|6334363|locus|CBO1327|	PTS system, glucose-specific, IIABC component [Clostridium botulinum A str. ATCC 3502]	12	12	17	13	17	10	6	5	7	11	15	12	18	19	18	15	18	15	15	13	11	15	14	14	5	2	5	21	21	9	24	31	19	19	16	13
fid|6333451|locus|CBO2882|	peptidase [Clostridium botulinum A str. ATCC 3502]	4						42	37	29	5	6	5	2			11	12	8							41	33	37							17	16	16							20	22	22	2
fid|6332094|locus|CBO3137|	translation initiation factor IF-3 [Clostridium botulinum A str. ATCC 3502]	8	19	11	21	12	19				6	6	5	4	3	4	2	2		18	13	16	14	8	11				12	9	10	13	19	11	2	2	2
fid|6333788|locus|CBO3465|	50S ribosomal protein L18 [Clostridium botulinum A str. ATCC 3502]	8	12	9	10	12	13				4		3	6	7	4		2		11	8	11	6	7	8				9	7	8	9	9	7	2	2	2
fid|6332523|locus|CBO3200|	acetyl-CoA acetyltransferase [Clostridium botulinum A str. ATCC 3502]	108	2					234	230	238	45	44	42	29	31	22	175	167	165							378	352	355	5	6	8	6	2	2	193	182	161							85	94	88	22	11	15
fid|6331418|locus|CBO1580|	pyridine nucleotide-disulphide oxidoreductase family protein [Clostridium botulinum A str. ATCC 3502]	10	6	3		3	6	8	13	5	20	10	24	31	27	27	15	15	9							4	3	3	9	7	4	13	16	9	38	36	24
fid|6332778|locus|CBO3284|	D-lactate dehydrogenase [Clostridium botulinum A str. ATCC 3502]	4	15	13	11	11	7		2	10	8	9	12	16	13	10	55	56	48	5	5	5	8	4	9	7	9	12	21	21	16	28	24	21	17	18	12
fid|6331658|locus|CBO2626|	V-type ATP synthase subunit C [Clostridium botulinum A str. ATCC 3502]		4	5	6	7	2				3	5	5	4	5	10	11	8	9	3	3	3	4	3	4				10	11	8	12	9	7	18	17	16
fid|6333643|locus|CBO3451|	50S ribosomal protein L17 [Clostridium botulinum A str. ATCC 3502]	10	12	12	11	12	10		2	3	5	6	5	7	9	7	2	5		9	11	9	10	10	10				8	6	4	9	9	3	4	5	2
fid|6332908|locus|CBO3600|	3-ketoacyl-(acyl-carrier-protein) reductase [Clostridium botulinum A str. ATCC 3502]	6	9	10	6	13	6				3	2	3	6	5	5				13	10	11	5	8	9				8	5	2	5	8	7
fid|6334543|locus|CBO3198|	electron transfer flavoprotein, beta subunit/FixA family protein [Clostridium botulinum A str. ATCC 3502]	2						4	4	10							26	22	24							6	4	7	3						22	19	16
fid|6331317|locus|CBO3474|	30S ribosomal protein S3 [Clostridium botulinum A str. ATCC 3502]	21	54	41	43	39	42	4	4	6	25	14	10	22	21	12	4	5	4	31	35	44	36	33	23				24	18	15	26	29	23	3	2	2
fid|6332412|locus|CBO1991|	PTS system, fructose family, IIBC component [Clostridium botulinum A str. ATCC 3502]	4	16	12	13	12	16	23	24	29	16	18	19	18	24	23	28	37	32	9	7	7	12	14	12	20	21	20	23	15	14	24	18	15	37	35	33
fid|6334046|locus|CBO3470|	50S ribosomal protein L24 [Clostridium botulinum A str. ATCC 3502]	5	9	6	3	5	5				2	2	2	4	2	4	2	2	2	6	6	9	8	5	6				7	9	4	4	5	3	2	2
fid|6333586|locus|CBO3446|	50S ribosomal protein L13 [Clostridium botulinum A str. ATCC 3502]	18	32	35	31	32	39	5	5	2	13	10	6	14	13	12	9	6	5	31	34	29	21	27	19				20	15	14	28	27	12	3	4	2
fid|6332721|locus|CBO1990|	PTS system, fructose family, IIA component [Clostridium botulinum A str. ATCC 3502]	2	7	5	10	9	6	7	7	6	7	8	7	7	8	9	14	12	17	9	11	7	7	7	4	10	8	11	9	13	11	6	16	13	13	21	13							15	20	19	15	6	11
fid|6333604|locus|CBO3466|	50S ribosomal protein L6 [Clostridium botulinum A str. ATCC 3502]	22	33	32	28	34	32				21	18	18	18	20	20	4	4	4	29	37	25	26	25	27				31	29	22	32	34	24	2	2	3
fid|6332197|locus|CBO1210|	hypothetical protein [Clostridium botulinum A str. ATCC 3502]							6	8	5																6	4	6							13	11
fid|6332704|locus|CBO1438|	iron-containing alcohol dehydrogenase [Clostridium botulinum A str. ATCC 3502]	3	8		3	4	3	11	7	2	4	7	4	13	9	10	22	21	23				4	4	2	4	3	5	7	7	6	7	6	6	22	17	10
fid|6334078|locus|CBO0219|	lipoprotein, bmp family [Clostridium botulinum A str. ATCC 3502]	7	20	18	15	19	18	8	13	13	13	10	9	16	11	13	17	21	14	9	11	9	11	11	10	6	7	13	28	23	19	20	22	19	41	36	30							2	3
fid|6332233|locus|CBO2517|	stage IV sporulation protein A [Clostridium botulinum A str. ATCC 3502]							4	9	10																		2							27	25	20
fid|6333674|locus|CBO2942|	pyruvate phosphate dikinase [Clostridium botulinum A str. ATCC 3502]	2	3				3	3	3	4		2	3	9	6	6	12	12	13					2			4		9	7	6	5	8	12	16	22	15
fid|6332129|locus|CBO0892|	spore appendage protein [Clostridium botulinum A str. ATCC 3502]									3																2	3	3							13	10	8
fid|6334639|locus|CBO0226|	glyceraldehyde-3-phosphate dehydrogenase, type I [Clostridium botulinum A str. ATCC 3502]	67	94	89	93	100	83	120	123	120	62	62	58	91	83	65	41	38	38	79	79	76	64	75	73	105	111	106	92	78	78	108	100	100	43	37	25							157	145	128	21	13	17
fid|6333384|locus|CBO1872|	sporulation transcription factor Spo0A [Clostridium botulinum A str. ATCC 3502]	5	12	12	15	15	24	5	7	4	18	20	25	16	23	18	6	13	8	9	12	13	11	14	12				27	29	11	36	38	19	19	20	13
fid|6332584|locus|CBO3290|	R-phenyllactate dehydratase medium subunit [Clostridium botulinum A str. ATCC 3502]	4	15	10	14	17	15	6	6	7	12	6	6	11	14	13	19	25	18	7	9	5	9	12	9	6	5	6	18	18	7	16	23	9	16	17	10
fid|6333381|locus|CBO2265|	hypothetical protein [Clostridium botulinum A str. ATCC 3502]							4	3	4																									8	10	8
fid|6334785|locus|CBO1644|	ferredoxin-NADP(+) reductase subunit alpha [Clostridium botulinum A str. ATCC 3502]	5	5	6		5		2	2		8	5	8	7	8	8	8	7	5	4	5		4	4	2		3	2	6	6	8	6	5	2	5	3	2
fid|6332204|locus|CBO1014|	aspartate aminotransferase [Clostridium botulinum A str. ATCC 3502]	11	22	19	21	23	19	11	8	8	14	12	15	14	16	16	39	38	34	16	10	13	12	17	17	8	12	12	29	22	23	28	28	29	13	13	17
fid|6331546|locus|CBO0863|	secreted lipase [Clostridium botulinum A str. ATCC 3502]							17	9	8		2			2		2									7	6	6							2	2	3							6	6	5
fid|6333345|locus|CBO2106|	microcompartments family protein [Clostridium botulinum A str. ATCC 3502]		5	4	3	4	2	3	4	3	2	2								5	5	5	3	2		3	4	4	14	11	7	8	12	6	6	4		4	2	2	2	3	2	10	9	8
fid|6333159|locus|CBO3289|	R-phenyllactate dehydratase small subunit [Clostridium botulinum A str. ATCC 3502]	6	11	8	10	10	12	9	8	5	5	8	10	11	7	8	12	17	17	9	6	8	11	10	10	8	6	13	14	17	11	16	19	14	10	11	14
fid|6332465|locus|CBO3438|	phosphoenolpyruvate-protein phosphotransferase [Clostridium botulinum A str. ATCC 3502]	15	24	20	24	23	16				15	12	11	16	14	15	4	7	5	21	24	20	20	16	22				20	17	15	22	18	24														2	2
fid|6334235|locus|CBO3478|	ribosomal protein L23 [Clostridium botulinum A str. ATCC 3502]	8	7	6	7	7	10				2	3	2	3	4	4				4	5	3	4	5	3				4	4		4	7	2	3	3
fid|6334770|locus|CBO2748|	chemotaxis protein CheA [Clostridium botulinum A str. ATCC 3502]		4			2	2				5	10	6	15	11	7				4	2		2	2	4				5	2	2	11	11	9		4								2
fid|6333848|locus|CBO3489|	50S ribosomal protein L7/L12 [Clostridium botulinum A str. ATCC 3502]	6	17	9	11	15	16				9	7	8	8	10	8	6	6	6	22	19	16	15	16	15		2		12	11	10	14	17	10	7	6	5										3
fid|6334416|locus|CBO3298|	chaperonin GroEL [Clostridium botulinum A str. ATCC 3502]	44	56	52	56	58	51	65	79	69	96	98	95	79	80	75	46	54	45	57	56	57	58	61	50	70	88	76	109	84	74	99	93	63	76	80	52							245	224	249	45	17	34
fid|6334411|locus|CBO1069|	pyridine nucleotide-disulphide oxidoreductase [Clostridium botulinum A str. ATCC 3502]	7	35	20	17	35	35	11	11	16	23	21	20	25	28	27	20	24	22	15	20	11	21	24	18	6	9	10	34	30	17	36	36	25	29	27	18
fid|6331706|locus|CBO2629|	V-type ATP synthase subunit I [Clostridium botulinum A str. ATCC 3502]		2	4		4					3	4	4	8	6	3	11	10	9	2		4	4	2	3				9	6	6	8	9	5	19	16	18
fid|6333777|locus|CBO2595|	serine hydroxymethyltransferase [Clostridium botulinum A str. ATCC 3502]	2	7	7	5	5	3	18	14	15	11	11	10	20	15	24	28	22	28		2	2				12	18	13	10	11	7	9	11	9	32	40	43
fid|6333544|locus|CBO2233|	putative low specificity L-threonine aldolase [Clostridium botulinum A str. ATCC 3502]	6							2								23	27	19							3	2							3	36	31	23
fid|6331987|locus|CBO0145|	uracil phosphoribosyltransferase [Clostridium botulinum A str. ATCC 3502]	7	12	13	11	10	11				6	6	7	5	6	5	3	4	5	10	11	6	8	6	3	2			9	6	5	7	10	6	4	3	2
fid|6333956|locus|CBO2731|	flagellin [Clostridium botulinum A str. ATCC 3502]				2	2					21	23	23	9	6	8	5		3			2	2						29	26	19	10	10	9	20	16	13	40	41	38	62	66	61	231	231	244	71	71	96
fid|6332661|locus|CBO3286|	electron transfer flavoprotein alpha-subunit [Clostridium botulinum A str. ATCC 3502]	14	31	19	18	26	15	4	4	3	22	22	17	23	21	26	27	27	32	19	24	20	25	27	29	4	7	7	32	33	31	39	40	40	13	13	7
fid|6332702|locus|CBO3338|	putative aminopeptidase 2 [Clostridium botulinum A str. ATCC 3502]	7						14	14	17	2															13	14	8							2
fid|6332835|locus|CBO2883|	putative chlorohydrolase/aminohydrolase [Clostridium botulinum A str. ATCC 3502]							4	7	6			2					2								7	5	3							4	2	2							3		3
fid|6331228|locus|CBO0378|	cell surface protein [Clostridium botulinum A str. ATCC 3502]	2	10	14	10	9	19	4	6	7	21	19	18	8	11	12		2		6	9	7	12	14	10	3	4	3	44	42	45	20	20	15		3	2	205	247	238	316	316	304	1965	1921	1887	776	432	572
fid|6333863|locus|CBO1985|	heat shock protein 90 [Clostridium botulinum A str. ATCC 3502]	2	11	9	5	11	4				32	17	17	25	21	19				8	9	8	12	10	8				15	10	6	12	18	8	2
fid|6333670|locus|CBO2574|	hypothetical protein [Clostridium botulinum A str. ATCC 3502]		4	2	2	4		11	12	13		4	3		2	2	4	2	3	3	2	2	6	4	4	9	16	11	2	2	3		4		3	3	3							20	16	14
fid|6334147|locus|CBO2867|	aminoacyl-histidine dipeptidase [Clostridium botulinum A str. ATCC 3502]	6						6	5	5	2	2						2	2							7	6	6					2		7	6	3							3	4	5
fid|6333252|locus|CBO2514|	hypothetical protein [Clostridium botulinum A str. ATCC 3502]	3	7	6		6	8	2			2	3		2		2			3	3	2	5	4	2					2	2	2	4	2	3	2
fid|6332605|locus|CBO3480|	50S ribosomal protein L3 [Clostridium botulinum A str. ATCC 3502]	15	25	22	26	23	21				13	14	15	14	12	12	4	4	5	15	22	20	24	19	24				21	21	18	24	31	17		2
fid|6332157|locus|CBO3455|	30S ribosomal protein S13 [Clostridium botulinum A str. ATCC 3502]	22	28	31	25	36	30			2	20	19	14	22	25	17	4	5	6	32	32	30	29	32	25			2	30	19	15	30	28	11	4	3	2
fid|6332958|locus|CBO3481|	30S ribosomal protein S10 [Clostridium botulinum A str. ATCC 3502]	11	16	15	13	15	15	4	3	2	6	8	5	5	9	5	5	6	5	14	15	15	15	14	10				10	14	9	12	14	10	2		3				2	2	2
fid|6334476|locus|CBO0144|	ribose-5-phosphate isomerase B [Clostridium botulinum A str. ATCC 3502]		5	5	6	6	4	4	4	4	2	3	2		2	2		2		5	4	4		4	2		2		5	4	2	4	4		3									4	7	8		2
fid|6332471|locus|CBO3220|	FUR family transcriptional regulator [Clostridium botulinum A str. ATCC 3502]		4	5	2	5					3	2		4	3	3				5	4	4	4	5	4				3		2	4	4	3
fid|6333628|locus|CBO2558|	GTP-binding protein TypA [Clostridium botulinum A str. ATCC 3502]	7	17	14	17	18	13				5	4	2	6	3	6				14	14	16	11	13	14				17	8	10	14	19	11
fid|6332832|locus|CBO3454|	30S ribosomal protein S11 [Clostridium botulinum A str. ATCC 3502]	8	43	46	34	45	35				10	17	14	16	15	17	3	3	5	29	27	28	25	23	24				41	36	30	28	34	36	2	2	4
fid|6331906|locus|CBO3544|	ribose-phosphate pyrophosphokinase [Clostridium botulinum A str. ATCC 3502]	11	24	23	22	20	13				13	15	14	19	14	16	6	6	6	17	23	21	25	21	18				15	12	11	17	35	16		3	3
fid|6334068|locus|CBO1782|	hypothetical protein [Clostridium botulinum A str. ATCC 3502]								2								6	4	6							2	2	5							9	10	10
fid|6332324|locus|CBO0748|	hypothetical protein [Clostridium botulinum A str. ATCC 3502]							10	8	4								3	3							14	12	11							5	3	7							92	80	53	30	4	7
fid|6333845|locus|CBO2350|	phage capsid protein [Clostridium botulinum A str. ATCC 3502]							17	18	9			2			4	4	4	8							8	6	9				3	2	3	11	10	8								2	5
fid|6331641|locus|CBO2820|	pyridine nucleotide-disulphide oxidoreductase family protein [Clostridium botulinum A str. ATCC 3502]		3	5		4			2		6	4	7	10	10	5	9	9	12	4	6	2	6	6	4			3	6			4	4		5	4	4
fid|6334623|locus|CBO0802|	hemagglutinin component of the neurotoxin complex [Clostridium botulinum A str. ATCC 3502]								2								9	12	11							5	3	4							20	17	30
fid|6332536|locus|CBO3490|	50S ribosomal protein L10 [Clostridium botulinum A str. ATCC 3502]	17	29	29	33	31	34	4	3	4	21	19	9	12	16	14	5	4	3	24	18	25	19	22	27				23	18	13	23	21	20	4	2	3
fid|6333182|locus|CBO2819|	dihydropyrimidine dehydrogenase [Clostridium botulinum A str. ATCC 3502]		8	4	5	5	5		2		8	7	7	10	4	10	10	8	6	2	6	6	4	4	5				8	4	5	8	5	3	7	6	4
fid|6333518|locus|CBO1645|	putative oxidoreductase [Clostridium botulinum A str. ATCC 3502]	6	2	4	8	4	2		2		9	7	4	11	9	16	6	5	6	4	5	5	7	7	7			3	12	12	8	9	17	9	2	2	2
fid|6331388|locus|CBO3311|	putative peptidase [Clostridium botulinum A str. ATCC 3502]		9	10	5	9	3	19	11	11	17	13	14	12	13	11	9	13	9	5	2	7	9	4	11	11	11	11	16	11	8	17	16	9	11	12	5							4	5	5
fid|6333309|locus|CBO2198|	subunit of oxygen-sensitive 2-hydroxyisocaproyl-CoA dehydratase [Clostridium botulinum A str. ATCC 3502]							11	11	8																2		2							17	19	14
fid|6334638|locus|CBO1643|	NADH-dependent butanol dehydrogenase [Clostridium botulinum A str. ATCC 3502]	18	17	11	7	19	19	21	25	24	22	25	17	22	27	15	33	41	39	10	9	13	15	13	11	22	22	28	21	19	20	15	19	21	18	19	17							3	6	4
fid|6332871|locus|CBO3453|	30S ribosomal protein S4 [Clostridium botulinum A str. ATCC 3502]	18	24	21	22	23	30	4	4		13	15	11	17	16	17	5	8	7	23	25	21	22	27	24				22	20	17	19	27	17	4	2											4	5	3
fid|6334181|locus|CBO3295|	GMP synthase [Clostridium botulinum A str. ATCC 3502]	20	37	39	35	43	34	5			25	17	17	15	29	35	5	4	8	33	31	26	28	27	27				33	18	18	32	40	25	2	3
fid|6331730|locus|CBO2108|	acetaldehyde dehydrogenase (acetylating) [Clostridium botulinum A str. ATCC 3502]	2	4	15	10	5	3				8	5	11	9	5	4				11	8	11	4	5	6	2	2		27	33	32	22	24	18	7	2	5
fid|6333684|locus|CBO2434|	elongation factor Ts [Clostridium botulinum A str. ATCC 3502]	14	29	25	23	30	28		2		14	13	15	15	22	15	3	5	4	21	20	17	22	26	24				25	20	16	32	26	16	4	4	2
fid|6332268|locus|CBO2464|	proline reductase protein [Clostridium botulinum A str. ATCC 3502]	41	68	90	86	69	73	5	5	4	22	25	29	22	23	22	10	10	10	77	69	65	58	58	54	6	13	9	56	50	42	38	41	49	9	12	8									2
fid|6334259|locus|CBO3131|	phenylalanyl-tRNA synthetase, alpha subunit [Clostridium botulinum A str. ATCC 3502]		2	3		4	3									4				3	4	3		3	3								5
fid|6334111|locus|CBO0345|	bifunctional acetaldehyde-CoA/alcohol dehydrogenase [Clostridium botulinum A str. ATCC 3502]	97	161	111	113	152	166	322	274	278	128	145	136	143	156	152	88	87	90	115	102	97	136	136	128	177	188	174	156	141	131	140	145	117	71	62	52							68	59	75	9		4
fid|6334588|locus|CBO2437|	DNA topoisomerase I [Clostridium botulinum A str. ATCC 3502]		3	3	2	2					2					3				3	3	2	2	2	2				8			6	7	2
fid|6332253|locus|CBO2166|	2-enoate reductase [Clostridium botulinum A str. ATCC 3502]	4						16	10	10				2												9	13	10					2
fid|6332954|locus|CBO3423|	2-ketoisovalerate ferredoxin reductase [Clostridium botulinum A str. ATCC 3502]	6	8	12	4	12	2	28	28	17	14	13	13	11	16	16	21	21	23	9	4	5	3	5	3	19	19	16	12	10	9	12	17	17	28	28	26							10	10	5	3		8
fid|6333660|locus|CBO0408|	hypothetical protein [Clostridium botulinum A str. ATCC 3502]							11	9	13																9	11	9							16	14	12
fid|6334740|locus|CBO2342|	hypothetical protein [Clostridium botulinum A str. ATCC 3502]							11	9	11							3	2	2							7	8	5							5	6	9							4		2
fid|6334279|locus|CBO2030|	Xaa-proline dipeptidase [Clostridium botulinum A str. ATCC 3502]							9	5	11	2		2	3	2	2	2	2	2		2			2		2		2	2	2		3	3	2	3	4	2							4	3	4
fid|6331314|locus|CBO2436|	transcriptional repressor CodY [Clostridium botulinum A str. ATCC 3502]	4	7	7	9	5	4				4	3		3	4					7	8	9	6	4	4					3		2	9	3
fid|6332649|locus|CBO2053|	aminotransferase, DegT/DnrJ/EryC1/StrS family [Clostridium botulinum A str. ATCC 3502]							3	5	2																									7	7	6
fid|6333967|locus|CBO3462|	50S ribosomal protein L15 [Clostridium botulinum A str. ATCC 3502]	5	14	12	11	17	11				6	8	8	8	8	7	4	2	4	8	11	9	8	8	8				8	14	7	8	9	10
fid|6331776|locus|CBO1325|	rubrerythrin [Clostridium botulinum A str. ATCC 3502]	13	11	10	7	11	8	19	29	18	10	13	17	8	13	12	26	31	24	7	7	6	6	5	5	25	22	25	17	17	13	14	20	12	45	42	36							52	47	52	12	4	10
fid|6333295|locus|CBO1777|	chemotaxis protein CheV [Clostridium botulinum A str. ATCC 3502]					2	3				4	4	5	6	7	5	3	5	4					3					6	6	8	7	8	5	3	2
fid|6333677|locus|CBO3291|	R-phenyllactate dehydratase activator [Clostridium botulinum A str. ATCC 3502]			2	2	2	2														2										2	3	4	3
fid|6334219|locus|CBO0344|	metallopeptidase [Clostridium botulinum A str. ATCC 3502]	11	22	17	14	20	20	16	11	13	14	13	15	13	14	12	6	6	4	13	13	12	12	12	11	2	3	4	8	7	7	9	9	9	3	6	6							23	22	18	4	3	4
fid|6331429|locus|CBO0099|	isoleucyl-tRNA synthetase [Clostridium botulinum A str. ATCC 3502]	2	8	8	8	9	4	9	8	6	13	13	7	15	10	13	2	3	2	3	7	6	7	2	6				12	14	5	14	19	12		2
fid|6332909|locus|CBO3598|	acetyl-CoA carboxylase biotin carboxyl carrier protein [Clostridium botulinum A str. ATCC 3502]		2	4	7	5	4				5	4	5	3	5	4				4	4	3	3	3					5	9	7	6	9	5
fid|6331950|locus|CBO3394|	putative transketolase, C-terminal subunit [Clostridium botulinum A str. ATCC 3502]		8	9		11	9				6	4	2	6	5	3	2	3		8	6	5	6	9	6				8	5	3	12	9	6
fid|6331528|locus|CBO2746|	chemotaxis protein CheY [Clostridium botulinum A str. ATCC 3502]				2		2									2				2									6	4	4	5	4	3
fid|6331672|locus|CBO2267|	hypothetical protein [Clostridium botulinum A str. ATCC 3502]							33	31	31							3	4	3							33	41	44							35	36	28							2	2	2	2
fid|6332818|locus|CBO3464|	30S ribosomal protein S5 [Clostridium botulinum A str. ATCC 3502]	25	45	46	39	39	49	4	4	4	21	16	15	20	19	17	5	8	4	27	32	29	30	28	18				22	31	29	27	35	30	3	4
fid|6333145|locus|CBO3566|	UDP-N-acetylglucosamine 1-carboxyvinyltransferase [Clostridium botulinum A str. ATCC 3502]	3	8	8	5	8	9	2			7	9	7	11	11	8	7	6	8	8	9	8	11	7	9	4	4	2	8	21	9	8	12	7	9	7	6
fid|6334343|locus|CBO3232|	trigger factor [Clostridium botulinum A str. ATCC 3502]	16	31	40	33	28	31				30	22	24	22	21	24	3	5	5	31	26	31	31	26	28				38	28	27	38	44	24	5	6	3										2		2
fid|6334387|locus|CBO1214|	L-serine dehydratase, iron-sulfur-dependent, beta subunit [Clostridium botulinum A str. ATCC 3502]				3	4							3							3	3	2	3	4	3						2	2	2
fid|6334562|locus|CBO2957|	ribosomal protein L11 methyltransferase [Clostridium botulinum A str. ATCC 3502]		2	2		2	2				5	5	3	2	3	4				4	4	4	3	3	3							3	6	6
fid|6333764|locus|CBO3603|	acyl carrier protein [Clostridium botulinum A str. ATCC 3502]	2	2	2	2	2	2													3	3	3							3	4	3	3	2	3
fid|6333049|locus|CBO3102|	hypothetical protein [Clostridium botulinum A str. ATCC 3502]				3						2		2	2							3	2	2						2	2		2	2
fid|6334393|locus|CBO3231|	ATP-dependent Clp protease, proteolytic subunit ClpP [Clostridium botulinum A str. ATCC 3502]	2	5	5	4	4	5	7	9	11	4	5		3	3	3	2					2			2	9	9	7	5	4	3	4	10	2		2	2
fid|6334199|locus|CBO3323|	tyrosyl-tRNA synthetase [Clostridium botulinum A str. ATCC 3502]		9	6	6	6	2				2	2	5	6	6	3				10	11	8	11	11	7				11	5	5	6	8	7
fid|6333272|locus|CBO3156|	putative 2,3,4,5-tetrahydropyridine-2,6-dicarboxylate N-succinyltransferase [Clostridium botulinum A str. ATCC 3502]			4								2			3	2				3	3	2	2	3	4				2	3	2		2	2
fid|6333327|locus|CBO3372|	pyruvate kinase [Clostridium botulinum A str. ATCC 3502]	23	54	52	48	55	50				31	28	28	38	30	36	11	12	8	40	35	40	36	38	35				51	41	35	54	56	36			3
fid|6333035|locus|CBO3304|	putative oxidoreductase [Clostridium botulinum A str. ATCC 3502]	3	2			4	3		2		6	4	6	5	6	6	6	3	6	2	5	3	4	6	4		3		4	2	2	6			5	3	3
fid|6334539|locus|CBO3060|	adenine phosphoribosyltransferase [Clostridium botulinum A str. ATCC 3502]		3	4			2									2				3	3	2		2	2				2	2	2	2	2	2
fid|6332105|locus|CBO2107|	propanediol utilization protein PduL-like protein [Clostridium botulinum A str. ATCC 3502]		2				2													2		2							7	6	3		3	3
fid|6331932|locus|CBO2432|	ribosome recycling factor [Clostridium botulinum A str. ATCC 3502]		3	4	3	7	7			4							2		2	3	2								4		2	3	2	2
fid|6332872|locus|CBO1056|	cell surface protein [Clostridium botulinum A str. ATCC 3502]																									3	2	2							4	4	3
fid|6333560|locus|CBO0117|	LysM domain protein [Clostridium botulinum A str. ATCC 3502]							12	9	10																	2								26	20	12
fid|6331837|locus|CBO0539|	membrane protein [Clostridium botulinum A str. ATCC 3502]	3	8	7	3	9	8	6	6	3	2	2		2	2		3	2	2	3	3	3	2	3	3	3	3	3	4		3	3	4	2	7
fid|6332095|locus|CBO3107|	oxidoreductase, NAD-binding Rossmann fold family [Clostridium botulinum A str. ATCC 3502]		4	2	2	6		4	4	2	4	3	2		2						2	2	2	2		2		2	5	8	2	5	5	6											2	2
fid|6334157|locus|CBO3483|	elongation factor G [Clostridium botulinum A str. ATCC 3502]	54	95	92	89	102	99	8	8	11	66	62	58	65	70	70	19	27	23	83	88	84	87	88	88	7	6	8	104	98	90	103	100	74	14	14	11											3	4
fid|6332476|locus|CBO3426|	butyrate kinase [Clostridium botulinum A str. ATCC 3502]	5	4	6	3	3	3	54	56	47	10	10	8	5	9	5	25	26	32	3	3		2	3	2	55	57	53	9	9	6	9	6	6	41	42	39							16	12	12		2
fid|6333198|locus|CBO3201|	3-hydroxybutyryl-CoA dehydrogenase [Clostridium botulinum A str. ATCC 3502]	49	4	2	3	4		114	97	89	36	29	36	25	32	24	102	91	92			3	2	2		143	156	137	7	11	10	4	5	5	121	113	118				5	5		99	87	82	14	7	11
fid|6331267|locus|CBO3190|	hypothetical protein [Clostridium botulinum A str. ATCC 3502]	18	37	29	29	36	24	4	3	6	29	26	31	34	36	33	16	14	13	34	32	30	38	38	39	2	5	3	33	36	31	41	42	35	4	5	6											2
fid|6331605|locus|CBO3496|	elongation factor Tu [Clostridium botulinum A str. ATCC 3502]	96	188	197	193	188	171	70	60	68	150	142	166	180	173	171	84	82	75	182	185	185	184	184	170	41	50	45	180	198	191	196	192	194	92	100	94	3	4	5	5	9	4	17	15	11	25	12	20
fid|6332550|locus|CBO2458|	acetate kinase [Clostridium botulinum A str. ATCC 3502]	17	34	32	33	35	32	4	4	7	24	30	21	27	24	18	8	4	12	23	24	28	29	27	27	4	5	7	32	36	27	27	31	29	9	8	4							4	4	5	5
fid|6332235|locus|CBO3427|	phosphate butyryltransferase [Clostridium botulinum A str. ATCC 3502]	12	5	8	5	6	4	51	54	55	10	10	7	6	8	9	23	24	27	2	4	3		2	2	53	52	50	8	4	5	9	6	5	48	46	34							10	10	11
fid|6334693|locus|CBO1263|	glycine reductase complex component C, beta subunit [Clostridium botulinum A str. ATCC 3502]						3	39	43	36	7	6	7	12	13	10	35	31	42							37	37	34	5	2		4	5	2	45	45	36							26	29	27
fid|6334185|locus|CBO3108|	UDP-glucose/GDP-mannose dehydrogenase family [Clostridium botulinum A str. ATCC 3502]	11	16	14	12	13	9	3	3	3	11	18	13	10	12	14	3	7	3	13	14	12	13	15	14	2	4	2	15	17	11	18	18	15	3	4	2
fid|6333306|locus|CBO1292|	putative translaldolase [Clostridium botulinum A str. ATCC 3502]	2	7		5	6	4	20	19	15	10	10	7	9	10	9	24	24	20	2		2	2	2	2	23	22	26	7	5	5	9	5	4	25	22	14
fid|6334691|locus|CBO1864|	purine nucleoside phosphorylase [Clostridium botulinum A str. ATCC 3502]		3	2	4	5		26	24	24	6	7	6	4	8	6	15	14	19			2	4	2		21	20	28	6	4		4	5	2	20	16	20
fid|6332206|locus|CBO3191|	hypothetical protein [Clostridium botulinum A str. ATCC 3502]	23	47	52	42	51	47	5	5	2	35	32	43	52	50	43	18	15	20	45	49	39	50	55	45	2			46	40	49	53	63	47	7	7	4							6	4	9	5	2
fid|6334300|locus|CBO1811|	glutamate dehydrogenase, NAD-specific [Clostridium botulinum A str. ATCC 3502]	143	54	28	51	36	38	283	284	243	87	97	99	78	75	83	157	155	139	12	17	12	18	22	16	363	374	343	38	36	45	44	62	48	291	345	313							41	40	42	15	8	7
fid|6331566|locus|CBO3479|	50S ribosomal protein L4 [Clostridium botulinum A str. ATCC 3502]	21	37	38	34	35	35	3		3	30	26	34	27	28	24	8	9	10	40	41	34	37	34	38				44	38	42	43	42	39	10	6	9
fid|6333360|locus|CBO3491|	50S ribosomal protein L1 [Clostridium botulinum A str. ATCC 3502]	17	51	42	42	48	49	4	6		28	31	28	27	30	30	8	13	14	42	41	45	37	32	43	2	3	2	41	37	32	44	49	37	9	7	5
fid|6331284|locus|CBO3485|	30S ribosomal protein S12 [Clostridium botulinum A str. ATCC 3502]	11	19	14	13	16	15	2	3	2	10	16	11	16	17	17	4	3	6	20	23	19	24	24	19	2	2	3	19	25	13	16	22	20	5	4	5
fid|6331483|locus|CBO1802|	aminotransferase, classes I and II [Clostridium botulinum A str. ATCC 3502]	24	19	15	17	13	14	41	42	47	24	18	19	20	19	17	45	48	48	12	17	17	12	13	11	39	33	38	23	19	14	16	21	19	76	80	72							6	7	7
fid|6333242|locus|CBO0976|	glycerol dehydrogenase [Clostridium botulinum A str. ATCC 3502]	12	32	34	25	27	22	6	5	7	16	17	11	20	22	22	10	11	11	20	18	24	26	24	22	3	3	5	23	19	19	26	23	22	2	3	2									5	2
fid|6332229|locus|CBO2594|	carbamate kinase [Clostridium botulinum A str. ATCC 3502]	16	58	49	34	53	45	9	9	7	29	34	37	34	25	26	14	15	17	56	57	55	44	43	39	6	8	8	43	44	42	53	47	58	11	8	8							22	23	25	29	10	11
fid|6331920|locus|CBO2760|	pyruvate-flavodoxin oxidoreductase [Clostridium botulinum A str. ATCC 3502]	88	165	141	140	169	154	70	63	65	137	143	137	181	157	163	87	102	93	127	140	121	156	158	134	73	65	64	188	154	149	191	221	189	73	68	80
fid|6333073|locus|CBO2477|	subunit of proline reductase [Clostridium botulinum A str. ATCC 3502]	13	9	10	5	8	8	16	12	14	8	6	6	7	6	7	22	19	21	8	8	10	7	7	9	12	14	18	12	8	8	9	11	9	16	18	14
fid|6333391|locus|CBO3467|	30S ribosomal protein S8 [Clostridium botulinum A str. ATCC 3502]	16	20	23	17	25	21	2	2	2	13	12	14	14	11	11	6	4	5	15	14	19	13	13	18		2	2	26	27	19	16	17	21	5	7	4
fid|6334742|locus|CBO3477|	50S ribosomal protein L2 [Clostridium botulinum A str. ATCC 3502]	21	38	34	32	35	30				29	23	20	35	37	30	12	14	11	40	43	40	43	54	35		2	2	32	30	30	35	36	34	9	9	7
fid|6333142|locus|CBO2435|	30S ribosomal protein S2 [Clostridium botulinum A str. ATCC 3502]	28	32	35	38	35	47		2	4	24	22	18	26	25	28	2	7	4	34	34	34	32	36	32			2	42	40	36	46	62	54	6	5	5
fid|6332245|locus|CBO1407|	NADH-dependent butanol dehydrogenase [Clostridium botulinum A str. ATCC 3502]		4	3		4	4	13	15	14	8	4	5	7	4	6	11	10	11	2		2			2	17	19	18	7	6	6	4	10	7	15	14	8
fid|6331851|locus|CBO2605|	putative aminopeptidase 1 [Clostridium botulinum A str. ATCC 3502]	33	17	8	11	15	13	128	133	148	40	39	31	33	29	24	53	50	55	4	3		5	7	4	120	127	106	26	20	14	28	28	22	55	69	55							18	20	18	2		3
fid|6333231|locus|CBO1869|	exported protein [Clostridium botulinum A str. ATCC 3502]	7						33	23	34	10	8	5	4	2	2	25	26	23							37	33	36							36	34	33							52	48	49	6	3	6
fid|6333961|locus|CBO3469|	50S ribosomal protein L5 [Clostridium botulinum A str. ATCC 3502]	16	27	29	25	28	24	3		2	19	22	17	23	25	20	5	8	8	35	40	33	27	35	35				38	33	16	34	37	21	5	3	2
fid|6331736|locus|CBO2635|	putative manganese-dependent inorganic pyrophosphatase [Clostridium botulinum A str. ATCC 3502]	4	16	13	13	17	12	8	7	6	13	16	12	13	11	12	2	4	2	12	8	9	9	10	11	4	4	3	17	12	17	16	18	12	5	3	3
fid|6332191|locus|CBO3484|	30S ribosomal protein S7 [Clostridium botulinum A str. ATCC 3502]	18	58	56	58	54	70	6	3	6	33	24	28	21	30	25	7	11	9	42	38	43	38	40	37	2	2		65	46	38	50	47	32	10	9	9
fid|6332885|locus|CBO2885|	aspartate/ornithine carbamoyltransferase family protein [Clostridium botulinum A str. ATCC 3502]	2						26	21	21	9	8	10	3	2	2	20	18	17							24	24	27							21	23	22							10	12	15
fid|6332757|locus|CBO0193|	fructose-1,6-bisphosphate aldolase, class II [Clostridium botulinum A str. ATCC 3502]	20	33	30	26	26	32	6	7	2	27	25	21	38	41	30	16	17	16	32	32	31	32	26	27	3			49	40	31	50	49	38	15	15	5								3
fid|6331240|locus|CBO3422|	subunit of pyruvate:flavodoxin oxidoreductase [Clostridium botulinum A str. ATCC 3502]	8	3	3	3	4		5	13	8	3	3	5	5	4	6	12	9	12	2	2		2	2	2	10	11	7	2	3	3	2			10	18	18							2	2	2
fid|6332389|locus|CBO1587|	arginine deiminase [Clostridium botulinum A str. ATCC 3502]	30	50	47	47	54	51	15	17	13	31	28	32	29	26	21	2		3	52	47	44	46	50	50	11	15	13	55	55	52	50	66	51											2	2
fid|6332601|locus|CBO3452|	DNA-directed RNA polymerase subunit alpha [Clostridium botulinum A str. ATCC 3502]	7	24	17	20	16	24	5	2	3	14	13	14	15	12	11	3	3	3	17	16	15	12	12	17				24	17	16	25	25	14	3									5	3	4			2
fid|6332680|locus|CBO2959|	molecular chaperone DnaK [Clostridium botulinum A str. ATCC 3502]	24	58	50	53	52	36	38	27	28	61	62	50	48	42	47	17	23	16	54	46	45	43	45	40	9	8	10	71	56	54	80	71	55	37	38	29							53	45	46	18	13	11
fid|6333234|locus|CBO2418|	translation initiation factor IF-2 [Clostridium botulinum A str. ATCC 3502]	8	25	19	18	18	20				21	8	11	19	25	19		4	6	19	28	26	21	21	25	2	2		33	26	21	27	25	20	4		2
fid|6333756|locus|CBO3488|	DNA-directed RNA polymerase subunit beta [Clostridium botulinum A str. ATCC 3502]	21	57	49	51	55	53	33	37	33	45	35	42	34	38	33	14	7	8	32	35	35	45	48	46	13	15	10	52	58	46	50	89	54	14	8	8							6	7	9	5
fid|6332222|locus|CBO2413|	polynucleotide phosphorylase/polyadenylase [Clostridium botulinum A str. ATCC 3502]	8	21	17	26	23	22	12	15	12	16	18	15	10	21	14	7	3	4	20	17	15	20	15	16	3	3	10	30	16	14	20	26	13	4	2	4							8	7	10		2	3
fid|6332347|locus|CBO0438|	peptidase T [Clostridium botulinum A str. ATCC 3502]	8	18	14	12	28	11	50	48	45	42	30	29	33	40	37	42	38	44	6	7	12	11	11	12	60	63	65	31	32	12	34	32	23	49	42	30							119	125	121	29	18	27
fid|6331230|locus|CBO3475|	50S ribosomal protein L22 [Clostridium botulinum A str. ATCC 3502]	7	17	11	9	8	8		2		9	9	7	14	13	8		3	2	17	13	12	14	16	16		2		11	15	12	18	11	10	3		2
fid|6333357|locus|CBO3492|	50S ribosomal protein L11 [Clostridium botulinum A str. ATCC 3502]	5	11	10	11	11	9	3	3	4	9	7	5	7	10	7	5	6	6	11	10	12	13	9	8				11	12	7	13	11	8	4	4	2				2	2	2	2	2	2
fid|6333487|locus|CBO3487|	DNA-directed RNA polymerase subunit beta' [Clostridium botulinum A str. ATCC 3502]	19	48	35	40	44	36	43	31	33	35	39	31	28	29	34	8	13	8	33	39	36	38	43	42	9	8	13	55	54	44	63	58	58	7	6	5								5	3
fid|6333105|locus|CBO3199|	butyryl-CoA dehydrogenase [Clostridium botulinum A str. ATCC 3502]	13	2		2			21	21	14			2		3	3	37	31	33							22	17	21	2		4	3		4	41	42	40
fid|6331962|locus|CBO2263|	M24 family metallopeptidase [Clostridium botulinum A str. ATCC 3502]	11	13	10	7	12	10	46	56	58	20	21	15	23	25	17	22	22	30	5	4	2	5	7	7	34	33	30	20	21	10	26	26	17	34	27	21							28	32	25	11	3	4
fid|6333837|locus|CBO3287|	electron transfer flavoprotein beta-subunit [Clostridium botulinum A str. ATCC 3502]	19	21	23	21	26	21	7	6	3	15	17	17	25	30	29	16	27	18	28	20	19	31	27	25	12	7	10	35	28	28	38	41	27	14	8	4
fid|6333736|locus|CBO3473|	50S ribosomal protein L16 [Clostridium botulinum A str. ATCC 3502]	5	7	9	7	8	14	3			11	12	11	10	11	10	3	2	2	11	12	14	11	14	10				15	13	5	13	12	8		2
fid|6333527|locus|CBO3119|	dehydrogenase, FMN-dependent [Clostridium botulinum A str. ATCC 3502]	2	3	2	2	3	6	9	7	10	4	3	5	5	5	5	7	9	7	4	3	5	3	5	6	14	16	15	7	6	5	4	5	5	9	8	3							8	7	7
fid|6333548|locus|CBO2444|	50S ribosomal protein L19 [Clostridium botulinum A str. ATCC 3502]	9	12	11	15	10	11			3	7	9	5	8	7	10	3	3	3	11	13	14	10	10	11				15	15	11	15	17	15	5	2
fid|6331820|locus|CBO1897|	elongation factor P [Clostridium botulinum A str. ATCC 3502]	9	17	18	21	17	15		2		14	8	8	14	18	12	3	4	3	11	13	14	13	15	13				14	16	13	18	22	19
fid|6333214|locus|CBO3333|	desulfoferrodoxin [Clostridium botulinum A str. ATCC 3502]	5						8	9	8				2	2		11	18	14							15	16	14	3	2			3	2	18	17	11							24	26	27	4		3
fid|6331508|locus|CBO2474|	proline racemase [Clostridium botulinum A str. ATCC 3502]	28	32	43	32	35	40	17	18	25	40	41	37	38	36	36	29	38	26	44	43	38	33	30	29	17	20	21	40	37	23	46	56	32	25	27	13							31	27	28	6		2
fid|6334547|locus|CBO1804|	aspartate aminotransferase [Clostridium botulinum A str. ATCC 3502]	2						9	10	11	2	2	2	3	3		5	7	5							7	9	8	3	2		2	2	2	14	16	15
fid|6333266|locus|CBO3296|	inosine 5'-monophosphate dehydrogenase [Clostridium botulinum A str. ATCC 3502]	8	18	18	14	18	11	9	11	7	15	13	13	20	21	16	12	14	12	14	19	16	15	18	13	9	7	5	16	15	13	23	23	10	6	6	4							22	20	28
fid|6334540|locus|CBO0806|	botulinum neurotoxin type A [Clostridium botulinum A str. ATCC 3502]							45	41	33	6	5	7	5	2	4	39	32	36							29	27	29							65	55	36
fid|6333971|locus|CBO3292|	E-cinnamoyl-CoA:R-phenyllactate CoA transferase large subunit [Clostridium botulinum A str. ATCC 3502]	37	32	28	31	32	26	66	65	52	39	26	27	37	34	31	60	58	58	21	25	22	26	31	27	64	63	61	33	32	30	48	54	29	34	30	22							18	19	20	9		7
fid|6331714|locus|CBO1094|	glutamyl-tRNA synthetase [Clostridium botulinum A str. ATCC 3502]	5	14	13	11	20	12				13	10	8	13	10	8	2	5	3	9	13	11	10	13	9				18	11	14	14	19	15	4	5	2
fid|6333016|locus|CBO3373|	6-phosphofructokinase [Clostridium botulinum A str. ATCC 3502]	7	12	15	10	11	9			3	14	7	8	12	11	12		2	3	16	11	16	14	11	10				16	13	16	17	14	5		2
fid|6334243|locus|CBO0975|	dihydroxyacetone kinase, subunit I/II [Clostridium botulinum A str. ATCC 3502]	16	36	26	27	42	27				16	19	15	29	25	25	5	6	3	23	23	22	20	22	24				29	28	26	24	28	30													3		2
fid|6332332|locus|CBO2461|	proline reductase protein [Clostridium botulinum A str. ATCC 3502]	20	24	21	23	23	22				11	14	11	9	11	12	10	9	11	31	30	31	21	25	29	3	2	3	28	28	19	19	19	18		2								2	2	2
fid|6332438|locus|CBO2405|	recombinase A [Clostridium botulinum A str. ATCC 3502]	11	12	12	10	13	12				14	13	17	8	15	13	7	13	8	12	12	20	15	18	16		2	4	23	14	9	21	20	13	5	5	3
fid|6333065|locus|CBO3002|	rod shape-determining protein MreB [Clostridium botulinum A str. ATCC 3502]	11	22	15	15	15	13				8	8	7	5	8	6	4	4	2	9	9	7	7	7	6	2	2	2	14	12	9	10	10	9	4	4	2
fid|6333371|locus|CBO2593|	ornithine carbamoyltransferase [Clostridium botulinum A str. ATCC 3502]	58	94	81	92	92	87	175	159	156	128	127	116	137	138	114	170	151	158	128	136	108	151	150	130	292	296	304	111	108	77	104	113	96	149	154	116				5	5		107	96	104	49	35	33
fid|6333349|locus|CBO3288|	acyl-CoA dehydrogenase family protein [Clostridium botulinum A str. ATCC 3502]	32	37	33	34	39	38	22	16	19	29	26	33	34	29	38	35	37	33	30	28	29	29	30	38	16	10	16	42	40	31	51	52	33	20	17	14
fid|6334413|locus|CBO2480|	subunit of proline reductase [Clostridium botulinum A str. ATCC 3502]	6		2				11	9	5	2	2	4	5	7	5	21	18	25							8	13	13		3	2	3			19	15	11
fid|6334391|locus|CBO1917|	glutamate decarboxylase [Clostridium botulinum A str. ATCC 3502]	3						22	16	13	2	3	4	3	2	3	13	14	15							22	24	18				2			36	40	31
fid|6333754|locus|CBO2981|	putative endoribonuclease L-PSP [Clostridium botulinum A str. ATCC 3502]	11	15	13	15	14	12	23	20	24	14	13	16	11	10	14	20	16	17	7	8	12	5		3	29	36	33	20	25	25	21	23	25	30	29	28							46	46	53	5	8	4
fid|6332055|locus|CBO3410|	glucosamine--fructose-6-phosphate aminotransferase, isomerizing [Clostridium botulinum A str. ATCC 3502]	6	21	23	23	23	29	2	3		12	11	10	23	17	16				20	21	21	22	15	20				22	19	14	18	25	13	2
fid|6334195|locus|CBO0803|	hemagglutinin component of the neurotoxin complex [Clostridium botulinum A str. ATCC 3502]							26	28	16	7	11	6	5	2	6	32	36	43							33	26	34							47	53	60
fid|6332775|locus|CBO0801|	hemagglutinin component of the neurotoxin complex [Clostridium botulinum A str. ATCC 3502]							54	45	47	6	4		2	2	2	62	78	65							31	37	44							90	94	88							6	3	2
fid|6333127|locus|CBO3445|	30S ribosomal protein S9 [Clostridium botulinum A str. ATCC 3502]	6	9	7	5	8	5		2	2	8	9	8	9	7	9	6	3	3	11	10	11	9	9	10				12	15	15	11	15	19	2
fid|6331862|locus|CBO0230|	phosphopyruvate hydratase [Clostridium botulinum A str. ATCC 3502]	50	66	73	68	71	71	65	59	56	65	66	55	70	79	76	55	57	42	67	71	64	63	62	68	49	65	60	96	99	81	94	107	87	41	53	42							117	122	137	34	22	34
fid|6333541|locus|CBO2232|	aminoacyl-histidine dipeptidase [Clostridium botulinum A str. ATCC 3502]							20	11	11		2		2		2	16	14	17							8	9	5	2			2			13	12	8							5	4	6
fid|6331553|locus|CBO2911|	thiamine biosynthesis protein ThiC [Clostridium botulinum A str. ATCC 3502]							20	23	18	3	3	3	6	7	9	15	17	12							10	12	8							16	17	11							4	4	8		2	3
fid|6332429|locus|CBO3214|	rubredoxin/rubrerythrin [Clostridium botulinum A str. ATCC 3502]	25	41	34	27	44	33	11	12	9	20	11	11	15	20	13	16	18	19	33	32	32	20	20	21	7	8	7	62	43	31	58	59	37	19	19	6							31	32	33	8	9	9
fid|6332356|locus|CBO0227|	phosphoglycerate kinase [Clostridium botulinum A str. ATCC 3502]	7	14	16	23	15	16	10	12	10	9	10	14	13	15	14	4	4	4	10	10	11	8	12	8	9	8	7	25	18	19	28	30	18	3	3								25	25	25
fid|6333532|locus|CBO0075|	methionyl-tRNA synthetase [Clostridium botulinum A str. ATCC 3502]	4	14	15	10	15	5	4	5		6	9	10	10	15	9	7	7	5	12	10	10	11	9	13			2	6	9	5	5	9	8	5	3	5							4	5	3
fid|6334190|locus|CBO0172|	ribosomal subunit interface protein [Clostridium botulinum A str. ATCC 3502]	4		2	2	2	4	11	7	4	4	4	3	3	3	2	8	6	7						2	2	5	3	3	2	3	6	6	4	8	8	5							2		3			2
fid|6334187|locus|CBO2118|	formate acetyltransferase [Clostridium botulinum A str. ATCC 3502]	12	23	30	32	25	15		3	2	8	17	17	7	6	4	3	4	2	22	22	25	11	13	6	4		3	59	50	46	42	49	40	9	7	2
fid|6333575|locus|CBO2628|	V-type ATP synthase subunit K [Clostridium botulinum A str. ATCC 3502]	19	12	11	8	12	6	28	19	28	8	9	7	7	7	9	8	15	11	5	5	6	10	4	7	13	11	11	10	9	17	10	11	12	15	13	15							3	2	2
fid|6332863|locus|CBO0156|	F0F1 ATP synthase subunit beta [Clostridium botulinum A str. ATCC 3502]	2	9	15	8	10	7				7	11	11	9	7	12	2			11	11	7	10	9	16	2			19	12	14	15	16	16	2
fid|6332336|locus|CBO3569|	hypothetical protein [Clostridium botulinum A str. ATCC 3502]		11	7	6	9	9				4	6	5	5	6	5	2	2		6	7	9	6	10	7				7	6	6	8	16	13	2		2
fid|6332100|locus|CBO2497|	DAK2 domain protein [Clostridium botulinum A str. ATCC 3502]		15	18	12	13	10				11	13	7	8	12	7			3	11	13	12	12	15	11				16	10	5	13	20	10	2												2
fid|6334053|locus|CBO3202|	3-hydroxybutyryl-CoA dehydratase [Clostridium botulinum A str. ATCC 3502]	2						5	6	3	5	3	5			2	19	26	19							8	11	8	2	2		2			20	22	15										4		3
fid|6333408|locus|CBO0168|	S-adenosylmethionine synthetase [Clostridium botulinum A str. ATCC 3502]	4	6	8	6	5	5	3	2	2	5	8	10	7	7	5	4	6	5	6	7	8	7	5	7	5	7	6	8	8	4	13	10	8	6	6	2
fid|6332259|locus|CBO3054|	aspartyl-tRNA synthetase [Clostridium botulinum A str. ATCC 3502]	3	12	11	13	13	12				9	8	7	6	9	8			3	10	8	14	11	13	13				16	13	5	20	18	5	5	2	3
fid|6333592|locus|CBO0173|	preprotein translocase subunit SecA [Clostridium botulinum A str. ATCC 3502]	5	19	27	21	23	19				23	12	10	10	16	9		3	3	15	16	17	21	24	21				28	17	8	35	32	13	2
fid|6332075|locus|CBO3230|	ATP-dependent protease ATP-binding subunit ClpX [Clostridium botulinum A str. ATCC 3502]	6	22	17	24	17	11				11	11	8	10	11	11				12	13	14	11	12	15				15	14	17	17	21	15	4	2											2
fid|6332758|locus|CBO0065|	arginine deiminase [Clostridium botulinum A str. ATCC 3502]	6	32	23	23	35	20	2	2		11	9	7	4	5	2	7	6	4	11	12	12	16	15	10				18	15	10	19	25	14	3		2
fid|6331246|locus|CBO2535|	cell division protein FtsZ [Clostridium botulinum A str. ATCC 3502]	2	5	10	5	12	7				8	4	7	8	7	6			3	7	7	5	8	7	5				10	7	7	11	9	8	4	4	2
fid|6334666|locus|CBO1071|	glycerol-3-phosphate transporter [Clostridium botulinum A str. ATCC 3502]		2			2				3		2					6	8	8		3								3			2	3		9	11	3
fid|6331437|locus|CBO0805|	type A progenitor toxin nontoxic-nonha [Clostridium botulinum A str. ATCC 3502]							19	20	20	5	2	3	3	2		46	49	49							23	30	30							81	90	87
fid|6332420|locus|CBO1070|	hypothetical protein [Clostridium botulinum A str. ATCC 3502]		3	3	4	2	4							2			4	5	7				2			2		4	4	2	2	3	2	3	5	6	3	3	4	3	4	3	4		2	2	2
fid|6332844|locus|CBO1256|	glycine reductase complex component B, alpha and beta subunits [Clostridium botulinum A str. ATCC 3502]	2						6	8	8		2		4	9	11	18	20	15							6	5	7	2			2	3		17	17	25							22	16	16
fid|6332773|locus|CBO3182|	pyrroline-5-carboxylate reductase [Clostridium botulinum A str. ATCC 3502]	14						23	28	24	3	3					13	13	14							15	16	16							27	24	31								2	2
fid|6333976|locus|CBO0029|	methionine gamma-lyase [Clostridium botulinum A str. ATCC 3502]	20						13	9	8	8	6	5	10	12	11	80	94	81							23	29	23		2					49	48	53
fid|6331946|locus|CBO2420|	transcription elongation factor NusA [Clostridium botulinum A str. ATCC 3502]	2	17	6	6	12	6		2		5	3	4	5	3	7	2		2	8	5	7	6	5	7			2	11	8	5	11	18	13	2
fid|6334499|locus|CBO0047|	peptidil-prolyl isomerase family protein [Clostridium botulinum A str. ATCC 3502]	22	30	28	31	30	20	19	14	14
fid|6332922|locus|CBO1257|	glycine reductase complex component b gamma subunit [Clostridium botulinum A str. ATCC 3502]							16	20	22		4		8	13	8	15	20	17							4	6	9	6			7	4		19	11	11							3
fid|6334431|locus|CBO3434|	thioredoxin [Clostridium botulinum A str. ATCC 3502]		4	3		4	4	4	4	4							6	9	8		4					2		5	3	2		4	2		11	9	5							13	13	13
fid|6331902|locus|CBO1072|	arginyl-tRNA synthetase [Clostridium botulinum A str. ATCC 3502]		7	5	5	5	6				3		3	4	4	5	3	2		3	4	5	3	3	7				7	7	7	8	11	7	3	2
fid|6333686|locus|CBO3546|	regulatory protein SpoVG [Clostridium botulinum A str. ATCC 3502]	2						3	3	2				2	2	2	3	6	4							5	3	3	2	3		2			8	5								10	11	13
fid|6332263|locus|CBO2398|	phosphocarrier protein HPr [Clostridium botulinum A str. ATCC 3502]	6	2	2		2	2	6	7	5							3	4	4	4	3					7	6	5	4	4	3	6	5	3	5	4	4							11	10	9	2	2	2
fid|6333672|locus|CBO3152|	dihydrodipicolinate synthase [Clostridium botulinum A str. ATCC 3502]		5	6	8	6	5	8	9	8	3	6	3	4	2	3	4	3	3	2	2	2	4	4	2	3	2		5		5	4	3	3	11	6	10
fid|6331275|locus|CBO3135|	50S ribosomal protein L20 [Clostridium botulinum A str. ATCC 3502]	8	12	9	10	8	11		2		4	4	3	2		3	3	2	3	3	4	5	3	5	4				10	5	3	9	8	4	2
fid|6333901|locus|CBO3460|	adenylate kinase [Clostridium botulinum A str. ATCC 3502]	3	4	4	6	7	6				3	3	4	4	2	3	2	3	2	5	5	4	4	5	4				8	8	4	7	6	8
fid|6331341|locus|CBO0163|	rod shape-determining protein Mbl [Clostridium botulinum A str. ATCC 3502]		3	3	2	2	7				2	3		2	4	3	2		2	3	3	4	6	4	5	2			8	4	3	4	5	3	2	2
fid|6332354|locus|CBO3395|	putative transketolase, N-terminal subunit [Clostridium botulinum A str. ATCC 3502]	3	18	13	17	15	18				5	8	8	4	6	8	3	3		16	9	10	9	9	7				10	16	12	16	15	13
fid|6332643|locus|CBO3344|	prolyl-tRNA synthetase [Clostridium botulinum A str. ATCC 3502]		12	11	14	14	12				3	3	6	7	9	9				9	13	9	13	6	2				17	5	3	15	16	5	4	2	2
fid|6332740|locus|CBO0368|	electron transport complex, RnfABCDGE type, C subunit [Clostridium botulinum A str. ATCC 3502]	2	14	11	11	11	6	6	7	8	6	8	5	6	8	5	4	2	5	5	9	4	9	5	3	6	3	5	9	9	8	7	12	11	7	6	6									2
fid|6333578|locus|CBO3535|	MazG family protein [Clostridium botulinum A str. ATCC 3502]		3	4	3	4	3			2	6	4	3	2	3	5				4	5	5	5	5	6	2		3	5	2		4	4	2
fid|6334222|locus|CBO1797|	RNA chaperone Hfq [Clostridium botulinum A str. ATCC 3502]							4		2				2	2		4	2	3		2					5	5	6							7	8	6							3	7	3
fid|6331293|locus|CBO2403|	stage V sporulation protein S [Clostridium botulinum A str. ATCC 3502]	6	9	7	6	10	9	4	5		6	5	4	6	5	4	3	6	5	3	5	4	4	3	4	4	3	5	8	10	12	10	7	10	7	6	4				2	2	2	2	3	3			2
fid|6334622|locus|CBO1013|	putative cyclase [Clostridium botulinum A str. ATCC 3502]									2				3															2				4	4	2	2	2
fid|6332374|locus|CBO3471|	50S ribosomal protein L14 [Clostridium botulinum A str. ATCC 3502]	8	12	9	10	8	10				6	3	4	5	4	4				9	10	8	9	8	11				15	9	3	19	18	5	2	2
fid|6331443|locus|CBO3063|	preprotein translocase subunit SecD [Clostridium botulinum A str. ATCC 3502]	3		2			2	3	4	4
fid|6332338|locus|CBO0002|	DNA polymerase III subunit beta [Clostridium botulinum A str. ATCC 3502]					2					2		2		2				2	2	3	3		3	2				5	4		5		5
fid|6332069|locus|CBO0006|	DNA gyrase subunit B [Clostridium botulinum A str. ATCC 3502]		5	6	6	4	7				2	4	3			3					3	4	5	3	5				5	7	2	6	7	7
fid|6332193|locus|CBO0007|	DNA gyrase subunit A [Clostridium botulinum A str. ATCC 3502]		5	4	3	5	5				3	2	3	4	5	2				7	9	2	4	6	5					3	2	7	6	3
fid|6333001|locus|CBO0016|	seryl-tRNA synthetase [Clostridium botulinum A str. ATCC 3502]		2		2						2			2						2	2	2	2		2				3	2	2	2	4
fid|6333262|locus|CBO0020|	exported protein [Clostridium botulinum A str. ATCC 3502]		2		3	3	2		4	2																														2	4	2	3	8	6	8
fid|6333069|locus|CBO0021|	ABC transporter, ATP-binding protein [Clostridium botulinum A str. ATCC 3502]		2			3									2	2				2			2	2	2				4	4	4	2	3	2
fid|6332850|locus|CBO0031|	DNA polymerase III subunits gamma and tau [Clostridium botulinum A str. ATCC 3502]		2		2	2																			2
fid|6333061|locus|CBO0038|	hypothetical protein [Clostridium botulinum A str. ATCC 3502]											2						2	3							4	3	4							3	4	3
fid|6333402|locus|CBO0062|	NlpC/P60 family protein [Clostridium botulinum A str. ATCC 3502]							4	3	4																													2		2	4	3	3	2	2
fid|6333506|locus|CBO0082|	hypothetical protein [Clostridium botulinum A str. ATCC 3502]							3	2	6																									4	6	4								2	2
fid|6333183|locus|CBO0085|	macrolide ABC transporter [Clostridium botulinum A str. ATCC 3502]			2																									2	7		5	2	2
fid|6333221|locus|CBO0088|	ATP/GTP-binding-like protein [Clostridium botulinum A str. ATCC 3502]		3	3	4	3					3	2	2	3	2	3				3	4	3	2	2	3				5	6	5	5	4	6	2		2
fid|6332647|locus|CBO0094|	anaerobic ribonucleoside triphosphate reductase [Clostridium botulinum A str. ATCC 3502]	2	22	16	21	20	12				17	13	14	11	16	10				10	13	16	15	11	11				13	9	5	17	14	3	3
fid|6333960|locus|CBO0100|	LacI family transcriptional regulator [Clostridium botulinum A str. ATCC 3502]		2	7	4	2	3				2				2					2		2	2	3					3	2	3	3	3	4
fid|6331893|locus|CBO0106|	radical SAM domain protein [Clostridium botulinum A str. ATCC 3502]							7	8	3							2	3	2							3	2								7	9	6
fid|6334167|locus|CBO0114|	spore coat protein CotS [Clostridium botulinum A str. ATCC 3502]							4	2	3																									7	4
fid|6334019|locus|CBO0134|	transcription termination factor Rho [Clostridium botulinum A str. ATCC 3502]		9	5	7	6	7				3	3		2						2	4	7	5	6	3				6	4	6	7	8	4
fid|6332147|locus|CBO0139|	peptide chain release factor 1 [Clostridium botulinum A str. ATCC 3502]			2	2	2															2	2		3					2		3	2	3	2
fid|6334027|locus|CBO0148|	UDP-N-acetylglucosamine 2-epimerase [Clostridium botulinum A str. ATCC 3502]				2							2									2	2		2					4	3	2		3	4
fid|6334764|locus|CBO0154|	F0F1 ATP synthase subunit alpha [Clostridium botulinum A str. ATCC 3502]		3		5															2		2							2			2
fid|6332170|locus|CBO0177|	RNA-binding protein [Clostridium botulinum A str. ATCC 3502]		2	3	3	2	2									2				2				2	3				3		2	4		3
fid|6331415|locus|CBO0186|	leucyl-tRNA synthetase [Clostridium botulinum A str. ATCC 3502]		2	5	4	8			2	2	4	3	3	2			2			2				3					3	3	4	5	3	2	2
fid|6332135|locus|CBO0209|	endonuclease III [Clostridium botulinum A str. ATCC 3502]																			2					2				2			2
fid|6331773|locus|CBO0220|	putative sugar ABC transporter, ATP-binding protein [Clostridium botulinum A str. ATCC 3502]		2	2	3	2	2	2		2			2	3		3	3	2			2			3	2				2	3		2	3		2	3	2
fid|6332475|locus|CBO0228|	triosephosphate isomerase [Clostridium botulinum A str. ATCC 3502]	17	14	14	15	11	18	14	18	21	12	11	9	20	18	10	12	9	8	21	17	11	11	12	13	21	25	15	31	21	18	26	26	26	17	13	10							45	44	36	2
fid|6333463|locus|CBO0229|	phosphoglyceromutase [Clostridium botulinum A str. ATCC 3502]		4	7	3	7	5		2			2									3					2		2				3	4	2										3	10	8	2
fid|6333577|locus|CBO0329|	hypothetical protein [Clostridium botulinum A str. ATCC 3502]		3	2			2						2		3	2				3	4		2	5					4	3		2	4	4
fid|6334007|locus|CBO0342|	DNA-binding protein [Clostridium botulinum A str. ATCC 3502]																	2													2	2	2
fid|6332016|locus|CBO0349|	carbohydrate-binding protein [Clostridium botulinum A str. ATCC 3502]								4	3																										2	2
fid|6333426|locus|CBO0360|	metal dependent phosphohydrolase [Clostridium botulinum A str. ATCC 3502]			2	3									4	2						2								3	3	6	6	4	7
fid|6332104|locus|CBO0362|	aminotransferase, class V [Clostridium botulinum A str. ATCC 3502]								2																										4	4	2
fid|6332722|locus|CBO0370|	electron transport complex, RnfABCDGE type, G subunit [Clostridium botulinum A str. ATCC 3502]	4						2	2	3	3	2		3	2		5	7	5	2	2	3	2	2	2								3			2	2							3	3	4
fid|6332093|locus|CBO0372|	electron transport complex, RnfABCDGE type, A subunit [Clostridium botulinum A str. ATCC 3502]		4	2	3	2		2	4	3
fid|6333284|locus|CBO0373|	ferredoxin [Clostridium botulinum A str. ATCC 3502]	2	3	2	2	3	2	3	2		2										2	2								2	2
fid|6334564|locus|CBO0380|	cell surface protein [Clostridium botulinum A str. ATCC 3502]																																														2
fid|6333921|locus|CBO0391|	hypothetical protein [Clostridium botulinum A str. ATCC 3502]		3	2	2	4	3													2					2				4			2	2
fid|6334505|locus|CBO0404|	tetratricopeptide repeat/DNA binding domain protein [Clostridium botulinum A str. ATCC 3502]		10	2	5	6	3								2					2	4	2	2	5	4							2	4	6
fid|6332328|locus|CBO0411|	UDP-N-acetylmuramyl tripeptide synthetase-like protein [Clostridium botulinum A str. ATCC 3502]		2	3	3	3						3	4	2	3	3		2		3	2		2	4	4				7	4	4	4	2	2	2
fid|6333680|locus|CBO0450|	hydroxyethylthiazole kinase [Clostridium botulinum A str. ATCC 3502]	3																2								4		4							4	5								4	2	2
fid|6334009|locus|CBO0452|	D-alanine--D-alanine ligase [Clostridium botulinum A str. ATCC 3502]		3	2							3	2			2	4					2	2	2	5	3				3	2					2	2
fid|6332726|locus|CBO0462|	hypothetical protein [Clostridium botulinum A str. ATCC 3502]								3																	2	3	2							3	2	2
fid|6333412|locus|CBO0496|	hypothetical protein [Clostridium botulinum A str. ATCC 3502]							2	2	3							2	3	3																3	2	4
fid|6331880|locus|CBO0501|	thiol peroxidase [Clostridium botulinum A str. ATCC 3502]		8	7	7	9	7	6	5	9	4	3	5	6	8	6	10	9	10	2	3	4					2		7	8	6	11	10	8	5	7	7										2	2	2
fid|6334675|locus|CBO0521|	superoxide dismutase, Mn/Fe family [Clostridium botulinum A str. ATCC 3502]							2	4																										7	7	2
fid|6333904|locus|CBO0526|	transcription regulator AsnC [Clostridium botulinum A str. ATCC 3502]							2				2					2		2									2							4	2
fid|6331536|locus|CBO0537|	NAD synthetase [Clostridium botulinum A str. ATCC 3502]												2												2							3	3	3
fid|6331738|locus|CBO0542|	xaa-pro aminopeptidase [Clostridium botulinum A str. ATCC 3502]	6						4	2																	2	2
fid|6334269|locus|CBO0597|	asparaginyl-tRNA synthetase [Clostridium botulinum A str. ATCC 3502]		3	6			3				7	3		6	6	7				4	6	3	4	7	2				7	5		7	4	4
fid|6331667|locus|CBO0612|	membrane protein [Clostridium botulinum A str. ATCC 3502]																2	2	2																3		3
fid|6332837|locus|CBO0647|	hypothetical protein [Clostridium botulinum A str. ATCC 3502]		3	2										2	2					2	2		4	4	3				2				4
fid|6332363|locus|CBO0673|	hypothetical protein [Clostridium botulinum A str. ATCC 3502]	13	30	29	30	26	24				10	15	13	7	9	10				13	11	11	14	22	14				16	23	18	20	40	26
fid|6333534|locus|CBO0674|	RNA polymerase factor sigma-70 [Clostridium botulinum A str. ATCC 3502]	3	7	4	7	6	4				5	4	5	6	6	6				7	9	6	7	11	5				14	9	7	14	14	9
fid|6333003|locus|CBO0696|	glycine cleavage system aminomethyltransferase T [Clostridium botulinum A str. ATCC 3502]							7	5	4							3	3	5							2	2	3							14	15	12
fid|6331967|locus|CBO0697|	glycine cleavage system protein H [Clostridium botulinum A str. ATCC 3502]								2								2	2																	6	10	6
fid|6333662|locus|CBO0698|	glycine dehydrogenase subunit 1 [Clostridium botulinum A str. ATCC 3502]							4	3	3									2							3		3							4	6	5
fid|6334234|locus|CBO0699|	glycine dehydrogenase subunit 2 [Clostridium botulinum A str. ATCC 3502]							13	12	3							8	10	6							3	5	4							15	16	11
fid|6333735|locus|CBO0824|	hypothetical protein [Clostridium botulinum A str. ATCC 3502]
fid|6334574|locus|CBO0825|	hypothetical protein [Clostridium botulinum A str. ATCC 3502]																																											11	11	8
fid|6333053|locus|CBO0833|	exopolysaccharide biosynthesis protein [Clostridium botulinum A str. ATCC 3502]		3	7	3	6	3													3	3	4		3									2
fid|6333012|locus|CBO0834|	putative pleiotropic regulatory protein [Clostridium botulinum A str. ATCC 3502]		3	6	2	4															3	3	3	3	5								5	3
fid|6332397|locus|CBO0840|	non-heme chloroperoxidase [Clostridium botulinum A str. ATCC 3502]							3	3																										2	5
fid|6332107|locus|CBO0844|	hypothetical protein [Clostridium botulinum A str. ATCC 3502]		3	3		3					2		2			3				2		2							2		2		5	2
fid|6334327|locus|CBO0860|	hypothetical protein [Clostridium botulinum A str. ATCC 3502]																															2	3											2	2
fid|6334679|locus|CBO0864|	oxalate decarboxylase [Clostridium botulinum A str. ATCC 3502]																									3	2								3		2
fid|6332112|locus|CBO0890|	spore coat protein [Clostridium botulinum A str. ATCC 3502]							3		2																									3	3
fid|6331256|locus|CBO0900|	hypothetical protein [Clostridium botulinum A str. ATCC 3502]								4	4							2	2	2							7	7	6							12	7	3
fid|6332044|locus|CBO0923|	delta-aminolevulinic acid dehydratase [Clostridium botulinum A str. ATCC 3502]	2	2	2	3	5	2													10	9	8	6	8	9
fid|6331392|locus|CBO0991|	adenosine deaminase [Clostridium botulinum A str. ATCC 3502]																			2									3	2		2
fid|6334144|locus|CBO1030|	ferrous iron transport protein B [Clostridium botulinum A str. ATCC 3502]												2					2	2										2	2			2		4	3	2
fid|6334166|locus|CBO1064|	hypothetical protein [Clostridium botulinum A str. ATCC 3502]		2	5	2	5	3				5	3		6	6	7	7	5	7	5	8	5	6	6	4				11	8	3	9	5	5	10	3	3
fid|6331469|locus|CBO1068|	FAD-dependent oxidoreductase [Clostridium botulinum A str. ATCC 3502]		5	5	4	6	6	4	6	3
fid|6331359|locus|CBO1081|	putative glycosyl hydrolase [Clostridium botulinum A str. ATCC 3502]							2																																				2	2
fid|6331918|locus|CBO1095|	glyceraldehyde-3-phosphate dehydrogenase, type I [Clostridium botulinum A str. ATCC 3502]																2	2	2																2
fid|6333449|locus|CBO1145|	hypothetical protein [Clostridium botulinum A str. ATCC 3502]		4	5	6	6					5	4	5	2	2					4	3	6	4	6	9				9	3		9	5	3
fid|6334377|locus|CBO1159|	30S ribosomal protein S1 [Clostridium botulinum A str. ATCC 3502]			4	2	2					2	2								2	3		3	2								3
fid|6332304|locus|CBO1166|	aspartate aminotransferase [Clostridium botulinum A str. ATCC 3502]										2						4	4	3		2					2	2								6	6	2
fid|6331970|locus|CBO1169|	indigoidine synthase A family protein [Clostridium botulinum A str. ATCC 3502]				2									2	4	5								2					3			5	4	4
fid|6331626|locus|CBO1192|	pyruvate-flavodoxin oxidoreductase [Clostridium botulinum A str. ATCC 3502]		4	4	4	4	4	3	4		4	2	3	2	4	5	4	4	3	4	4	4	3	5	2	4	4	2	5	4	5	4	4	4	4	3	2
fid|6332628|locus|CBO1215|	L-serine dehydratase, iron-sulfur-dependent, alpha subunit [Clostridium botulinum A str. ATCC 3502]		3	2							6	5	3	3						4	4	6	3	4	7				7	5	6	3	3
fid|6332991|locus|CBO1227|	putative oligopeptide ABC transporter, oligopeptide-binding protein [Clostridium botulinum A str. ATCC 3502]																																											2	2	2
fid|6333271|locus|CBO1228|	hypothetical protein [Clostridium botulinum A str. ATCC 3502]							2	2	2																2	2	2							2	2	3
fid|6332217|locus|CBO1229|	spore coat peptide assembly protein CotJB [Clostridium botulinum A str. ATCC 3502]							6	3	5																5	5	3							6	6	4
fid|6332124|locus|CBO1230|	spore coat peptide assembly protein CotJC [Clostridium botulinum A str. ATCC 3502]							7	9	7																6	7	10							11	8	6
fid|6332068|locus|CBO1235|	deoxyuridine 5'-triphosphate nucleotidohydrolase [Clostridium botulinum A str. ATCC 3502]			2																												2												5	4	3
fid|6333970|locus|CBO1241|	membrane protein [Clostridium botulinum A str. ATCC 3502]		2		2	3	2				3	2	3	3							5		6	3	3				2	2		5	3	2
fid|6334680|locus|CBO1253|	NADP-dependent glyceraldehyde-3-phosphate dehydrogenase [Clostridium botulinum A str. ATCC 3502]																			3	2	2	2	3	2
fid|6331530|locus|CBO1259|	thioredoxin-disulfide reductase [Clostridium botulinum A str. ATCC 3502]	3												2			2	4																	4	10	2
fid|6332765|locus|CBO1261|	glycine/sarcosine/betaine reductase complex protein A [Clostridium botulinum A str. ATCC 3502]	4						3	3		3	2	4	8	13	11	17	17	14							7	10	6	9	7	5	6	8	5	9	14	9										4		3
fid|6332009|locus|CBO1264|	glycine reductase complex component C, alpha subunit [Clostridium botulinum A str. ATCC 3502]							7	5	2					3	2	5	8	7							2	2	3			2				9	7
fid|6334022|locus|CBO1285|	xanthine dehydrogenase subunit XdhA [Clostridium botulinum A str. ATCC 3502]								2	5																2	3	2
fid|6334461|locus|CBO1293|	RNA-metabolising metallo-beta-lactamase [Clostridium botulinum A str. ATCC 3502]												2				2		2														3		3	3
fid|6331227|locus|CBO1301|	hypothetical protein [Clostridium botulinum A str. ATCC 3502]																																					3	2	4	6	6	6	7	6	6	11	9	14
fid|6333158|locus|CBO1308|	ABC transporter permease/ATP-binding protein [Clostridium botulinum A str. ATCC 3502]																							2	2				2	2
fid|6334714|locus|CBO1310|	dinitrogenase iron-molybdenum cofactor family protein [Clostridium botulinum A str. ATCC 3502]																											2							2	2								3	4	2
fid|6333626|locus|CBO1329|	hypothetical protein [Clostridium botulinum A str. ATCC 3502]							6	3	4																									3
fid|6333840|locus|CBO1331|	oxidoreductase, acetyl-CoA synthase subunit [Clostridium botulinum A str. ATCC 3502]	2	3	3	2	6	9				2	3	2	3	4	3	2		2	4	5	3	4	2	3				3	5	2	5	6	3
fid|6331588|locus|CBO1353|	hypothetical protein [Clostridium botulinum A str. ATCC 3502]																																											2		2
fid|6331635|locus|CBO1354|	methyl-accepting chemotaxis protein [Clostridium botulinum A str. ATCC 3502]		2		2						2										3	3	4						2	2	2		2
fid|6334508|locus|CBO1385|	nitroreductase family protein [Clostridium botulinum A str. ATCC 3502]									3																							2	2			2
fid|6332120|locus|CBO1387|	major cold shock protein [Clostridium botulinum A str. ATCC 3502]	4	7		5	2	2		2											4	3	4							4	9		5	5		3	4	2	6	8	4	9	11	10	26	26	24	78	9	11
fid|6334328|locus|CBO1404|	D-alanyl-D-alanine carboxypeptidase family protein [Clostridium botulinum A str. ATCC 3502]																												2	2	2	2
fid|6331869|locus|CBO1409|	C4-dicarboxylate transporter [Clostridium botulinum A str. ATCC 3502]													2				2																	4	4
fid|6332364|locus|CBO1410|	nicotinate phosphoribosyltransferase [Clostridium botulinum A str. ATCC 3502]			2									2																				3	3
fid|6331901|locus|CBO1443|	secreted protease [Clostridium botulinum A str. ATCC 3502]																																											5	7	10
fid|6332972|locus|CBO1444|	secreted protease [Clostridium botulinum A str. ATCC 3502]																																											7	7	10
fid|6334357|locus|CBO1445|	secreted protease [Clostridium botulinum A str. ATCC 3502]																																											11	14	18
fid|6333254|locus|CBO1446|	secreted protease [Clostridium botulinum A str. ATCC 3502]							2				3																																48	46	53	17	3	2
fid|6333765|locus|CBO1451|	GTP-dependent nucleic acid-binding protein EngD [Clostridium botulinum A str. ATCC 3502]		2	2	2	3					2	4	3	4	3	4				3	6	5	6	4	6				5	4	6	5	3	4
fid|6332995|locus|CBO1457|	UDP-N-acetylmuramoylalanyl-D-glutamate--2, 6-diaminopimelate ligase [Clostridium botulinum A str. ATCC 3502]						5	3																					2	2
fid|6332585|locus|CBO1471|	5'-methylthioadenosine/S-adenosylhomocysteine nucleosidase [Clostridium botulinum A str. ATCC 3502]					2																							2	3	4	3		4
fid|6332376|locus|CBO1482|	hypothetical protein [Clostridium botulinum A str. ATCC 3502]											2						2												2		2	2		3	2
fid|6332524|locus|CBO1483|	molybdate ABC transporter periplasmic molybdate-binding protein [Clostridium botulinum A str. ATCC 3502]																2	2	2																2	2
fid|6332463|locus|CBO1489|	methylcobamide:CoM methyltransferase [Clostridium botulinum A str. ATCC 3502]																			3	5	3	5	3	5
fid|6332082|locus|CBO1490|	Na+/H+ antiporter [Clostridium botulinum A str. ATCC 3502]				3			7	7																	2		2
fid|6333116|locus|CBO1493|	putative methylcobalamin:coenzyme M methyltransferase [Clostridium botulinum A str. ATCC 3502]																			2	5	2	3	2	5
fid|6331567|locus|CBO1499|	D-methionine ABC transporter, ATP-binding protein [Clostridium botulinum A str. ATCC 3502]																			4	3	2	4	4	4
fid|6332150|locus|CBO1501|	lipoprotein, NLPA family [Clostridium botulinum A str. ATCC 3502]		3	4	4	5														11	9	5	9	7	6
fid|6333494|locus|CBO1518|	carbohydrate uptake ABC transporter, CUT1 family, carbohydrate-binding protein [Clostridium botulinum A str. ATCC 3502]
fid|6332303|locus|CBO1521|	redox family protein [Clostridium botulinum A str. ATCC 3502]		4	4	3	5	6													3	2	4										3														3
fid|6331282|locus|CBO1563|	deoxyribose-phosphate aldolase [Clostridium botulinum A str. ATCC 3502]					2																							2				2	3
fid|6334289|locus|CBO1594|	hypothetical protein [Clostridium botulinum A str. ATCC 3502]							24	23	25							6	13	7							29	27	33							23	36	9							2	4	2
fid|6331770|locus|CBO1609|	hypothetical protein [Clostridium botulinum A str. ATCC 3502]																									2	2								3	3	5
fid|6331761|locus|CBO1620|	collagenase [Clostridium botulinum A str. ATCC 3502]							15	12	11	7	8	6	9	10	10	4	5	5							4	3	3			2				7	5	3							20	23	16	4		3
fid|6331220|locus|CBO1649|	phage surface protein [Clostridium botulinum A str. ATCC 3502]							4	5	3								4								3	2	2								4
fid|6333299|locus|CBO1656|	membrane protein [Clostridium botulinum A str. ATCC 3502]		3		2	5	2			2	2				6		6	4	6										5	2	2	6	2	2	2	2								15	15	15
fid|6334606|locus|CBO1774|	putative drug resistance ABC transporter, ATP-binding protein [Clostridium botulinum A str. ATCC 3502]		2	2		3	7													2	5	3	2	6	6				9	5	2	5	6	4
fid|6331244|locus|CBO1776|	sulfite/nitrite reductase family protein [Clostridium botulinum A str. ATCC 3502]										2	2																	2	2			2
fid|6331305|locus|CBO1789|	small, acid-soluble spore protein alpha [Clostridium botulinum A str. ATCC 3502]																																											9	7	12
fid|6331765|locus|CBO1790|	small, acid-soluble spore protein beta [Clostridium botulinum A str. ATCC 3502]																																											5	2	4
fid|6332777|locus|CBO1796|	aluminum resistance protein [Clostridium botulinum A str. ATCC 3502]		2	2		2	2																		2
fid|6332712|locus|CBO1801|	tRNA-i(6)A37 thiotransferase enzyme MiaB [Clostridium botulinum A str. ATCC 3502]					2									2							3								2	2				2
fid|6333941|locus|CBO1807|	4-hydroxy-3-methylbut-2-enyl diphosphate reductase/S1 RNA-binding domain protein [Clostridium botulinum A str. ATCC 3502]		2	3		4	4				3	2										3		2					5	3		6	2		6	4	2
fid|6331304|locus|CBO1812|	transcriptional regulator [Clostridium botulinum A str. ATCC 3502]													2																	2	3	3	2
fid|6333243|locus|CBO1818|	methyl-accepting chemotaxis protein [Clostridium botulinum A str. ATCC 3502]																												2			2				2	2
fid|6332822|locus|CBO1825|	4-carboxymuconolactone decarboxylase [Clostridium botulinum A str. ATCC 3502]																					2				2	2	2																7	8	5
fid|6331659|locus|CBO1868|	amino acid ABC transporter permease [Clostridium botulinum A str. ATCC 3502]	4							3	2				5			2	4	3						2						4				9	4	4
fid|6331870|locus|CBO1886|	transcription antitermination protein NusB [Clostridium botulinum A str. ATCC 3502]				2																									3	2			2
fid|6332013|locus|CBO1887|	alkaline shock protein [Clostridium botulinum A str. ATCC 3502]	5	6	7	6	6	3	3	3	3	4	6	5	4	4	4	5	6	7	6	4	5	4	4	5	4	5	4	6	4	2	6	6	3	9	7	4
fid|6334237|locus|CBO1920|	clostripain [Clostridium botulinum A str. ATCC 3502]							2	8	4	5	4	2													2	2			2	2				2	2	2				3	11	4	136	127	119	22	12	15
fid|6333206|locus|CBO1935|	aldehyde ferredoxin oxidoreductase, tungsten-containing [Clostridium botulinum A str. ATCC 3502]							2		3																2		2							2	4	2
fid|6332176|locus|CBO1958|	secreted carbohydrate-binding protein [Clostridium botulinum A str. ATCC 3502]							28	26	34																8	10	9																71	79	71	7	4	11
fid|6332732|locus|CBO1966|	secreted protein [Clostridium botulinum A str. ATCC 3502]																																				2
fid|6331259|locus|CBO1981|	4-carboxymuconolactone decarboxylase [Clostridium botulinum A str. ATCC 3502]					2																																							2
fid|6332607|locus|CBO1987|	PTS system, trehalose-specific IIBC component [Clostridium botulinum A str. ATCC 3502]		4	4	6	5	2	2	3		4	5	2	3	4	4				3	2	2		4			3		7	6	14	6	5	6			2
fid|6334170|locus|CBO1988|	alpha,alpha-phosphotrehalase [Clostridium botulinum A str. ATCC 3502]		10	8	6	7	10								5	2						3	2		2				5	5	2	4	6	4
fid|6334010|locus|CBO1992|	kinase, pfkB family [Clostridium botulinum A str. ATCC 3502]					2					4		3	3	4	3	4	6	2	3	2		3	3	3		2	2				2	2		4	3	4
fid|6333361|locus|CBO1999|	glycerol dehydrogenase [Clostridium botulinum A str. ATCC 3502]							5	8	6							3	3	3							2	3	3							9	9	9
fid|6332931|locus|CBO2008|	hypothetical protein [Clostridium botulinum A str. ATCC 3502]										3																		3	2		4		2
fid|6332870|locus|CBO2028|	proton-dependent oligopeptide transporter [Clostridium botulinum A str. ATCC 3502]							3	4		5	5	5	4	5	4	8	2	7							2	2	5	7	7	2	6	6	4	2	4	2
fid|6333169|locus|CBO2031|	proline iminopeptidase [Clostridium botulinum A str. ATCC 3502]					3							2	3	4	2	3	2	5			2			2	2	2	2	5	2		5	2	2	5	5	2
fid|6333831|locus|CBO2035|	hypothetical protein [Clostridium botulinum A str. ATCC 3502]		3		2	2											2					2		2	2										3	2
fid|6333766|locus|CBO2039|	nitroreductase family protein [Clostridium botulinum A str. ATCC 3502]								2																										2	2	4
fid|6332518|locus|CBO2043|	myosin-cross-reactive antigen [Clostridium botulinum A str. ATCC 3502]	9						9	10	4		2	2						2							6	3	8							8	9	7
fid|6332560|locus|CBO2050|	glycosyl transferase [Clostridium botulinum A str. ATCC 3502]							11	12	8							2										3	3							15	14	9
fid|6331643|locus|CBO2055|	glucose-1-phosphate thymidylyltransferase [Clostridium botulinum A str. ATCC 3502]							3	5	6																2									9	5	3
fid|6334421|locus|CBO2056|	dTDP-glucose 4,6-dehydratase [Clostridium botulinum A str. ATCC 3502]							11	11	6																									5	8	2
fid|6331444|locus|CBO2058|	hypothetical protein [Clostridium botulinum A str. ATCC 3502]							17	14	11																2									8	6	3								2	2
fid|6333082|locus|CBO2061|	secreted lipase [Clostridium botulinum A str. ATCC 3502]																										3																	4	3
fid|6332970|locus|CBO2110|	ethanolamine utilization protein EutQ-like protein [Clostridium botulinum A str. ATCC 3502]		2		4	2	2													2	2	3			2				10	5	4	3	2
fid|6332306|locus|CBO2117|	glycyl-radical activating family protein [Clostridium botulinum A str. ATCC 3502]																			2		2							5	2		2	2	2
fid|6332980|locus|CBO2121|	microcompartments family protein [Clostridium botulinum A str. ATCC 3502]			5	3																								8	3	5		2	3
fid|6331764|locus|CBO2126|	iron-containing alcohol dehydrogenase [Clostridium botulinum A str. ATCC 3502]			6		2														3		5							5	7	2	5	3
fid|6333504|locus|CBO2182|	hypothetical protein [Clostridium botulinum A str. ATCC 3502]		3		4	2					3	3	2	2	2	4								2					5		2	4	2				2
fid|6333382|locus|CBO2194|	electron transfer flavoprotein alpha-subunit [Clostridium botulinum A str. ATCC 3502]							11	11	9																3		2							15	15	11
fid|6334212|locus|CBO2195|	electron transfer flavoprotein beta-subunit [Clostridium botulinum A str. ATCC 3502]							7	12	7																	2								15	15	10
fid|6333953|locus|CBO2196|	acyl-CoA dehydrogenase family protein [Clostridium botulinum A str. ATCC 3502]							19	16	11							3	2	2							4	4	7							22	19	12
fid|6334038|locus|CBO2197|	subunit of oxygen-sensitive 2-hydroxyisocaproyl-CoA dehydratase [Clostridium botulinum A str. ATCC 3502]							15	9	9		2						4								3	2	3							18	19	14							3	2	2
fid|6331929|locus|CBO2199|	isocaprenoyl-CoA:2-hydroxyisocaproate CoA-transferase [Clostridium botulinum A str. ATCC 3502]							70	71	61																28	27	34							40	36	24							6	7	5
fid|6334760|locus|CBO2217|	zinc-binding alcohol dehydrogenase [Clostridium botulinum A str. ATCC 3502]	11	26	16	12	23	11													15	19	19	24	21	22
fid|6334722|locus|CBO2221|	nitrogenase iron-molybdenum cofactor protein [Clostridium botulinum A str. ATCC 3502]																7	7	6																6	4	4							4	4	4
fid|6332771|locus|CBO2222|	4Fe-4S cluster containing ParA family ATPase protein [Clostridium botulinum A str. ATCC 3502]																2	5	5																4	3	3
fid|6333039|locus|CBO2223|	4Fe-4S cluster containing ParA family ATPase protein [Clostridium botulinum A str. ATCC 3502]																2		3																3	3	2
fid|6332386|locus|CBO2224|	dinitrogenase iron-molybdenum cofactor family protein [Clostridium botulinum A str. ATCC 3502]																7	8	9																10	12	11
fid|6333150|locus|CBO2273|	hypothetical protein [Clostridium botulinum A str. ATCC 3502]							4	3	3																4	8	4							6	3	4							2	2	2
fid|6333446|locus|CBO2341|	hypothetical protein [Clostridium botulinum A str. ATCC 3502]																																											4	3	4
fid|6334527|locus|CBO2351|	hypothetical protein [Clostridium botulinum A str. ATCC 3502]																																											8	9	7
fid|6333851|locus|CBO2368|	hypothetical protein [Clostridium botulinum A str. ATCC 3502]		2			2																																									6
fid|6332826|locus|CBO2396|	adenylosuccinate lyase [Clostridium botulinum A str. ATCC 3502]			2	2	2														3			3										3
fid|6333980|locus|CBO2399|	aspartate aminotransferase [Clostridium botulinum A str. ATCC 3502]		3	4	2	4	5														3								2			2
fid|6333798|locus|CBO2404|	phosphodiesterase [Clostridium botulinum A str. ATCC 3502]	2	3				3				4			5	2	5				2	7	2	5	5	4		2		5	4	2	5	9	3
fid|6331542|locus|CBO2421|	hypothetical protein [Clostridium botulinum A str. ATCC 3502]			5	3	2								2							3	2	2	3					3			2		2	2														4
fid|6333174|locus|CBO2426|	1-deoxy-D-xylulose 5-phosphate reductoisomerase [Clostridium botulinum A str. ATCC 3502]												2	3	3	2				2			3		2								4	2
fid|6331494|locus|CBO2433|	uridylate kinase [Clostridium botulinum A str. ATCC 3502]		2	2		5	2													2				2	2				3	2	2	4	5	2
fid|6333010|locus|CBO2448|	30S ribosomal protein S16 [Clostridium botulinum A str. ATCC 3502]		4	2		2	4																								2										3		4				8	2	4
fid|6334305|locus|CBO2449|	signal recognition particle protein [Clostridium botulinum A str. ATCC 3502]				3	2	3					2		3						2	3	2	2	3	3								4	3
fid|6332006|locus|CBO2455|	acyl carrier protein [Clostridium botulinum A str. ATCC 3502]	2	2	3		2										2													2	2		2	2			2								2
fid|6334113|locus|CBO2459|	phosphotransacetylase [Clostridium botulinum A str. ATCC 3502]	3	5	8	6	7	3				3	4	4	3	4	5		3		3	5	4	3	5	5				10	7	4	9	10	3
fid|6331447|locus|CBO2460|	membrane protein [Clostridium botulinum A str. ATCC 3502]		3	3	3															2	2
fid|6331690|locus|CBO2465|	hypothetical protein [Clostridium botulinum A str. ATCC 3502]		4																	4	2	4		2					2			2
fid|6334158|locus|CBO2470|	hypothetical protein [Clostridium botulinum A str. ATCC 3502]		2	2	2									2	2	2		2		5	3	4	6	4	5				3	4	3	3	5	6
fid|6333751|locus|CBO2471|	hypothetical protein [Clostridium botulinum A str. ATCC 3502]	2	2		2	2	2		2	2		2	2	3	2	2	3			3		2	2	2	5		2	2	2	2	3	2	5	3	2	3													2
fid|6331865|locus|CBO2484|	electron transferring subunit of proline reductase [Clostridium botulinum A str. ATCC 3502]														2					5	2	3	4	5	8
fid|6334278|locus|CBO2498|	hypothetical protein [Clostridium botulinum A str. ATCC 3502]		2				3				2		2	2	2					2	2			3								6	4	5	4
fid|6332307|locus|CBO2499|	50S ribosomal protein L28 [Clostridium botulinum A str. ATCC 3502]	2	3		4	2	2							2	2	2				2	2	2	2	2	2							2
fid|6332907|locus|CBO2502|	ribulose-phosphate 3-epimerase [Clostridium botulinum A str. ATCC 3502]			2			3														2	2	3	4								2
fid|6331803|locus|CBO2504|	protein kinase [Clostridium botulinum A str. ATCC 3502]		5		4	4		3	2	3		2		3	3		2	4	2	3	3	2	4	4	4	2	2	3		2			3	2	3		3
fid|6333753|locus|CBO2510|	peptide deformylase [Clostridium botulinum A str. ATCC 3502]				3																																							5	3	6
fid|6331533|locus|CBO2512|	bifunctional phosphopantothenoylcysteine decarboxylase/phosphopantothenate synthase [Clostridium botulinum A str. ATCC 3502]					2					2				2					2	2		2	2	3							4
fid|6331285|locus|CBO2515|	hypothetical protein [Clostridium botulinum A str. ATCC 3502]	2		2	3		4			2			2									2							2				2
fid|6334344|locus|CBO2519|	GTP-binding protein EngA [Clostridium botulinum A str. ATCC 3502]		5	3	2	3	5													4	4	4	3	6	5				2			3
fid|6332509|locus|CBO2536|	cell division protein FtsA [Clostridium botulinum A str. ATCC 3502]										2	3	4	2	2	3
fid|6331739|locus|CBO2539|	twitching motility protein [Clostridium botulinum A str. ATCC 3502]		3	4	4	2	2				3	2		2	2	3	5	3	5		2	3	3	2	2				5			7	3		2
fid|6331928|locus|CBO2559|	RNA-metabolizing metallo-beta-lactamase family protein [Clostridium botulinum A str. ATCC 3502]		4	3		4	5					2			2						2	2		2					2
fid|6333613|locus|CBO2562|	Holliday junction resolvase-like protein [Clostridium botulinum A str. ATCC 3502]																			2	2		2	2	2				2
fid|6331728|locus|CBO2564|	alanyl-tRNA synthetase [Clostridium botulinum A str. ATCC 3502]		2	3	3	4						2	2	5	2						3	4	2	4					3	5		4	7	6
fid|6333068|locus|CBO2567|	putative iron-sulfur cluster assembly protein [Clostridium botulinum A str. ATCC 3502]		9	7	3	4	7													7	4	6	2	3	3				3	4	4	3		2
fid|6332637|locus|CBO2568|	cysteine desulfurase [Clostridium botulinum A str. ATCC 3502]		7	7	4	7	5				2									10	8	9	8	4	10				10	3	5	6	7	4
fid|6332261|locus|CBO2573|	DegV family protein [Clostridium botulinum A str. ATCC 3502]		3	2	2	2	2																								2	2
fid|6333968|locus|CBO2575|	ornithine cyclodeaminase [Clostridium botulinum A str. ATCC 3502]		4	2	4	2	4				3	2		4	3	3		3	4			3							5	5	2	7	6	3
fid|6332175|locus|CBO2619|	metallo-beta-lactamase family protein/flavodoxin [Clostridium botulinum A str. ATCC 3502]	6	16	14	10	13	19	38	36	38	15	17	20	20	20	19	7	7	8	6	11	9	10	9	13	3	7	8	11	14	16	15	17	19	5	3	5							2
fid|6331475|locus|CBO2623|	V-type ATP synthase subunit D [Clostridium botulinum A str. ATCC 3502]		3			3						3			2				3			2	2						4	3	5	6	4		2	3	2
fid|6334602|locus|CBO2625A|	V-type ATP synthase subunit F [Clostridium botulinum A str. ATCC 3502]
fid|6332159|locus|CBO2627|	V-type ATPase, E subunit [Clostridium botulinum A str. ATCC 3502]																2												4			2	3	2
fid|6334748|locus|CBO2629A|	putative V-type ATPase, G subunit [Clostridium botulinum A str. ATCC 3502]
fid|6332169|locus|CBO2654|	flagellar hook protein flgE [Clostridium botulinum A str. ATCC 3502]																																											3	2	4
fid|6332411|locus|CBO2733|	flagellar hook-associated protein 2 [Clostridium botulinum A str. ATCC 3502]																																							3	2	2	2	4	8	5
fid|6332449|locus|CBO2743|	flagellar motor switch protein [Clostridium botulinum A str. ATCC 3502]				3	2					2	3	2	3		5								2					21	10	11	12	8	8
fid|6332163|locus|CBO2744|	flagellar motor switch protein FliM [Clostridium botulinum A str. ATCC 3502]											3		2															4	3	3	6	6
fid|6334155|locus|CBO2745|	putative chemotaxis protein CheW [Clostridium botulinum A str. ATCC 3502]		2		4	2					6	4	5	5	5	5		2	4	6	3	3	7	3	4				4	7	2	11	7	5													3
fid|6333255|locus|CBO2747|	chemotaxis protein CheC [Clostridium botulinum A str. ATCC 3502]													2		2															2	2	2
fid|6333342|locus|CBO2749|	chemotaxis protein methyltransferase CheR [Clostridium botulinum A str. ATCC 3502]		2	3							2		3	4	3	3		3		2	2		2	2	2				2	6		2	4	3		2
fid|6334154|locus|CBO2753|	hypothetical protein [Clostridium botulinum A str. ATCC 3502]			3	2						2			2		2	2	4	2										2			2
fid|6333910|locus|CBO2758|	hypothetical protein [Clostridium botulinum A str. ATCC 3502]																3	2	2																3	3	2					2	3				6	6	4
fid|6332935|locus|CBO2784|	glycerol kinase [Clostridium botulinum A str. ATCC 3502]							16	12	12							16	16	13							23	22	26							33	27	20
fid|6334380|locus|CBO2786|	hypothetical protein [Clostridium botulinum A str. ATCC 3502]																																											6	5	5
fid|6331497|locus|CBO2800|	pyridoxal biosynthesis lyase PdxS [Clostridium botulinum A str. ATCC 3502]																6	4	6									3							5	6	3
fid|6332308|locus|CBO2802|	ATP-dependent RNA helicase, DEAD/DEAH box family [Clostridium botulinum A str. ATCC 3502]	3	21	13	9	18	12													9	6	10	6	11	6				9	7	8	10	13	6
fid|6331527|locus|CBO2813|	ribonucleoside-diphosphate reductase, beta subunit [Clostridium botulinum A str. ATCC 3502]			2	2	3	3				3	2	2			2				2	3	2	2						5	2	3	5	6	3
fid|6332678|locus|CBO2814|	ribonucleotide-diphosphate reductase subunit alpha [Clostridium botulinum A str. ATCC 3502]		3			2					2			2	2	3				2	3	2	3	3	3				3	2		2	2
fid|6334231|locus|CBO2832|	glycosyl hydrolase, family 18 [Clostridium botulinum A str. ATCC 3502]							12	11	10							3	4	2							4		2							9	15	5							40	32	42
fid|6332748|locus|CBO2839|	PTS system, N-acetylglucosamine-specific, IIBC component [Clostridium botulinum A str. ATCC 3502]																3	4	5							2	2	2	2			2	2		3	2	2
fid|6332531|locus|CBO2842|	metallo-beta-lactamase family protein/flavodoxin [Clostridium botulinum A str. ATCC 3502]							17	18	19																2	2	2							10	8	6
fid|6334326|locus|CBO2843|	acyl-CoA dehydrogenase family protein/electron transfer protein [Clostridium botulinum A str. ATCC 3502]							32	40	34							3	2								25	26	22							45	41	23
fid|6331549|locus|CBO2859|	23S rRNA (uracil-5-)-methyltransferase RumA [Clostridium botulinum A str. ATCC 3502]			2																		2	2	3	2				2			3
fid|6334533|locus|CBO2863|	6,7-dimethyl-8-ribityllumazine synthase [Clostridium botulinum A str. ATCC 3502]	3								4									3								2	3
fid|6333730|locus|CBO2884|	putative selenate reductase subunit YgfK [Clostridium botulinum A str. ATCC 3502]																									3	3	4							4
fid|6332638|locus|CBO2888|	diaminopropionate ammonia-lyase [Clostridium botulinum A str. ATCC 3502]							4	7	11							8	8	7							6	4	5							11	10	4
fid|6333009|locus|CBO2907|	peptidase [Clostridium botulinum A str. ATCC 3502]				2			3	3	2						2				2			2
fid|6333398|locus|CBO2910|	hypothetical protein [Clostridium botulinum A str. ATCC 3502]	2															7	3	6																6	7	4							11	8	11	4	4	3
fid|6332802|locus|CBO2928|	glycerophosphoryl diester phosphodiesterase family protein [Clostridium botulinum A str. ATCC 3502]							5	6	7							2		2								2	3							8	5	2
fid|6332900|locus|CBO2938|	RNA polymerase sigma factor RpoD [Clostridium botulinum A str. ATCC 3502]		5	5							2	2	2	4	4	4	2			2	2	4	4	3	3				5	2	6	6	8	7
fid|6332934|locus|CBO2943|	CBS domain protein [Clostridium botulinum A str. ATCC 3502]		2	2		5					2		2					3			3	2			2				3			4	2
fid|6332630|locus|CBO2946|	GTP-binding protein Era [Clostridium botulinum A str. ATCC 3502]		2	2	2		2													2	4	3	2	3	2				2
fid|6333612|locus|CBO2953|	30S ribosomal protein S21 [Clostridium botulinum A str. ATCC 3502]	2	3	5	2	5	9					2	2	2	2	2				3	2	4	4	3	2				2	2	3	3	6	2													2
fid|6334686|locus|CBO2958|	chaperone protein DnaJ [Clostridium botulinum A str. ATCC 3502]		3				3				2		2			3						2							4	4	4	5	4	2	2	2											2		2
fid|6332414|locus|CBO2963|	GTP-binding protein LepA [Clostridium botulinum A str. ATCC 3502]		2		2	3	2				2		2		2	3				4	9	5	6	12	5				7	4	3	8	4	2
fid|6334423|locus|CBO2967|	30S ribosomal protein S20 [Clostridium botulinum A str. ATCC 3502]	2	3	2	3	3	5													4	3	4		4	3					2	3	5	5	3
fid|6332218|locus|CBO2986|	GTPase ObgE [Clostridium botulinum A str. ATCC 3502]		3	3		2	4													2	2		2	2					3	3		2	4
fid|6331882|locus|CBO2989|	50S ribosomal protein L21 [Clostridium botulinum A str. ATCC 3502]	7	6	5	5	5	5		2		5	2	2	4	7					7	8	3	8	6	9				10	7	3	8	6	7	4
fid|6334149|locus|CBO2997|	septum site-determining protein MinD [Clostridium botulinum A str. ATCC 3502]	3	7	7	2	6	2				2	3	3	5					2	4		3	3	3					11	7	8	11	6	6	5		2
fid|6332090|locus|CBO3014|	DNA polymerase I [Clostridium botulinum A str. ATCC 3502]													2						2	4											4	4	2
fid|6331772|locus|CBO3025|	hypothetical protein [Clostridium botulinum A str. ATCC 3502]																																											4	5	6
fid|6332767|locus|CBO3027|	hypothetical protein [Clostridium botulinum A str. ATCC 3502]							2	3	6											2					3	2	3																9	11	8
fid|6333913|locus|CBO3034|	hypothetical protein [Clostridium botulinum A str. ATCC 3502]		3				2			2																			3	6	5			2										18	15	16	2
fid|6331822|locus|CBO3048|	small acid-soluble spore protein [Clostridium botulinum A str. ATCC 3502]																																											27	25	24
fid|6333644|locus|CBO3055|	histidyl-tRNA synthetase [Clostridium botulinum A str. ATCC 3502]		2	3								2		2		2				2					2				2				3
fid|6333897|locus|CBO3057|	metallo-beta-lactamase family protein [Clostridium botulinum A str. ATCC 3502]			2	3																										2				2									7	8	4
fid|6333562|locus|CBO3064|	radical SAM domain protein [Clostridium botulinum A str. ATCC 3502]		2	2			3																									3
fid|6332735|locus|CBO3067|	preprotein translocase subunit YajC [Clostridium botulinum A str. ATCC 3502]	2	2				2	3	3	4					2			2															5	4	4	2	3
fid|6332015|locus|CBO3073|	hypothetical protein [Clostridium botulinum A str. ATCC 3502]		2	2	2	3	3									2													2	3	3	4	4	2
fid|6334683|locus|CBO3080|	GTP-binding protein [Clostridium botulinum A str. ATCC 3502]			2									3							2					2									2
fid|6332559|locus|CBO3100|	UDP-N-acetylglucosamine 2-epimerase [Clostridium botulinum A str. ATCC 3502]		13	11	7	14	9													6	4	4	2	3					4	2	3	6	6	3
fid|6331292|locus|CBO3110|	N-acetylmuramoyl-L-alanine amidase [Clostridium botulinum A str. ATCC 3502]									6																2	4								2
fid|6334301|locus|CBO3112|	UTP-glucose-1-phosphate uridylyltransferase [Clostridium botulinum A str. ATCC 3502]			3	2							3																		2		2	2
fid|6333471|locus|CBO3116|	Orn/Lys/Arg decarboxylase [Clostridium botulinum A str. ATCC 3502]		4			2					3			2							2		4							2	3	2	2
fid|6332344|locus|CBO3130|	phenylalanyl-tRNA synthetase subunit beta [Clostridium botulinum A str. ATCC 3502]		13	9	8	9	5				6	10	7	11	7	6				10	15	9	8	10	12				12	9	4	15	8	6
fid|6334489|locus|CBO3136|	50S ribosomal protein L35 [Clostridium botulinum A str. ATCC 3502]	2	2	2		2
fid|6333698|locus|CBO3138|	threonyl-tRNA synthetase [Clostridium botulinum A str. ATCC 3502]	8	24	22	16	21	20	24	37	27	24	16	17	22	18	16	15	21	11	12	19	21	11	13	14	27	17	22	20	7	5	24	32	16	23	19	13								3		2
fid|6332300|locus|CBO3142|	ABC transporter ATP-binding protein [Clostridium botulinum A str. ATCC 3502]				2										2						2	3	2	2					2	3		3	5
fid|6332088|locus|CBO3143|	Hsp33-like chaperonin [Clostridium botulinum A str. ATCC 3502]		4	4	3	5					2	3	4	4	2	3				4	5	4	4	3	3				4	2	4	4	4	3
fid|6332406|locus|CBO3150|	oligopeptide/dipeptide ABC transporter, oligopeptide/dipeptide-binding protein [Clostridium botulinum A str. ATCC 3502]							4	5	4																									7	7	5
fid|6334264|locus|CBO3151|	aspartate-semialdehyde dehydrogenase [Clostridium botulinum A str. ATCC 3502]	2	5	8	2	3	4	3	5	5	3	3	4		2	2				4	4	5	2	2	3						3		3		6	2	3
fid|6333259|locus|CBO3157|	single-stranded DNA-binding protein [Clostridium botulinum A str. ATCC 3502]				2	2	2								2																	2				2	2
fid|6334117|locus|CBO3164|	valyl-tRNA synthetase [Clostridium botulinum A str. ATCC 3502]		19	7	13	17	5				9	6	11	6	9	8				7	5	6	9	6	6				16	18	18	11	13	12	2
fid|6334093|locus|CBO3183|	formate acetyltransferase [Clostridium botulinum A str. ATCC 3502]																5	8	5																15	15	10
fid|6332134|locus|CBO3218|	ribosomal 5S rRNA E-loop binding protein Ctc/L25/TL5 [Clostridium botulinum A str. ATCC 3502]								2	2	3	3	7	3	2	5		3	2								3	2	2	2	3		4		3	3	3
fid|6331747|locus|CBO3228|	ATP-dependent protease La [Clostridium botulinum A str. ATCC 3502]		4	3	4	6																		2					2	3	4	3	4	4
fid|6332708|locus|CBO3239|	dihydroorotase, multifunctional complex type [Clostridium botulinum A str. ATCC 3502]							8	9	7																4	3	3
fid|6334348|locus|CBO3240|	aspartate carbamoyltransferase regulatory subunit [Clostridium botulinum A str. ATCC 3502]																4	3	2										4	3	2	3			2	2
fid|6332513|locus|CBO3241|	aspartate carbamoyltransferase catalytic subunit [Clostridium botulinum A str. ATCC 3502]							2	6	4	4	2	2	3			14	13	10								2		7	3	6	2	2		5	4	4								2	3
fid|6332883|locus|CBO3265|	aspartyl/glutamyl-tRNA amidotransferase subunit B [Clostridium botulinum A str. ATCC 3502]				3	2	2					2		2	4	3				2	3	4	3	2	6				2	2		2	5
fid|6334200|locus|CBO3266|	aspartyl/glutamyl-tRNA amidotransferase subunit A [Clostridium botulinum A str. ATCC 3502]		6	3	3	8									2					2				3					2		2	3		2
fid|6331789|locus|CBO3278|	glucose-6-phosphate isomerase [Clostridium botulinum A str. ATCC 3502]	25	42	52	45	44	43	51	51	54	48	47	45	44	44	47	43	39	36	40	43	38	48	35	45	39	53	52	63	69	73	58	67	75	34	37	52							19	19	16	6	2	6
fid|6333417|locus|CBO3283|	D-lactate dehydrogenase [Clostridium botulinum A str. ATCC 3502]							8	5	10								2									2	2							23	20	18
fid|6331590|locus|CBO3299|	chaperonin, 10 kDa [Clostridium botulinum A str. ATCC 3502]								2	3																							2		3										2	3
fid|6332615|locus|CBO3305|	ferredoxin-NADP(+) reductase subunit alpha [Clostridium botulinum A str. ATCC 3502]														2		3	3	2																2	5
fid|6331545|locus|CBO3306|	redox-sensing transcriptional repressor Rex [Clostridium botulinum A str. ATCC 3502]			2		2		2			2	2			2	2		2	2		2	2	2	2								2			2		2
fid|6332629|locus|CBO3312|	pyruvate carboxylase [Clostridium botulinum A str. ATCC 3502]						2				2										2								2	2		2	2
fid|6332673|locus|CBO3329|	peptide chain release factor 3 [Clostridium botulinum A str. ATCC 3502]		5	3	6	4	2				4	6	7	6	4	3	4	2	4	5	5	7	6	6	6				9	10	4	10	8	5
fid|6334354|locus|CBO3331|	tryptophanyl-tRNA synthetase [Clostridium botulinum A str. ATCC 3502]		4																2					2	2				5	2	2	3	2	2		2								2
fid|6332887|locus|CBO3340|	hypothetical protein [Clostridium botulinum A str. ATCC 3502]							4	2	2																2	2	2							2	2
fid|6331253|locus|CBO3343|	dipeptidase PepV [Clostridium botulinum A str. ATCC 3502]							8	7	11				2	3		7	7	8								3	5	6			6	8		16	15	6
fid|6334035|locus|CBO3353|	hypothetical protein [Clostridium botulinum A str. ATCC 3502]							4	6	6																4	3	4							9	3	2
fid|6334706|locus|CBO3371|	oxidoreductase, aldo/keto reductase family [Clostridium botulinum A str. ATCC 3502]																																3	2										3	5	2
fid|6333235|locus|CBO3378|	UDP-N-acetylenolpyruvoylglucosamine reductase [Clostridium botulinum A str. ATCC 3502]		4	3	5	2						2	2	2							2	3	2		3				3	4	2	4
fid|6332451|locus|CBO3386|	excinuclease ABC subunit A [Clostridium botulinum A str. ATCC 3502]												2			2					2	2	2		2							2	2
fid|6333268|locus|CBO3391|	putative cell division ATP-binding protein FtsE [Clostridium botulinum A str. ATCC 3502]	2	6	8	4	3					4		2					2	3		2	2	2	3	3				2	3		5	4	3
fid|6332410|locus|CBO3415|	PTS system, glucitol/sorbitol-specific, IIBC component [Clostridium botulinum A str. ATCC 3502]													2		2				4		4			2
fid|6332393|locus|CBO3418|	putative L-iditol 2-dehydrogenase [Clostridium botulinum A str. ATCC 3502]										4	4	4		3	4				5	7	5	4	3	3					2		3		2
fid|6333447|locus|CBO3420|	phosphoglucosamine mutase [Clostridium botulinum A str. ATCC 3502]			5	2	5	4								2								3									3
fid|6333511|locus|CBO3421|	subunit of pyruvate:flavodoxin oxidoreductase [Clostridium botulinum A str. ATCC 3502]	5						4	5	2							3	4	4							4	4		2						12	10	8
fid|6333366|locus|CBO3433|	oxidoreductase, pyridine nucleotide-disulphide family [Clostridium botulinum A str. ATCC 3502]	2						5	3	2																5	6	3					4		4	4								3	2	2
fid|6334208|locus|CBO3437|	putative lipoprotein [Clostridium botulinum A str. ATCC 3502]																																											2	2	2	2
fid|6332636|locus|CBO3459|	methionine aminopeptidase, type I [Clostridium botulinum A str. ATCC 3502]	3	6	5	3	7	7			2	2	4	3	5	5	4				5	3	6		3	2				7	3	2	6	2	4	2	4								3					2
fid|6331913|locus|CBO3461|	preprotein translocase subunit SecY [Clostridium botulinum A str. ATCC 3502]		2	4	3	3	2																						3		2		4	3		4	2
fid|6334660|locus|CBO3463|	50S ribosomal protein L30 [Clostridium botulinum A str. ATCC 3502]	2	4	4	2	8	4		3										2	2	2		3	2								2	5	4	2	2
fid|6334052|locus|CBO3472|	30S ribosomal protein S17 [Clostridium botulinum A str. ATCC 3502]	3	4	2	3	3	2													6	6	4	6	3	6				2		2	4	3	2
fid|6333597|locus|CBO3472A|	50S ribosomal protein L29 [Clostridium botulinum A str. ATCC 3502]	2	4	4	4	2	4							2	2					2	2	2	2	2							2			3													2
fid|6331420|locus|CBO3476|	30S ribosomal protein S19 [Clostridium botulinum A str. ATCC 3502]	3	8	5	8	9	8			2										4	7	5	3		2							2
fid|6333160|locus|CBO3493|	transcription antitermination protein NusG [Clostridium botulinum A str. ATCC 3502]	3	5	6	8	5	9				2			2						5	3	2	3	2	2				8	3	3	6	3	3
fid|6333922|locus|CBO3499|	RNA methyltransferase, TrmH family, group 3 [Clostridium botulinum A str. ATCC 3502]		5	3	4	3	2																	2	3						2	2		2
fid|6334313|locus|CBO3501|	cysteinyl-tRNA synthetase [Clostridium botulinum A str. ATCC 3502]											2	3	2	3	2																2
fid|6331383|locus|CBO3502|	threonine dehydratase [Clostridium botulinum A str. ATCC 3502]	6								2	4	3	2	4	2	2	3	3	4	2		2	3	2	3	6	4	7	5	4		7	4	2	3	2	2
fid|6332683|locus|CBO3509|	negative regulator of genetic competence MecB/ClpC [Clostridium botulinum A str. ATCC 3502]							2	2								2	3	5																3	5	2
fid|6333601|locus|CBO3517|	glycyl-tRNA synthetase [Clostridium botulinum A str. ATCC 3502]	2	7	7	9	8	5													2	3		3	2	2					2	3	5	3
fid|6331954|locus|CBO3519|	transcription elongation factor GreA [Clostridium botulinum A str. ATCC 3502]	2	6	6	7	6	5													3	2	3							2			3	3
fid|6334003|locus|CBO3523|	formate--tetrahydrofolate ligase [Clostridium botulinum A str. ATCC 3502]		2	3		5	3				2	2		4	4	2							2		2				3	4	3	4	5	3
fid|6332617|locus|CBO3524|	ATP-dependent metalloprotease FtsH [Clostridium botulinum A str. ATCC 3502]				6		4				3	3	3	4		3				2	3		2		3				8	4	6	7	7	6	5
fid|6334184|locus|CBO3525|	hypoxanthine phosphoribosyltransferase [Clostridium botulinum A str. ATCC 3502]		2	2							2	2	2	3	2	2				2	2	3		2	2					3		2	3
fid|6332155|locus|CBO3529|	hypothetical protein [Clostridium botulinum A str. ATCC 3502]	2	2	2		3	3													5	7	5	2	6	4				5	5	2	5	7														3
fid|6333400|locus|CBO3534|	DNA-binding protein HU [Clostridium botulinum A str. ATCC 3502]			3						2											2											2			2						4	7	4	10	7	10	10	11	10
fid|6332236|locus|CBO3538|	peptidylprolyl isomerase [Clostridium botulinum A str. ATCC 3502]		5	2		5	3																										6	2														2	2
fid|6333078|locus|CBO3543|	DNA-binding response regulator [Clostridium botulinum A str. ATCC 3502]					2					5	4	6		3	5													5	5		3	3	2	6	4	4
fid|6331441|locus|CBO3545|	UDP-N-acetylglucosamine pyrophosphorylase [Clostridium botulinum A str. ATCC 3502]			3	2	3					3	2	4	4	4	3				2	4	2		5	5				4	3	3	5	4	3
fid|6331515|locus|CBO3558|	methyl-accepting chemotaxis protein [Clostridium botulinum A str. ATCC 3502]														2			2															2		2
fid|6331740|locus|CBO3561|	putative peptidyl-prolyl cis-trans isomerase, cyclophilin-type [Clostridium botulinum A str. ATCC 3502]		6			4	2																						4	4	2	5	5	3	2	2
fid|6332464|locus|CBO3563|	putative glutamine synthetase [Clostridium botulinum A str. ATCC 3502]	4	24	13	15	21	15				6	11	5	6	6	9				2	3	3	3	3	3				16	8	5	21	17	6
fid|6333536|locus|CBO3594|	acetyl-CoA carboxylase carboxyl transferase subunit alpha [Clostridium botulinum A str. ATCC 3502]		7	3	3	2					2
fid|6331794|locus|CBO3596|	biotin carboxylase [Clostridium botulinum A str. ATCC 3502]		2	4	4	2	3				3	3	2	3	2	2				2	2	3	5	6					5	4	4	2	4	6
fid|6331311|locus|CBO3597|	(3R)-hydroxymyristoyl-ACP dehydratase [Clostridium botulinum A str. ATCC 3502]		7	4	6	5	7	5		3	2	2	2	4	5	5	3	2	2	4	6	6		3	2	5	2	2		3	5	3	2	7		5	3							4	2
fid|6332168|locus|CBO3599|	3-oxoacyl-(acyl carrier protein) synthase II [Clostridium botulinum A str. ATCC 3502]	7	22	20	15	20	11				15	12	14	15	15	18				16	19	15	15	17	18				25	21	21	24	17	12
fid|6333279|locus|CBO3601|	malonyl CoA-acyl carrier protein transacylase [Clostridium botulinum A str. ATCC 3502]																			2	2	2		4					3	2	2	2		3
fid|6334552|locus|CBO3602|	oxidoreductase, 2-nitropropane dioxygenase family [Clostridium botulinum A str. ATCC 3502]	2	7	4	4	7	4													2	4		3	3						2		2	2	5
fid|6331717|locus|CBO3604|	3-oxoacyl-(acyl-carrier-protein) synthase III [Clostridium botulinum A str. ATCC 3502]				4	3																							5		2	3		2
fid|6332992|locus|CBO3604A|	MarR family transcriptional regulator [Clostridium botulinum A str. ATCC 3502]		5	5	5	6						2			2					6	8	9	2	2	3				13	5	2	12	6	4
fid|6333500|locus|CBO3605|	oxidoreductase, 2-nitropropane dioxygenase family [Clostridium botulinum A str. ATCC 3502]													2	2	3					2	2	2	2	3							2
fid|6331809|locus|CBO3614|	acyl-ACP thioesterase family protein [Clostridium botulinum A str. ATCC 3502]		3			2		3				2	3	3	3	3								2		2	2	2			3	2	4	2										4	3
fid|6334137|locus|CBO3615|	hypothetical protein [Clostridium botulinum A str. ATCC 3502]																																												3		7
fid|6333131|locus|CBO3619|	phosphoglucomutase/phosphomannomutase family protein [Clostridium botulinum A str. ATCC 3502]		6	8	7	7	7				6	9	8	7	7	5	4	7	2	5		4	3	3	3				14	13	5	11	18	12	7	6	4
fid|6331336|locus|CBO3626|	30S ribosomal protein S18 [Clostridium botulinum A str. ATCC 3502]	2	5	5	3	6	4				3	3		4	3	3		2		4	6	3	5	3	4				7	3	2	6	4	4
fid|6333014|locus|CBO3627|	single-strand binding protein [Clostridium botulinum A str. ATCC 3502]		4	3		3	3												3	2	2	2							3	3		3	2		2	2								3	3	4
fid|6334596|locus|CBO3628|	30S ribosomal protein S6 [Clostridium botulinum A str. ATCC 3502]	3	16	13	14	19	14					2			2					4	6	4	2	4	3				7	8	7	11	13	11								2
fid|6333498|locus|CBO3643|	tRNA modification GTPase TrmE [Clostridium botulinum A str. ATCC 3502]		2	2	2	4																											2	2
fid|6333923|locus|CBO3644|	DNA/RNA-binding protein [Clostridium botulinum A str. ATCC 3502]		2	2		3									2														2		3	2	2	2
fid|6332804|locus|CBO3645|	putative inner membrane protein translocase component YidC [Clostridium botulinum A str. ATCC 3502]																												3		3	2			2	3
fid|6333965|locus|CBO3648|	50S ribosomal protein L34 [Clostridium botulinum A str. ATCC 3502]		2		2		2																									3
fid|3262006|locus|CBOP15|	putative bacteriocin biosynthesis protein [Clostridium botulinum A str. ATCC 3502]		5									2		5	6														2	3	4	3	7	2
fid|3262001|locus|CBOP16|	bacteriocin [Clostridium botulinum A str. ATCC 3502]									2																																		2	2	2
[truncated: 24 more columns]

## Sheet: ATCC19397
Protein	Description	ATCC19397_CELL_0_4_TPGY_1_A	ATCC19397_CELL_0_4_TPGY_1_B	ATCC19397_CELL_0_4_TPGY_1_C	ATCC19397_CELL_0_8_TPGY_1_A	ATCC19397_CELL_0_8_TPGY_1_B	ATCC19397_CELL_0_8_TPGY_1_C	ATCC19397_CELL_5_d_TPGY_1_A	ATCC19397_CELL_5_d_TPGY_1_B	ATCC19397_CELL_5_d_TPGY_1_C	ATCC19397_CELL_5_d_TPGY_2_A	ATCC19397_CELL_5_d_TPGY_2_C	ATCC19397_CELL_0_4_TPGY_2_A	ATCC19397_CELL_0_8_TPGY_2_A	ATCC19397_CELL_0_4_TPGY_2_B	ATCC19397_CELL_0_4_TPGY_2_C	ATCC19397_CELL_0_8_TPGY_2_B	ATCC19397_CELL_0_8_TPGY_2_C	ATCC19397_CELL_5_d_TPGY_2_B	ATCC19397_CELL_0_4_BHI_1_B	ATCC19397_CELL_0_4_BHI_1_C	ATCC19397_CELL_0_8_BHI_1_A	ATCC19397_CELL_0_8_BHI_1_B	ATCC19397_CELL_0_8_BHI_1_C	ATCC19397_CELL_5_d_BHI_1_A	ATCC19397_CELL_5_d_BHI_1_B	ATCC19397_CELL_5_d_BHI_1_C	ATCC19397_CELL_0_4_BHI_1_A	ATCC19397_CELL_0_4_BHI_2_A	ATCC19397_CELL_0_4_BHI_2_B	ATCC19397_CELL_0_4_BHI_2_C	ATCC19397_CELL_0_8_BHI_2_A	ATCC19397_CELL_0_8_BHI_2_B	ATCC19397_CELL_0_8_BHI_2_C	ATCC19397_CELL_5_d_BHI_2_A	ATCC19397_CELL_5_d_BHI_2_B	ATCC19397_CELL_5_d_BHI_2_C	ATCC19397_SN_0_4_TPGY_2_A	ATCC19397_SN_0_4_TPGY_2_B	ATCC19397_SN_0_4_TPGY_2_C	ATCC19397_SN_0_8_TPGY_2_A	ATCC19397_SN_0_8_TPGY_2_B	ATCC19397_SN_0_8_TPGY_2_C	ATCC19397_SN_5_d_TPGY_2_A	ATCC19397_SN_5_d_TPGY_2_B	ATCC19397_SN_5_d_TPGY_2_C	ATCC19397_SN_0_4_BHI_1_A	ATCC19397_SN_0_4_BHI_1_B	ATCC19397_SN_0_8_BHI_1_A
fid|19354651|locus|VBICloBot110701_0002|	DNA polymerase III beta subunit (EC 2.7.7.7) [Clostridium botulinum A str. ATCC 19397]						2							2	3	2	3			4	3		2					3	2				2			2
fid|19354659|locus|VBICloBot110701_0006|	DNA gyrase subunit B (EC 5.99.1.3) [Clostridium botulinum A str. ATCC 19397]	4	2	3	6	3	3						5	9	6	8	6	3		8	4	4	4	3				4	6	6	3	9	7	7			2
fid|19354661|locus|VBICloBot110701_0007|	DNA gyrase subunit A (EC 5.99.1.3) [Clostridium botulinum A str. ATCC 19397]	2	4	3	4	2	4			2			6	6	7	3	8			5	4	6	5	5	3	2	2	9	7	6	3	8	5	6	4	4	6
fid|19354687|locus|VBICloBot110701_0015|	Seryl-tRNA synthetase (EC 6.1.1.11) [Clostridium botulinum A str. ATCC 19397]	4	3			2							3	2			2				2	3	2	4					3	2		2	2	2
fid|19354703|locus|VBICloBot110701_0018|	FIG00523752: hypothetical protein [Clostridium botulinum A str. ATCC 19397]																																											5	4	5
fid|19354723|locus|VBICloBot110701_0027|	Methionine gamma-lyase (EC 4.4.1.11) [Clostridium botulinum A str. ATCC 19397]	3		3			3	34	32	33	38	24							28						60	61	66		4	2	3				55	54	69							8	4	8
fid|19354729|locus|VBICloBot110701_0029|	DNA polymerase III subunits gamma and tau (EC 2.7.7.7) [Clostridium botulinum A str. ATCC 19397]												2	2	2						2
fid|19354743|locus|VBICloBot110701_0036|	probable enzyme with TIM-barrel fold [Clostridium botulinum A str. ATCC 19397]																								4	2	3					2			4	2
fid|19354785|locus|VBICloBot110701_0045|	Foldase protein PrsA precursor (EC 5.2.1.8) [Clostridium botulinum A str. ATCC 19397]	29	29	20	23	24	21	17	15	12	13	10	27	26	22	31	23	23	12	22	23	22	17	16	9	6	7	20	35	40	28	40	41	37	12	13	8
fid|19354815|locus|VBICloBot110701_0056|	Signal peptidase-like protein [Clostridium botulinum A str. ATCC 19397]																															2		2	2	3	2
fid|19354825|locus|VBICloBot110701_0061|	NLP/P60 family protein [Clostridium botulinum A str. ATCC 19397]	2	7	6	2	2		3	2	2	8								3						2	2	3								6	6	9				10	9	11	9	10	8
fid|19354827|locus|VBICloBot110701_0062|	Transition state regulatory protein AbrB [Clostridium botulinum A str. ATCC 19397]	2				2	4							2		4	2													2															2	2
fid|19354829|locus|VBICloBot110701_0063|	FIG00515603: hypothetical protein [Clostridium botulinum A str. ATCC 19397]												2																			2	4	5
fid|19354831|locus|VBICloBot110701_0064|	Arginine deiminase (EC 3.5.3.6) [Clostridium botulinum A str. ATCC 19397]	14	17	17	27	20	22	5	8	7	5	7	29	24	21	14	18	22	3	17	14	9	10	14	12	6	12	14	21	19	16	15	11	12	12	9	14
fid|19354849|locus|VBICloBot110701_0073|	Methionyl-tRNA synthetase (EC 6.1.1.10) [Clostridium botulinum A str. ATCC 19397]	10	12	17	9	16	19	11	11	11	8	15	17	16	18	9	14	9	11	16	11	12	12	12	16	19	11	15	11	11	13	13	11	11	17	16	19							8	9	10
fid|19354859|locus|VBICloBot110701_0078|	Dimethyladenosine transferase (EC 2.1.1.-) [Clostridium botulinum A str. ATCC 19397]												2																			2	2	2
fid|19354861|locus|VBICloBot110701_0079|	FIG00513411: hypothetical protein [Clostridium botulinum A str. ATCC 19397]							2		2	2	2							2
fid|19354867|locus|VBICloBot110701_0082|	Probable Co/Zn/Cd efflux system membrane fusion protein [Clostridium botulinum A str. ATCC 19397]			2													2												3		3	4	2	3
fid|19354869|locus|VBICloBot110701_0083|	Macrolide export ATP-binding/permease protein MacB (EC 3.6.3.-) [Clostridium botulinum A str. ATCC 19397]	4		2	4		2																						3	3	3	3	3
fid|19354871|locus|VBICloBot110701_0084|	ABC transporter permease protein [Clostridium botulinum A str. ATCC 19397]	2	3	2					2					2	2														3	3		2		4		2	3
fid|19354873|locus|VBICloBot110701_0085|	Protein mrp homolog [Clostridium botulinum A str. ATCC 19397]	3	3	2	3	3	3						2		3		4			5	2	5	3	2				3	6	8	2	6	6	5		2	3
fid|19354883|locus|VBICloBot110701_0090|	Ribonucleotide reductase of class III (anaerobic), large subunit (EC 1.17.4.2) [Clostridium botulinum A str. ATCC 19397]	20	29	27	22	25	23	2	3				28	28	31	25	20	23		33	27	25	28	35				28	30	23	13	29	32	10	3
fid|19354885|locus|VBICloBot110701_0091|	Ribonucleotide reductase of class III (anaerobic), activating protein (EC 1.97.1.4) [Clostridium botulinum A str. ATCC 19397]																			2		2	2	2					2			2
fid|19354895|locus|VBICloBot110701_0096|	Isoleucyl-tRNA synthetase (EC 6.1.1.5) [Clostridium botulinum A str. ATCC 19397]	11	12	6	7	7	7	23	17	21	17	19	7	7	13	8	4	6	20	9	8	11	7	9	15	17	17	8	17	13	14	13	12	15	24	23	31
fid|19354897|locus|VBICloBot110701_0097|	Catabolite control protein A [Clostridium botulinum A str. ATCC 19397]	3	4	5	6	5	7						3	2	3	5	5	3		2	2		2	3				3	4	4	2	4	4	3
fid|19354909|locus|VBICloBot110701_0103|	Fe-S oxidoreductase [Clostridium botulinum A str. ATCC 19397]							9	2	5	9	5							5						6	6	6								6	8	5
fid|19354931|locus|VBICloBot110701_0114|	FIG01032327: hypothetical protein [Clostridium botulinum A str. ATCC 19397]							9	8	7	8	2							6
fid|19354961|locus|VBICloBot110701_0129|	Transcription termination factor Rho [Clostridium botulinum A str. ATCC 19397]	9	6	6	8	6	7						7	7	8	5	9	4		3	3	2						4	7	7	3	6	7	5
fid|19354971|locus|VBICloBot110701_0134|	Peptide chain release factor 1 [Clostridium botulinum A str. ATCC 19397]	3	2	2	5	3	3						2	6	3		2			2	2			2					3	2	5	2		2
fid|19354981|locus|VBICloBot110701_0139|	Ribose 5-phosphate isomerase B (EC 5.3.1.6) [Clostridium botulinum A str. ATCC 19397]	6	3	3	3	4	3				4	2	4	5	5	11	3	3	2	3	2		3	3				3	4	5	3	4		2			2							9	10	7
fid|19354983|locus|VBICloBot110701_0140|	phosphoribosyltransferase [Clostridium botulinum A str. ATCC 19397]	6	6	8	11	7	12				2		14	11	13	9	11	12	2	6	6	7	6	5	2	4	3	5	8	9	7	8	9	6	4	5	3
fid|19354989|locus|VBICloBot110701_0143|	UDP-N-acetylglucosamine 2-epimerase (EC 5.1.3.14) [Clostridium botulinum A str. ATCC 19397]												2		2														2	4	4	2		3
fid|19355001|locus|VBICloBot110701_0149|	ATP synthase alpha chain (EC 3.6.3.14) [Clostridium botulinum A str. ATCC 19397]	4	2	4	3	2	2						5		5		2	2											3			3	2
fid|19355005|locus|VBICloBot110701_0151|	ATP synthase beta chain (EC 3.6.3.14) [Clostridium botulinum A str. ATCC 19397]	20	17	16	13	13	13	2					9	6	9	10	5	4		13	12	11	10	11		2		12	14	18	12	19	15	16	2
fid|19355022|locus|VBICloBot110701_0159|	MreB-like protein (Mbl protein) [Clostridium botulinum A str. ATCC 19397]		4	3	3	7	3	2		2			4	5	2	2	3	4		6	6	8	8	6				5	9	5	8	4	3	5	2	3
fid|19355038|locus|VBICloBot110701_0162|	S-adenosylmethionine synthetase (EC 2.5.1.6) [Clostridium botulinum A str. ATCC 19397]	7	5	8	8	7	14	10	14	13	15	3	7	8	7	3	7	8	8	11	10	10	11	10	7	6	9	14	10	12	5	12	11	7	9	10	2							3		2
fid|19355046|locus|VBICloBot110701_0166|	Ribosomal subunit interface protein [Clostridium botulinum A str. ATCC 19397]	7	5	7	3	6	3	6	7	11	6	11	2		3	2			9	4	2	4	4	4	9	9	6	4	5	6	5	5	7	3	11	10	13							26	28	27
fid|19355048|locus|VBICloBot110701_0167|	Protein export cytoplasm protein SecA ATPase RNA helicase (TC 3.A.5.1.1) [Clostridium botulinum A str. ATCC 19397]	19	20	16	11	18	15	2					7	12	22	8	15	12		14	14	14	14	9				19	23	17	10	18	22	16	3		6
fid|19355056|locus|VBICloBot110701_0171|	Transcription accessory protein (S1 RNA-binding domain) [Clostridium botulinum A str. ATCC 19397]	2	3	2			3								2	3		2		2									4	4		2	3	2
fid|19355076|locus|VBICloBot110701_0181|	Leucyl-tRNA synthetase (EC 6.1.1.4) [Clostridium botulinum A str. ATCC 19397]	8	2	4	4	6	6	4	3	3		4	2	2	6	3	5	2	3	3	2	2	3	3	3	2	3	3	4	4	7	4	6	5	5	2	3							3		3
fid|19355092|locus|VBICloBot110701_0188|	Fructose-bisphosphate aldolase class II (EC 4.1.2.13) [Clostridium botulinum A str. ATCC 19397]	30	31	32	31	31	25	12	10	14	9	6	25	25	26	28	21	24	9	27	31	34	37	39	14	16	18	30	46	41	36	50	44	44	22	25	24							3	9	5
fid|19355124|locus|VBICloBot110701_0204|	Endonuclease III (EC 4.2.99.18) [Clostridium botulinum A str. ATCC 19397]			2																	2		2						3			2	2
fid|19355144|locus|VBICloBot110701_0214|	Lipoprotein, Bmp family [Clostridium botulinum A str. ATCC 19397]	17	11	12	15	24	14	18	15	15	17	13	8	10	13	11	16	10	13	10	10	15	14	11	9	10	9	16	28	30	19	16	18	18	12	15	9							2	2
fid|19355146|locus|VBICloBot110701_0215|	Putative deoxyribose-specific ABC transporter, ATP-binding protein [Clostridium botulinum A str. ATCC 19397]					2	2			4	3	3		4	3	2		2	2		2	2	2	2	4	2	2		2	3	4	3		4	3		8
fid|19355158|locus|VBICloBot110701_0221|	NAD-dependent glyceraldehyde-3-phosphate dehydrogenase (EC 1.2.1.12) [Clostridium botulinum A str. ATCC 19397]	76	82	72	76	77	82	111	116	120	99	127	96	101	94	77	69	80	120	73	69	91	89	88	106	91	84	57	96	92	90	117	129	126	130	143	94							169	174	175
fid|19355160|locus|VBICloBot110701_0222|	Phosphoglycerate kinase (EC 2.7.2.3) [Clostridium botulinum A str. ATCC 19397]	17	16	15	10	18	19	14	11	9	10	10	18	14	15	11	10	9	10	7	8	15	14	18	9	12	5	13	25	24	26	29	28	29	21	18	27							50	48	45
fid|19355162|locus|VBICloBot110701_0223|	Triosephosphate isomerase (EC 5.3.1.1) [Clostridium botulinum A str. ATCC 19397]	15	12	12	16	12	9	19	20	12	22	11	19	20	14	15	14	14	17	16	13	26	22	11	20	17	14	14	22	25	22	30	29	28	31	28	22							56	55	54
fid|19355164|locus|VBICloBot110701_0224|	2,3-bisphosphoglycerate-independent phosphoglycerate mutase (EC 5.4.2.1) [Clostridium botulinum A str. ATCC 19397]	4	3	3	8	7	3		2		2		5	3	5		2	3	2										2		3	5	4	2	3	2								15	16	16
fid|19355166|locus|VBICloBot110701_0225|	Enolase (EC 4.2.1.11) [Clostridium botulinum A str. ATCC 19397]	55	55	53	55	50	58	59	61	60	68	61	71	54	79	65	63	63	60	62	57	71	81	66	78	67	69	61	95	105	99	93	92	97	99	106	104							199	210	202			8
fid|19355202|locus|VBICloBot110701_0243|	NAD-dependent malic enzyme (EC 1.1.1.38) [Clostridium botulinum A str. ATCC 19397]	2	2	2					2	5	3	4							4
fid|19355266|locus|VBICloBot110701_0275|	Maltose-6'-phosphate glucosidase (EC 3.2.1.122) [Clostridium botulinum A str. ATCC 19397]							3	2	5	3	3
fid|19355274|locus|VBICloBot110701_0279|	Cold shock protein CspG [Clostridium botulinum A str. ATCC 19397]																																								3	3	4	4	2	2
fid|19355366|locus|VBICloBot110701_0325|	ATP-dependent Zn protease [Clostridium botulinum A str. ATCC 19397]	2	2	3	2		2										2				2		3						3		2			4
fid|19355396|locus|VBICloBot110701_0340|	Transcriptional regulator, MerR family [Clostridium botulinum A str. ATCC 19397]	2	2		2	2	2																							2		2
fid|19355400|locus|VBICloBot110701_0342|	Xaa-Pro dipeptidase (Proline dipeptidase) (EC 3.4.13.9) [Clostridium botulinum A str. ATCC 19397]	13	15	14	11	14	15	14	11	15	8	4	16	11	14	14	10	11	9	8	6	9	7	8	5	3	6	6	5	5	5	7	4	5	6	8	9							14	16	15
fid|19355402|locus|VBICloBot110701_0343|	Alcohol dehydrogenase (EC 1.1.1.1); Acetaldehyde dehydrogenase (EC 1.2.1.10) [Clostridium botulinum A str. ATCC 19397]	85	84	86	126	129	132	227	213	226	205	203	142	143	124	115	138	153	210	77	80	100	103	98	138	141	145	69	104	110	101	113	120	135	259	231	233							72	59	63
fid|19355434|locus|VBICloBot110701_0359|	HDIG domain protein [Clostridium botulinum A str. ATCC 19397]	2	4	4	3	2	2						2									3							3	2	4	2	5	3
fid|19355452|locus|VBICloBot110701_0368|	Electron transport complex protein RnfC [Clostridium botulinum A str. ATCC 19397]	9	13	10	17	13	19	10	12	8	8	6	8	11	11	10	11	7	7	7	6	7	7	4	3	3	4	5	8	7	9	7	6	7	6	6	7							3	3	4
fid|19355456|locus|VBICloBot110701_0370|	Electron transport complex protein RnfG [Clostridium botulinum A str. ATCC 19397]			2				8	3	3	5	4		2			2			4	6	3	2	4	3	4	3	3					2		6	3	2							3	5	2
fid|19355460|locus|VBICloBot110701_0372|	Electron transport complex protein RnfA [Clostridium botulinum A str. ATCC 19397]										3	4	6	2	4	6			2										2	5
fid|19355462|locus|VBICloBot110701_0373|	Electron transport complex protein RnfB [Clostridium botulinum A str. ATCC 19397]	2	3	3	6	5	2				2		3	4	3	2	2	3		2	2																							3	2	2
fid|19355482|locus|VBICloBot110701_0383|	Xre family DNA-binding domain and TPR-repeat-containing protein [Clostridium botulinum A str. ATCC 19397]	2	2	5	3	2							5			4		2		2			3	3								7		3	2	2
fid|19355492|locus|VBICloBot110701_0388|	Conserved protein [Clostridium botulinum A str. ATCC 19397]							9	13	16	6	6							8
fid|19355494|locus|VBICloBot110701_0389|	ClpB protein [Clostridium botulinum A str. ATCC 19397]	2	2			3	2	3	2	2																		2
fid|19355498|locus|VBICloBot110701_0391|	proposed amino acid ligase found clustered with an amidotransferase [Clostridium botulinum A str. ATCC 19397]					2		2	4	2		4	3	2	3	3	2	2		3	3	3	4	2		2	2	2	4	3	4	4	4	2	2	4	2
fid|19355524|locus|VBICloBot110701_0398|	Aconitate hydratase (EC 4.2.1.3) [Clostridium botulinum A str. ATCC 19397]																							2					2	5	4	2	3	4
fid|19355526|locus|VBICloBot110701_0399|	Isocitrate dehydrogenase [NAD] (EC 1.1.1.41) [Clostridium botulinum A str. ATCC 19397]																			2									4	4	3	4	2	7
fid|19355538|locus|VBICloBot110701_0405|	3-methyl-2-oxobutanoate hydroxymethyltransferase (EC 2.1.2.11) [Clostridium botulinum A str. ATCC 19397]																					2						2							5	3	4
fid|19355550|locus|VBICloBot110701_0411|	Transcriptional regulatory protein [Clostridium botulinum A str. ATCC 19397]																					3	5	4					2	2		3	2		4	2
fid|19355578|locus|VBICloBot110701_0425|	Tripeptide aminopeptidase (EC 3.4.11.4) [Clostridium botulinum A str. ATCC 19397]	23	16	17	15	14	19	43	44	40	46	38	10	13	7	7	10	2	36	18	10	22	25	21	31	32	30	10	21	20	7	24	26	15	41	38	36							157	167	153
fid|19355600|locus|VBICloBot110701_0436|	Hydroxyethylthiazole kinase (EC 2.7.1.50) [Clostridium botulinum A str. ATCC 19397]																								2																			2
fid|19355604|locus|VBICloBot110701_0438|	D-alanine--D-alanine ligase (EC 6.3.2.4) [Clostridium botulinum A str. ATCC 19397]	9	7	6	9	8	7	3	2	3			5	4	7	4	6	4		2				2				2	3	4
fid|19355606|locus|VBICloBot110701_0439|	Branched-chain amino acid ABC transporter, amino acid-binding protein (TC 3.A.1.4.1) [Clostridium botulinum A str. ATCC 19397]	2		2		2	2					2	4	2		2	4	4
fid|19355624|locus|VBICloBot110701_0448|	LemA family protein [Clostridium botulinum A str. ATCC 19397]	3						6	2	4	6	4			3				6			4			8	6	2								11	9	4
fid|19355656|locus|VBICloBot110701_0464|	Lead, cadmium, zinc and mercury transporting ATPase (EC 3.6.3.3) (EC 3.6.3.5); Copper-translocating P-type ATPase (EC 3.6.3.4) [Clostridium botulinum A str. ATCC 19397]																												2	2		2	4
fid|19355694|locus|VBICloBot110701_0482|	FIG00515683: hypothetical protein [Clostridium botulinum A str. ATCC 19397]							2	3		4	2							2						5	5	6								7	6	12
fid|19355704|locus|VBICloBot110701_0487|	Thiol peroxidase, Tpx-type (EC 1.11.1.15) [Clostridium botulinum A str. ATCC 19397]	8	11	12	8	7	4	10	4	10	6	7	5	4	5	4	6	3	4	5	5	9	9	8	7	6	7	9	7	6	8	10	10	10	9	10	9
fid|19355710|locus|VBICloBot110701_0490|	N-acetylmuramoyl-L-alanine amidase [Clostridium botulinum A str. ATCC 19397]	2			3	2																				2																			2
fid|19355718|locus|VBICloBot110701_0494|	Methyl-accepting chemotaxis protein [Clostridium botulinum A str. ATCC 19397]			2																2		3	3	4								3	2	4
fid|19355722|locus|VBICloBot110701_0496|	Seryl-tRNA synthetase (EC 6.1.1.11) [Clostridium botulinum A str. ATCC 19397]				4	2	2							2			2												2				2
fid|19355752|locus|VBICloBot110701_0511|	Transcriptional regulator AsnC [Clostridium botulinum A str. ATCC 19397]											2										2	3			3							2		2	2	2
fid|19355774|locus|VBICloBot110701_0522|	NAD synthetase (EC 6.3.1.5) / Glutamine amidotransferase chain of NAD synthetase [Clostridium botulinum A str. ATCC 19397]																											4	4	4	3	2	4	3
fid|19355778|locus|VBICloBot110701_0524|	Putative stomatin/prohibitin-family membrane protease subunit YbbK [Clostridium botulinum A str. ATCC 19397]	16	13	8	9	7	6	7	7	11	4	10	10	2	16	4	8	7	9	2	2	2		3	4	3	4	2	5	6	5	5	6	3	12	8	9							2		4
fid|19355876|locus|VBICloBot110701_0573|	UPF0230 protein CA_C1624 [Clostridium botulinum A str. ATCC 19397]																											2	2		2			2
fid|19355888|locus|VBICloBot110701_0579|	Asparaginyl-tRNA synthetase (EC 6.1.1.22) [Clostridium botulinum A str. ATCC 19397]		2	2	3	2								4	2	2				9	4	5	6	9				7	11	10	5	5	11	6
fid|19355918|locus|VBICloBot110701_0594|	Perfringolysin O regulator protein PfoR [Clostridium botulinum A str. ATCC 19397]							2		2	2	2							2						4		8								7	7	9
fid|19355944|locus|VBICloBot110701_0607|	HDIG domain protein [Clostridium botulinum A str. ATCC 19397]						2								2		2	2				2		2
fid|19355978|locus|VBICloBot110701_0624|	Conserved protein [Clostridium botulinum A str. ATCC 19397]	3	4	4	7	5	5						3	9	4		12	4		3	2	4	2	2				2	2	3	4	2	3	2
fid|19356028|locus|VBICloBot110701_0649|	ABC transporter permease protein [Clostridium botulinum A str. ATCC 19397]	5	6	3	3	3							7	8	10	2	7	5											5	5	2	2	2	5		4	5
fid|19356080|locus|VBICloBot110701_0675|	Aminomethyltransferase (glycine cleavage system T protein) (EC 2.1.2.10) [Clostridium botulinum A str. ATCC 19397]							6	6	4	5								4
fid|19356084|locus|VBICloBot110701_0677|	Glycine dehydrogenase [decarboxylating] (glycine cleavage system P1 protein) (EC 1.4.4.2) [Clostridium botulinum A str. ATCC 19397]								3	5									2								2								2	2
fid|19356086|locus|VBICloBot110701_0678|	Glycine dehydrogenase [decarboxylating] (glycine cleavage system P2 protein) (EC 1.4.4.2) [Clostridium botulinum A str. ATCC 19397]							8	6	6	3	7							10						2
fid|19356144|locus|VBICloBot110701_0707|	Cystathionine gamma-lyase (EC 4.4.1.1) [Clostridium botulinum A str. ATCC 19397]							2	3	3									2
fid|19356186|locus|VBICloBot110701_0728|	FIG00525419: hypothetical protein [Clostridium botulinum A str. ATCC 19397]							3	3	5	6	6							6						2											2	3							34	36	28			3
fid|19356264|locus|VBICloBot110701_0767|	Transcriptional regulators of sugar metabolism [Clostridium botulinum A str. ATCC 19397]																																											5	5	6
fid|19356286|locus|VBICloBot110701_0778|	FIG00518001: hypothetical protein [Clostridium botulinum A str. ATCC 19397]	6	6	5		2	3	83	83	66	77	66							71		3	2	2		110	102	108				2	2			94	105	97							18	19	15
fid|19356288|locus|VBICloBot110701_0779|	Hemagglutinin component HA-17 [Clostridium botulinum A str. ATCC 19397]							5	6	9	3	5													18	19	14						2		20	20	24								2
fid|19356290|locus|VBICloBot110701_0780|	Mosquitocidal toxin [Clostridium botulinum A str. ATCC 19397]	8	4	5		2		34	29	35	31	29							36	3	4	4	2		56	58	55	5	5	4	6	3	4	4	50	53	57							11	11	6
fid|19356294|locus|VBICloBot110701_0782|	NTNH protein [Clostridium botulinum A str. ATCC 19397]	4	5	4	3	4	4	41	45	44	40	23							38	2	4		3	2	90	87	84	3	8	8	6	2		2	77	91	94							6	6	3
fid|19356296|locus|VBICloBot110701_0783|	Botulinum neurotoxin type A precursor (EC 3.4.24.69) [Clostridium botulinum A str. ATCC 19397]	2	3	2	5	2	3	71	77	63	52	36							58	2	4		2		98	92	86		2	3					74	63	64							7	5	6
fid|19356334|locus|VBICloBot110701_0802|	Spore coat protein F [Clostridium botulinum A str. ATCC 19397]																																											5	6	3
fid|19356350|locus|VBICloBot110701_0810|	UDP-4-amino-4-deoxy-L-arabinose--oxoglutarate aminotransferase (EC 2.6.1.-) [Clostridium botulinum A str. ATCC 19397]	4	3	4		3	3					2	4					2											2		2
fid|19356352|locus|VBICloBot110701_0811|	Pleiotropic regulatory protein [Clostridium botulinum A str. ATCC 19397]	4	3	2	2	2	2			2					3	2				2			2								2			3
fid|19356370|locus|VBICloBot110701_0820|	Phenazine biosynthesis protein PhzF like [Clostridium botulinum A str. ATCC 19397]	3	2	3	2	3		2	2				2		3	2		2		2	2			2					6	6	5	4	5	4
fid|19356406|locus|VBICloBot110701_0838|	Triacylglycerol lipase (EC 3.1.1.3) [Clostridium botulinum A str. ATCC 19397]							4	3	4	6	6							8							2	2								3	2	2							12	11	8
fid|19356460|locus|VBICloBot110701_0865|	Spore coat protein A [Clostridium botulinum A str. ATCC 19397]							2	2	2	2
fid|19356466|locus|VBICloBot110701_0868|	FIG00522296: hypothetical protein [Clostridium botulinum A str. ATCC 19397]							2	3	3									2
fid|19356530|locus|VBICloBot110701_0900|	Porphobilinogen synthase (EC 4.2.1.24) [Clostridium botulinum A str. ATCC 19397]	3	2	4	4	5	3							2	4	4	7	4
fid|19356632|locus|VBICloBot110701_0951|	Dihydroxyacetone kinase, ATP-dependent (EC 2.7.1.29) [Clostridium botulinum A str. ATCC 19397]	20	21	24	28	29	30		3				35	34	35	29	34	22		27	26	30	30	31	3	2	4	23	24	27	28	38	33	40	6	7	13												5
fid|19356634|locus|VBICloBot110701_0952|	Glycerol dehydrogenase (EC 1.1.1.6) [Clostridium botulinum A str. ATCC 19397]	19	21	16	30	23	28	15	12	12	13	5	30	31	27	27	27	26	12	21	23	26	25	23	12	10	14	19	21	21	14	27	27	34	15	15	14							6	6	6
fid|19356660|locus|VBICloBot110701_0965|	Adenosine deaminase (EC 3.5.4.4) [Clostridium botulinum A str. ATCC 19397]														2									2					2	2		2
fid|19356674|locus|VBICloBot110701_0972|	Response regulator receiver [Clostridium botulinum A str. ATCC 19397]			2		2	2									2													2	2		2	2		2	2
fid|19356704|locus|VBICloBot110701_0987|	Amidase/cyclase family protein [Clostridium botulinum A str. ATCC 19397]	5	3	5	4	4		4	7	3	5	3							3	2		2							2	2				5											2
fid|19356706|locus|VBICloBot110701_0988|	Biosynthetic Aromatic amino acid aminotransferase alpha (EC 2.6.1.57) @ Aspartate aminotransferase (EC 2.6.1.1) [Clostridium botulinum A str. ATCC 19397]	20	27	23	29	26	26	26	28	21	21	25	22	26	25	18	22	26	23	23	26	29	28	32	41	36	37	19	30	39	30	44	46	40	51	44	50								3	2
fid|19356738|locus|VBICloBot110701_1004|	Ferrous iron transport protein B [Clostridium botulinum A str. ATCC 19397]																			3	2	2	2				2	3			2	2	2	3		3	3
fid|19356806|locus|VBICloBot110701_1038|	FIG00514177: hypothetical protein [Clostridium botulinum A str. ATCC 19397]	3	3	4	4	6	5	3	3	4			4	2	5	3	3			3		5	5	6	7	6	7	2	8	7	2	8	11	4	9	9	6
fid|19356820|locus|VBICloBot110701_1045|	Arginyl-tRNA synthetase (EC 6.1.1.19) [Clostridium botulinum A str. ATCC 19397]	7	8	6	3	8	5	4	4	5		3	5	3	6	4	2	2		6	4	9	8	9			2		4	6	8	14	9	9	6	9	11
fid|19356838|locus|VBICloBot110701_1054|	Chitinase (EC 3.2.1.14) [Clostridium botulinum A str. ATCC 19397]																								2	3									8	9	6							10	12	10
fid|19356862|locus|VBICloBot110701_1066|	Glutamyl-tRNA synthetase (EC 6.1.1.17) @ Glutamyl-tRNA(Gln) synthetase (EC 6.1.1.24) [Clostridium botulinum A str. ATCC 19397]	19	18	20	21	20	23	4	3	2	2		24	26	20	20	19	20		15	17	15	14	18			4	14	24	19	21	22	20	14	6	8	8
fid|19356864|locus|VBICloBot110701_1067|	NAD-dependent glyceraldehyde-3-phosphate dehydrogenase (EC 1.2.1.12) [Clostridium botulinum A str. ATCC 19397]																								2										6	8	6
fid|19356920|locus|VBICloBot110701_1095|	Serine--pyruvate aminotransferase (EC 2.6.1.51) [Clostridium botulinum A str. ATCC 19397]																					3	3	2								2	2
fid|19356922|locus|VBICloBot110701_1096|	D-3-phosphoglycerate dehydrogenase (EC 1.1.1.95) [Clostridium botulinum A str. ATCC 19397]																2					2	6	2								3		2
fid|19356950|locus|VBICloBot110701_1110|	Rhodanese-related sulfurtransferase [Clostridium botulinum A str. ATCC 19397]	2	2		2	3	5	2		4	3				2				2																	2								3	2	4
fid|19356956|locus|VBICloBot110701_1113|	Phosphoenolpyruvate carboxykinase [ATP] (EC 4.1.1.49) [Clostridium botulinum A str. ATCC 19397]	6	2	4	3	5	2						5	2	4	2	3			9	6	6	3	6				7	9	9	3	9	9	6
fid|19356972|locus|VBICloBot110701_1121|	SSU ribosomal protein S1p [Clostridium botulinum A str. ATCC 19397]		4	2					2						2		2			3	4	2	4	2				3	3	3		2		2
fid|19356978|locus|VBICloBot110701_1124|	ABC transporter permease protein [Clostridium botulinum A str. ATCC 19397]																										2								8	4	8
fid|19356986|locus|VBICloBot110701_1128|	hypothetical protein [Clostridium botulinum A str. ATCC 19397]							2											3						3	2									5	4	3
fid|19356992|locus|VBICloBot110701_1131|	Pseudouridine 5'-phosphate glycosidase [Clostridium botulinum A str. ATCC 19397]	2		2			2															13	6	8					6	4		11	12	13
fid|19357038|locus|VBICloBot110701_1154|	Pyruvate-flavodoxin oxidoreductase (EC 1.2.7.-) [Clostridium botulinum A str. ATCC 19397]	4	4	3	4	4	4	4	3	4	4	4	4	4	4	4	4	4	4	4	2	4	2	4	4	4	4	2	6	7	3	6	7	4	4	4	2							2	2	2
fid|19357070|locus|VBICloBot110701_1170|	FIG00512949: hypothetical protein [Clostridium botulinum A str. ATCC 19397]							6	4	4	2	2							3
fid|19357078|locus|VBICloBot110701_1174|	L-serine dehydratase, beta subunit (EC 4.3.1.17) [Clostridium botulinum A str. ATCC 19397]	3	2	3	6	6	6						8	5	7	3	3	3		4	3			2				5	6	3	4		2
fid|19357080|locus|VBICloBot110701_1175|	L-serine dehydratase, alpha subunit (EC 4.3.1.17) [Clostridium botulinum A str. ATCC 19397]	3	6	4	5	5	5						8	5	6	3	7	3		7	9	2	3	3				6	9	11	4	4	4
fid|19357104|locus|VBICloBot110701_1187|	FIG00517101: hypothetical protein [Clostridium botulinum A str. ATCC 19397]							2		2	2								2
fid|19357108|locus|VBICloBot110701_1189|	Polypeptide composition of the spore coat protein CotJC [Clostridium botulinum A str. ATCC 19397]							4	5	2									3
fid|19357118|locus|VBICloBot110701_1194|	Deoxyuridine 5'-triphosphate nucleotidohydrolase (EC 3.6.1.23) [Clostridium botulinum A str. ATCC 19397]			2											2		4												5															9	4	6
fid|19357126|locus|VBICloBot110701_1198|	Transcriptional regulator, MerR family, near polyamine transporter [Clostridium botulinum A str. ATCC 19397]																												2	2	2
fid|19357128|locus|VBICloBot110701_1199|	Perfringolysin O regulator protein PfoR [Clostridium botulinum A str. ATCC 19397]				3	4	3						2	2	3	4	4	2		5	5		2	2				3	3	2	2	2
fid|19357152|locus|VBICloBot110701_1211|	Non-phosphorylating glyceraldehyde-3-phosphate dehydrogenase (NADP) (EC 1.2.1.9) [Clostridium botulinum A str. ATCC 19397]																			3				2				3				2
fid|19357158|locus|VBICloBot110701_1214|	Glycine reductase component B beta subunit (EC 1.21.4.2) / Glycine reductase component B alpha subunit (EC 1.21.4.2) [Clostridium botulinum A str. ATCC 19397]	2		2				10	9	8	14	8							11			5	5	9	23	22	20					4	2		38	35	41							32	32	32
fid|19357160|locus|VBICloBot110701_1215|	Glycine reductase component B gamma subunit (EC 1.21.4.2) @ selenocysteine-containing [Clostridium botulinum A str. ATCC 19397]			2	2		2	14	21	20	17	11							14			5	5	3	23	23	24					2	2		33	36	36							9	4	6
fid|19357162|locus|VBICloBot110701_1216|	Thioredoxin reductase (EC 1.8.1.9) [Clostridium botulinum A str. ATCC 19397]										4								2			4	3		8	8	4								23	18	22
fid|19357164|locus|VBICloBot110701_1217|	Thioredoxin [Clostridium botulinum A str. ATCC 19397]																									2									2	2								3	2	3
fid|19357166|locus|VBICloBot110701_1218|	Glycine/sarcosine/betaine reductase protein A @ selenocysteine-containing [Clostridium botulinum A str. ATCC 19397]							3	3	5	6	2										4	7	4	9	7	5		2	2	3		2	7	10	7	10
fid|19357168|locus|VBICloBot110701_1219|	Glycine/sarcosine/betaine reductase component C chain 1 [Clostridium botulinum A str. ATCC 19397]	13	15	13	9	9	8	68	55	53	60	52							63	2	2	5	6	10	81	77	75		4	3		4	5	2	104	107	105							89	84	83
fid|19357170|locus|VBICloBot110701_1220|	Glycine/sarcosine/betaine reductase component C chain 2 [Clostridium botulinum A str. ATCC 19397]		2					8	9	12	10	11							15			2	2	3	15	12	14								26	25	26
fid|19357220|locus|VBICloBot110701_1245|	DNA topoisomerase III (EC 5.99.1.2) [Clostridium botulinum A str. ATCC 19397]				2																								4	5		4	3
fid|19357226|locus|VBICloBot110701_1248|	Transaldolase (EC 2.2.1.2) [Clostridium botulinum A str. ATCC 19397]	3	2	2			5	19	19	23	22	16	3	2	2	4			21	3	2	4	6	6	23	31	27	3	8	7	6	8	11	4	21	24	14
fid|19357228|locus|VBICloBot110701_1249|	Ribonuclease J2 (endoribonuclease in RNA processing) [Clostridium botulinum A str. ATCC 19397]								2	2										2					4		3					2		2	5	2	4
fid|19357242|locus|VBICloBot110701_1256|	Zinc finger domain [Clostridium botulinum A str. ATCC 19397]																																					7	4	5	6	6	4	10	10	10		6	6
fid|19357252|locus|VBICloBot110701_1261|	Copper chaperone [Clostridium botulinum A str. ATCC 19397]																																											4	5	3
fid|19357256|locus|VBICloBot110701_1263|	Lipid A export ATP-binding/permease protein MsbA [Clostridium botulinum A str. ATCC 19397]	2	2	2			2									2													2	4
fid|19357260|locus|VBICloBot110701_1265|	MTH1175-like domain family protein [Clostridium botulinum A str. ATCC 19397]																																		2	2								4	4	5
fid|19357286|locus|VBICloBot110701_1278|	Rubrerythrin [Clostridium botulinum A str. ATCC 19397]	12	9	9	7	8	7	31	25	18	22	17	6	5	6	4	5	3	19	8	5	9	8	9	11	8	9	10	14	13	14	11	12	14	18	21	22							65	68	60
fid|19357290|locus|VBICloBot110701_1280|	PTS system, glucose-specific IIC component (EC 2.7.1.69) / PTS system, glucose-specific IIB component (EC 2.7.1.69) / PTS system, glucose-specific IIA component (EC 2.7.1.69) [Clostridium botulinum A str. ATCC 19397]	21	19	22	14	11	11	15	13	11	19	11	7	11	11	13	12	12	16	13	11	19	19	16	11	12	15	15	17	17	10	25	22	26	21	23	20							5	5	4
fid|19357300|locus|VBICloBot110701_1285|	Carbon monoxide dehydrogenase CooS subunit (EC 1.2.99.2) [Clostridium botulinum A str. ATCC 19397]			3		3	2						2		2	2	2	6		3	3	3	4	5				6	2	4		5	6	2
fid|19357340|locus|VBICloBot110701_1305|	FIG00515994: hypothetical protein [Clostridium botulinum A str. ATCC 19397]																																											3	5	2
fid|19357342|locus|VBICloBot110701_1306|	Methyl-accepting chemotaxis protein [Clostridium botulinum A str. ATCC 19397]																	2		2	2								3	5
fid|19357402|locus|VBICloBot110701_1336|	Oxygen-insensitive NADPH nitroreductase (EC 1.-.-.-) [Clostridium botulinum A str. ATCC 19397]		2					3	3	4	3	3																																	2
fid|19357406|locus|VBICloBot110701_1338|	Cold shock protein CspA [Clostridium botulinum A str. ATCC 19397]		3			3	4	2			3		5	4			2			3									4	5	3	4	4	5				7	4	3	19	20	21	38	42	47	3	8	15
fid|19357438|locus|VBICloBot110701_1354|	ABC-type polar amino acid transport system, ATPase component [Clostridium botulinum A str. ATCC 19397]	2	2		2	2																								4				3
fid|19357448|locus|VBICloBot110701_1359|	NADH-dependent butanol dehydrogenase A (EC 1.1.1.-) [Clostridium botulinum A str. ATCC 19397]	5	5	3	2	3	4	21	20	19	8	9	5		2			3	7	5	2	2		2	10	12	11	2	3	4	2	6	7	5	16	12	15
fid|19357452|locus|VBICloBot110701_1361|	Arginine/ornithine antiporter [Clostridium botulinum A str. ATCC 19397]				2	4	3	4	8	6	5								2																2	3
fid|19357454|locus|VBICloBot110701_1362|	Nicotinate phosphoribosyltransferase (EC 2.4.2.11) [Clostridium botulinum A str. ATCC 19397]												2											2						2				2	2	2
fid|19357508|locus|VBICloBot110701_1389|	Conserved protein [Clostridium botulinum A str. ATCC 19397]		3						2	4					2				3										2	2				3
fid|19357510|locus|VBICloBot110701_1390|	Alcohol dehydrogenase IV [Clostridium botulinum A str. ATCC 19397]	7	7	8	3	7	6	12	13	12	10	13		4	3		2		10		2	7	6	7	13	10	15		4	2	5	5	6	8	33	30	15
fid|19357520|locus|VBICloBot110701_1395|	Bacillolysin precursor (EC 3.4.24.28) [Clostridium botulinum A str. ATCC 19397]																																											21	25	24
fid|19357522|locus|VBICloBot110701_1396|	Bacillolysin precursor (EC 3.4.24.28) [Clostridium botulinum A str. ATCC 19397]																																											24	22	22
fid|19357524|locus|VBICloBot110701_1397|	Bacillolysin precursor (EC 3.4.24.28) [Clostridium botulinum A str. ATCC 19397]																																											5	4	5
fid|19357526|locus|VBICloBot110701_1398|	Bacillolysin precursor (EC 3.4.24.28) [Clostridium botulinum A str. ATCC 19397]								2																																			27	31	30
fid|19357528|locus|VBICloBot110701_1399|	Bacillolysin precursor (EC 3.4.24.28) [Clostridium botulinum A str. ATCC 19397]							2	3	2																																		95	102	99
fid|19357540|locus|VBICloBot110701_1405|	GTP-binding and nucleic acid-binding protein YchF [Clostridium botulinum A str. ATCC 19397]	4	4	5	3	4	3						4	6	4	4	4	3		4	4	6	7	5				9	9	4	7	2	4	5
fid|19357550|locus|VBICloBot110701_1410|	UDP-N-acetylmuramoylalanyl-D-glutamate--2,6-diaminopimelate ligase (EC 6.3.2.13) [Clostridium botulinum A str. ATCC 19397]	5	4	4	5	4	5	3	3		4	8	4		5				4										2						3	2
fid|19357574|locus|VBICloBot110701_1422|	Cell division initiation protein DivIVA [Clostridium botulinum A str. ATCC 19397]				3	2	2						2																			3	2	4
fid|19357578|locus|VBICloBot110701_1424|	5'-methylthioadenosine nucleosidase (EC 3.2.2.16) / S-adenosylhomocysteine nucleosidase (EC 3.2.2.9) [Clostridium botulinum A str. ATCC 19397]														2	2														4	4	2		2
fid|19357598|locus|VBICloBot110701_1434|	FIG00516415: hypothetical protein [Clostridium botulinum A str. ATCC 19397]			2																						3	2					2	2	2	3	2	2
fid|19357600|locus|VBICloBot110701_1435|	Molybdenum ABC transporter, periplasmic molybdenum-binding protein ModA (TC 3.A.1.8.1) [Clostridium botulinum A str. ATCC 19397]								2		2								2						2	2									2	2									2
fid|19357612|locus|VBICloBot110701_1441|	Methylcobalamin:coenzyme M methyltransferase, methanol-specific [Clostridium botulinum A str. ATCC 19397]				5	10	4						4	8	2	3	8	5
fid|19357614|locus|VBICloBot110701_1442|	Methionine transporter MetT [Clostridium botulinum A str. ATCC 19397]								2		5	2		4		4	6		5
fid|19357620|locus|VBICloBot110701_1445|	hypothetical protein [Clostridium botulinum A str. ATCC 19397]			3		2	2						2	4	2	2	3	2
fid|19357622|locus|VBICloBot110701_1446|	Dimethylamine corrinoid protein 2 [Clostridium botulinum A str. ATCC 19397]				3	2	3						2	7	5	2	7	7
fid|19357624|locus|VBICloBot110701_1447|	Methylcobalamin methyltransferase MMP0831 [Clostridium botulinum A str. ATCC 19397]				2								2	4	2	2
fid|19357628|locus|VBICloBot110701_1449|	Methionine ABC transporter ATP-binding protein [Clostridium botulinum A str. ATCC 19397]	4	2	2	4	4	4	2	6	2	6	6	9	13	7	8	13	10	6
fid|19357632|locus|VBICloBot110701_1451|	Methionine ABC transporter substrate-binding protein [Clostridium botulinum A str. ATCC 19397]	5	4	7	11	11	10	2	2	2		2	10	16	11	13	21	18	4													2												7	6	5
fid|19357666|locus|VBICloBot110701_1468|	Glycerol-3-phosphate ABC transporter, periplasmic glycerol-3-phosphate-binding protein (TC 3.A.1.1.3) [Clostridium botulinum A str. ATCC 19397]																																											2	4	2
fid|19357672|locus|VBICloBot110701_1471|	FIG00515291: hypothetical protein [Clostridium botulinum A str. ATCC 19397]	5	5	3	5	4	8						6	7	6	2	5	5				2	2									3	2	2										5	5	4
fid|19357712|locus|VBICloBot110701_1491|	HD-GYP domain (HD superfamily hydrolase) [Clostridium botulinum A str. ATCC 19397]																				2								2	2	2
fid|19357786|locus|VBICloBot110701_1528|	CoA-disulfide reductase (EC 1.8.1.14) [Clostridium botulinum A str. ATCC 19397]					2	3	2		2	7	10		2	2		2	2	9	27	21	26	22	26	11	8	7	27	19	12	6	14	17	19	18	15	10
fid|19357800|locus|VBICloBot110701_1535|	Arginine deiminase (EC 3.5.3.6) [Clostridium botulinum A str. ATCC 19397]	30	29	25	53	51	51	46	39	38	37	26	54	63	53	53	62	62	30	54	57	44	41	43	6	6	7	56	73	71	75	70	64	73	16	21	16							8	5	10
fid|19357814|locus|VBICloBot110701_1542|	hypothetical protein [Clostridium botulinum A str. ATCC 19397]							33	29	22	22	22							22																									2	2	2
fid|19357862|locus|VBICloBot110701_1566|	Microbial collagenase (EC 3.4.24.3) [Clostridium botulinum A str. ATCC 19397]							2		4		3													4	7	7								4	2								7	12	12
fid|19357906|locus|VBICloBot110701_1588|	Alcohol dehydrogenase (EC 1.1.1.1); Acetaldehyde dehydrogenase (EC 1.2.1.10) [Clostridium botulinum A str. ATCC 19397]	18	18	24	16	17	17	38	36	36	43	37	9	11	13	8	13	8	45	19	18	16	21	21	52	47	49	17	19	19	23	18	23	31	67	77	81							26	19	15
fid|19357908|locus|VBICloBot110701_1589|	2-polyprenylphenol hydroxylase and related flavodoxin oxidoreductases [Clostridium botulinum A str. ATCC 19397]	5	7	7	6	7	6	5	3	8	7	2			2		3	3	4		6	6	7	7	3	4	3	4	8	7	4	8	6	3	18	13	10
fid|19357910|locus|VBICloBot110701_1590|	Glutamate synthase [NADPH] large chain (EC 1.4.1.13) [Clostridium botulinum A str. ATCC 19397]	8	4	6	6	5	5	2	2			3	2	3	5	2	7	4		8	7	8	14	15	6		6	9	11	14	11	16	12	15	2	3	17
fid|19357916|locus|VBICloBot110701_1593|	Protein containing cell adhesion domain [Clostridium botulinum A str. ATCC 19397]							3	5	4	4								3						8	6	6								12	8	14								2	2
fid|19357932|locus|VBICloBot110701_1601|	FIG00514653: hypothetical protein [Clostridium botulinum A str. ATCC 19397]									4	2	4							2						4	4	6								6	2	3							6	9	7
fid|19357942|locus|VBICloBot110701_1606|	Methyl-accepting chemotaxis protein [Clostridium botulinum A str. ATCC 19397]								2																												2								2	3
fid|19357972|locus|VBICloBot110701_1621|	Extracellular protein [Clostridium botulinum A str. ATCC 19397]	6	3	4	5	4	4						2
fid|19358004|locus|VBICloBot110701_1637|	ABC transporter ATP-binding protein uup [Clostridium botulinum A str. ATCC 19397]	2	3		2								3	4	2	5	2	2											3	4			2	2
fid|19358010|locus|VBICloBot110701_1640|	Chemotaxis protein CheV (EC 2.7.3.-) [Clostridium botulinum A str. ATCC 19397]				4	4			2											3	4	4	4	2	4	6	2	3	5	4	4	4	4	3	8	6	6
fid|19358018|locus|VBICloBot110701_1644|	Basic protein [Clostridium botulinum A str. ATCC 19397]																																													3
fid|19358020|locus|VBICloBot110701_1645|	Internalin-like protein (LPXTG motif) Lmo0333 homolog [Clostridium botulinum A str. ATCC 19397]																								5	4	6								3	2	10
fid|19358024|locus|VBICloBot110701_1647|	Ferritin [Clostridium botulinum A str. ATCC 19397]						3			2			3						2	2	2									3		2			2	4
fid|19358030|locus|VBICloBot110701_1650|	Chemotaxis protein CheX [Clostridium botulinum A str. ATCC 19397]																										3		3	3	2		2		2	2	4
fid|19358034|locus|VBICloBot110701_1652|	Small acid-soluble spore protein, alpha-type SASP [Clostridium botulinum A str. ATCC 19397]																																												6	5
fid|19358044|locus|VBICloBot110701_1657|	Aluminum resistance protein [Clostridium botulinum A str. ATCC 19397]	2	2	3	2	3	3							2	3	2	2	3										2	2			2	2			2
fid|19358048|locus|VBICloBot110701_1659|	RNA-binding protein Hfq [Clostridium botulinum A str. ATCC 19397]							3	2	2	2															2	2								8	5	3							6	9	6
fid|19358056|locus|VBICloBot110701_1663|	tRNA-i(6)A37 methylthiotransferase [Clostridium botulinum A str. ATCC 19397]	2	2		2								2					2		2	2	3		2				2	2		4	2
fid|19358058|locus|VBICloBot110701_1664|	Aspartate aminotransferase (AspB-4) (EC 2.6.1.1) [Clostridium botulinum A str. ATCC 19397]	28	24	30	27	29	27	43	43	47	45	27	24	17	26	17	15	15	40	28	32	31	23	22	50	52	39	30	35	32	24	32	39	35	62	52	47							20	17	13
fid|19358062|locus|VBICloBot110701_1666|	Aspartate aminotransferase (EC 2.6.1.1) [Clostridium botulinum A str. ATCC 19397]			2	3	2	5	14	11	7	4	4							3	4		2	3	3	4	6	7	3			3	4	3	6	5	4	6
fid|19358068|locus|VBICloBot110701_1669|	4-hydroxy-3-methylbut-2-enyl diphosphate reductase (EC 1.17.1.2) / SSU ribosomal protein S1p [Clostridium botulinum A str. ATCC 19397]	3	3				2						2	2	3					3		2	2	2				3	5	2		5	6	2	2	2
fid|19358076|locus|VBICloBot110701_1673|	NAD-specific glutamate dehydrogenase (EC 1.4.1.2) [Clostridium botulinum A str. ATCC 19397]	51	40	42	47	39	40	144	145	180	223	202	29	90	46	30	52	30	174	25	26	45	56	46	131	136	124	25	30	39	36	48	53	60	210	194	158							31	31	33
fid|19358078|locus|VBICloBot110701_1674|	Transcriptional regulator, RpiR family [Clostridium botulinum A str. ATCC 19397]																			2									3	2		4	3	4	2	2
fid|19358082|locus|VBICloBot110701_1676|	Transcriptional regulator [Clostridium botulinum A str. ATCC 19397]																			3	2		2	2					8	3		8	4	2	4	3	3
fid|19358090|locus|VBICloBot110701_1680|	Methyl-accepting chemotaxis protein [Clostridium botulinum A str. ATCC 19397]																														2	2	2	2	3	4	2
fid|19358102|locus|VBICloBot110701_1686|	4-carboxymuconolactone decarboxylase (EC 4.1.1.44) [Clostridium botulinum A str. ATCC 19397]	2		2	2	2		2	2	2	2			2			2																											11	8	4
fid|19358106|locus|VBICloBot110701_1688|	FIG00516858: hypothetical protein [Clostridium botulinum A str. ATCC 19397]																																											2	3	2
fid|19358108|locus|VBICloBot110701_1689|	PlcB, ORFX, ORFP, ORFB, ORFA, ldh gene [Clostridium botulinum A str. ATCC 19397]												3			2													2	2	2				2									4	5	3
fid|19358184|locus|VBICloBot110701_1727|	Purine nucleoside phosphorylase (EC 2.4.2.1) [Clostridium botulinum A str. ATCC 19397]	7	9	12	16	14	15	26	30	25	16	15	3		3	5	2	2	21	4	3	3	5	2	20	19	13	2	2	2	4	5	3	2	11	14	17
fid|19358192|locus|VBICloBot110701_1731|	ADP-ribose pyrophosphatase (EC 3.6.1.13) [Clostridium botulinum A str. ATCC 19397]																																											4	3	4
fid|19358194|locus|VBICloBot110701_1732|	Putative amino acid permease [Clostridium botulinum A str. ATCC 19397]							3	4		2	8							4						5	3	3		11	12	3				12	5	4
fid|19358196|locus|VBICloBot110701_1733|	N-acetylmuramoyl-L-alanine amidase-like protein [Clostridium botulinum A str. ATCC 19397]							8	7	5	11	12							8							3	2								5	4	4							30	32	29
fid|19358202|locus|VBICloBot110701_1736|	Stage 0 sporulation two-component response regulator (Spo0A) [Clostridium botulinum A str. ATCC 19397]	9	10	13	8	10	8	9	6	9		4	8	6	7	5	9	10	4	9	7	8	10	10	7	6	7	5	18	12	6	16	13	10	10	13	3
fid|19358234|locus|VBICloBot110701_1752|	Alkaline shock protein [Clostridium botulinum A str. ATCC 19397]	5	4	2	5	2	4	4	3	3	3		4	4	6	3	2	2		5	3	5	3	3	6	5	6	5	7	6	4	7	6	4	8	7	6									2
fid|19358254|locus|VBICloBot110701_1762|	Translation elongation factor P [Clostridium botulinum A str. ATCC 19397]	21	15	15	13	9	18	2	3	3	4		19	22	21	11	19	14		16	10	11	15	12	2	2		9	14	17	19	18	23	18	12	10	12
fid|19358294|locus|VBICloBot110701_1782|	Glutamate decarboxylase (EC 4.1.1.15) [Clostridium botulinum A str. ATCC 19397]							2		3	4	6							7						6	8	7								7	10	10
fid|19358300|locus|VBICloBot110701_1785|	Alpha-clostripain precursor (EC 3.4.22.8) [Clostridium botulinum A str. ATCC 19397]								2																																			63	67	71
fid|19358334|locus|VBICloBot110701_1802|	Tungsten-containing aldehyde:ferredoxin oxidoreductase (EC 1.2.7.5) [Clostridium botulinum A str. ATCC 19397]							5	7	6	6	3							2																	2
fid|19358382|locus|VBICloBot110701_1826|	FIG00512711: hypothetical protein [Clostridium botulinum A str. ATCC 19397]							10	9	11	7	12							8																2									68	58	50
fid|19358406|locus|VBICloBot110701_1838|	Conserved protein [Clostridium botulinum A str. ATCC 19397]		2	2	2	4	2	2		3	3			4	4	2	2	4																										3	6	4
fid|19358436|locus|VBICloBot110701_1853|	Chaperone protein HtpG [Clostridium botulinum A str. ATCC 19397]	7	9	11	8	9	10	2					9	5	5	5	7	2		20	11	14	21	23				18	12	10	4	12	9	10	2	2
fid|19358440|locus|VBICloBot110701_1855|	PTS system, trehalose-specific IIB component (EC 2.7.1.69) / PTS system, trehalose-specific IIC component (EC 2.7.1.69) [Clostridium botulinum A str. ATCC 19397]	2	4	2		3	3						2		4	2	2			4	3	5	3	4	3		3	4	3	3	5	6	7	6	5	5	2
fid|19358442|locus|VBICloBot110701_1856|	Trehalose-6-phosphate hydrolase (EC 3.2.1.93) [Clostridium botulinum A str. ATCC 19397]		2	2	2	2	2						6	3	4	5	3	3		3		8	5	3						2		8	5	5
fid|19358446|locus|VBICloBot110701_1858|	PTS system, fructose-specific IIA component (EC 2.7.1.69) / PTS system, fructose-specific IIB component (EC 2.7.1.69) / PTS system, fructose-specific IIC component (EC 2.7.1.69) [Clostridium botulinum A str. ATCC 19397]																								3	4	6								6	3	3							2
fid|19358448|locus|VBICloBot110701_1859|	PTS system, galactose-inducible IIB component (EC 2.7.1.69) / PTS system, galactose-inducible IIC component (EC 2.7.1.69) [Clostridium botulinum A str. ATCC 19397]									3										2			3	4	7	8	5								9	7	8
fid|19358452|locus|VBICloBot110701_1861|	Tagatose 1,6-bisphosphate aldolase (EC 4.1.2.40) [Clostridium botulinum A str. ATCC 19397]							2		2											2	4	2	4	10	6	7			2					9	7	7
fid|19358464|locus|VBICloBot110701_1867|	Glycerol dehydrogenase (EC 1.1.1.6) [Clostridium botulinum A str. ATCC 19397]							4	2	3	4	3							7						6	7	7								12	16	16								2
fid|19358472|locus|VBICloBot110701_1871|	no significant homology [Clostridium botulinum A str. ATCC 19397]																																											3	4	2
fid|19358482|locus|VBICloBot110701_1876|	Inner membrane protein [Clostridium botulinum A str. ATCC 19397]																			3	4	2	2	3						2	2	2	7	3
fid|19358520|locus|VBICloBot110701_1895|	Di-/tripeptide transporter [Clostridium botulinum A str. ATCC 19397]				2								4		3	2	2			2									4
fid|19358522|locus|VBICloBot110701_1896|	Aminopeptidase YpdF (MP-, MA-, MS-, AP-, NP- specific) [Clostridium botulinum A str. ATCC 19397]			4		3	2	12	11	11	7	4			3		2		5	2					2				2	2														3	4	4
fid|19358524|locus|VBICloBot110701_1897|	Proline iminopeptidase (EC 3.4.11.5) [Clostridium botulinum A str. ATCC 19397]	3																	2		2								2	2		2	2	2	3
fid|19358532|locus|VBICloBot110701_1901|	Phenazine biosynthesis protein PhzF [Clostridium botulinum A str. ATCC 19397]	2	2	3			3																			2									2	2
fid|19358548|locus|VBICloBot110701_1909|	putative 67 kDa myosin-crossreactive streptococcal antigen [Clostridium botulinum A str. ATCC 19397]							6	3	5	9								6							2	4								2	6	3
fid|19358558|locus|VBICloBot110701_1914|	Glycosyl transferase [Clostridium botulinum A str. ATCC 19397]							3	5	5	3	2							5
fid|19358564|locus|VBICloBot110701_1917|	Aminotransferase, DegT/DnrJ/EryC1/StrS family (EC 4.2.1.-) [Clostridium botulinum A str. ATCC 19397]							2	2	2									3
fid|19358570|locus|VBICloBot110701_1920|	dTDP-glucose 4,6-dehydratase (EC 4.2.1.46) [Clostridium botulinum A str. ATCC 19397]							4	5	5	2	2
fid|19358572|locus|VBICloBot110701_1921|	FIG00516787: hypothetical protein [Clostridium botulinum A str. ATCC 19397]							12	11	11	10	9							8
fid|19358606|locus|VBICloBot110701_1938|	Conserved protein [Clostridium botulinum A str. ATCC 19397]	2		2									4	3	2		3	4											2
fid|19358666|locus|VBICloBot110701_1968|	Ethanolamine utilization protein similar to PduA/PduJ [Clostridium botulinum A str. ATCC 19397]	15	16	7	3	7	5	7	4	4			3		4	2	2		4	4	3	2	2					5	12	10	6	8	2	7	2	2					2	2		11	7	11
fid|19358668|locus|VBICloBot110701_1969|	Ethanolamine utilization protein similar to PduL [Clostridium botulinum A str. ATCC 19397]	2																											2	6	3	2
fid|19358670|locus|VBICloBot110701_1970|	Acetaldehyde dehydrogenase, ethanolamine utilization cluster [Clostridium botulinum A str. ATCC 19397]	13	14	9	10	9	7		2	3			4		8					14	13	9	7	4				15	27	26	22	16	16	19	6	5	7
fid|19358674|locus|VBICloBot110701_1972|	Ethanolamine utilization protein EutQ [Clostridium botulinum A str. ATCC 19397]	4	2	4	2			2		2										3	4	2		2				4	8	9	5	4	3
fid|19358690|locus|VBICloBot110701_1980|	Pyruvate formate-lyase (EC 2.3.1.54) [Clostridium botulinum A str. ATCC 19397]	28	33	30	20	18	19	5	2	3			24	2	22	15	4	4	3	25	22	10	16	13	3	7	3	24	58	59	48	38	34	30	12	13	13
fid|19358696|locus|VBICloBot110701_1983|	Carbon dioxide concentrating mechanism/carboxysome shell protein [Clostridium botulinum A str. ATCC 19397]	3	6	4		4	2																						9	5	7	2	2	3
fid|19358704|locus|VBICloBot110701_1987|	Alcohol dehydrogenase (EC 1.1.1.1) [Clostridium botulinum A str. ATCC 19397]	4	5	4	4	4	3						4		2					2	2	2						2	9	10	8	3	4
fid|19358722|locus|VBICloBot110701_1996|	predicted protein [Clostridium botulinum A str. ATCC 19397]																																											14	12	12
fid|19358788|locus|VBICloBot110701_2029|	2,4-dienoyl-CoA reductase [NADPH] (EC 1.3.1.34) [Clostridium botulinum A str. ATCC 19397]							11	7	16	20	12							18						4	2	6					2			10	8	10									2
fid|19358816|locus|VBICloBot110701_2043|	Phenazine biosynthesis protein PhzF like [Clostridium botulinum A str. ATCC 19397]		2	3									2		2	3					3			3				2	4	7	2	4	5		3	2	4
fid|19358842|locus|VBICloBot110701_2056|	Electron transfer flavoprotein, alpha subunit [Clostridium botulinum A str. ATCC 19397]							8	6	13	9	5							2												2			2
fid|19358844|locus|VBICloBot110701_2057|	Electron transfer flavoprotein, beta subunit [Clostridium botulinum A str. ATCC 19397]							6	4	4	8	6							4
fid|19358846|locus|VBICloBot110701_2058|	Butyryl-CoA dehydrogenase (EC 1.3.99.2) [Clostridium botulinum A str. ATCC 19397]							9	7	13	9	7							8
fid|19358848|locus|VBICloBot110701_2059|	Benzoyl-CoA reductase subunit BadD (EC 1.3.99.15) [Clostridium botulinum A str. ATCC 19397]							7	7	8	4	4							8
fid|19358850|locus|VBICloBot110701_2060|	Benzoyl-CoA reductase subunit BadE (EC 1.3.99.15) [Clostridium botulinum A str. ATCC 19397]							6	5	6	2								5
fid|19358852|locus|VBICloBot110701_2061|	Hydroxyproline dehydratase putative [Clostridium botulinum A str. ATCC 19397]							36	40	40	28	14							19																										3
fid|19358860|locus|VBICloBot110701_2065|	Methyl-accepting chemotaxis protein [Clostridium botulinum A str. ATCC 19397]																						3	2							2		2	3			3
fid|19358888|locus|VBICloBot110701_2079|	2,3-butanediol dehydrogenase, R-alcohol forming, (R)- and (S)-acetoin-specific (EC 1.1.1.4) [Clostridium botulinum A str. ATCC 19397]	4	3		14	10	10	4	2	4			9	9	8	10	10	11											2															3	2	2
fid|19358896|locus|VBICloBot110701_2083|	ATPases involved in chromosome partitioning [Clostridium botulinum A str. ATCC 19397]										2								2						2	3	3								5	4	4							4	4	3
fid|19358898|locus|VBICloBot110701_2084|	MinD superfamily P-loop ATPase containing an inserted ferredoxin domain [Clostridium botulinum A str. ATCC 19397]																								3	2	3								3
fid|19358902|locus|VBICloBot110701_2086|	Glycine-rich cell wall structural protein precursor [Clostridium botulinum A str. ATCC 19397]											4													5	3	6								6	11	10
fid|19358920|locus|VBICloBot110701_2095|	Aminoacyl-histidine dipeptidase (Peptidase D) (EC 3.4.13.3) [Clostridium botulinum A str. ATCC 19397]							6	3	5	9	11							12						5	3	3								5	5	2							9	9	11
fid|19358922|locus|VBICloBot110701_2096|	Low-specificity L-threonine aldolase (EC 4.1.2.5) [Clostridium botulinum A str. ATCC 19397]							10	6	4	23	12							16						36	28	35								42	37	29
fid|19358930|locus|VBICloBot110701_2100|	Na+ ABC transporter natB [Clostridium botulinum A str. ATCC 19397]												2													2							3		5	6	4
fid|19358932|locus|VBICloBot110701_2101|	sodium export ATP-binding protein natA [Clostridium botulinum A str. ATCC 19397]																												4	3	3		2	2			3
fid|19358984|locus|VBICloBot110701_2127|	Xaa-Pro aminopeptidase (EC 3.4.11.9) [Clostridium botulinum A str. ATCC 19397]	14	15	10	15	13	9	57	52	51	45	42	3	7	7	3	6	3	39	6	9	10	8	10	25	20	18	11	15	15	11	19	22	14	28	28	33							31	21	36
fid|19358992|locus|VBICloBot110701_2131|	hypothetical protein [Clostridium botulinum A str. ATCC 19397]							12	15	16	9	8							7
fid|19359014|locus|VBICloBot110701_2142|	FIG00520173: hypothetical protein [Clostridium botulinum A str. ATCC 19397]			2		4									2	2
fid|19359090|locus|VBICloBot110701_2180|	Fragment flavodoxin oxidoreductase [Clostridium botulinum A str. ATCC 19397]							10	3	5	3	3							2
fid|19359092|locus|VBICloBot110701_2181|	Adenylosuccinate lyase (EC 4.3.2.2) [Clostridium botulinum A str. ATCC 19397]	3											2																			3	3	2			2
fid|19359096|locus|VBICloBot110701_2183|	Phosphocarrier protein of PTS system [Clostridium botulinum A str. ATCC 19397]	4	3	2	2	2	2	3	5	5	4	3		2	2	2	2	2	5						3	3	4		5	5	2	6	5	7	7	7	8							11	11	10
fid|19359098|locus|VBICloBot110701_2184|	Aspartate aminotransferase (EC 2.6.1.1) [Clostridium botulinum A str. ATCC 19397]		2	2	2	3	5						9	5	4	4		5												3
fid|19359106|locus|VBICloBot110701_2188|	Stage V sporulation protein required for dehydratation of the spore core and assembly of the coat (SpoVS) [Clostridium botulinum A str. ATCC 19397]	8	8	7	7	6	8	5	5	5	4	6	6	4	4	3	7	2	6	4	3	4	6	3	6	3	4	5	6	3	5	7	6	7	7	8	3				2	2		6	7	7
fid|19359108|locus|VBICloBot110701_2189|	FIG002344: Hydrolase (HAD superfamily) [Clostridium botulinum A str. ATCC 19397]	5	7	3	9	10	8	4	2	2		2	6	5	2		3	2	2	3	3	2	2	4	2			5	9	4	7	5	7	4	2		4
fid|19359110|locus|VBICloBot110701_2190|	RecA protein [Clostridium botulinum A str. ATCC 19397]	9	10	8	9	9	12		3	2			13	15	13	11	12	11		14	10	15	16	13	7	5	3	17	21	19	15	20	14	22	10	9	3
fid|19359126|locus|VBICloBot110701_2198|	Polyribonucleotide nucleotidyltransferase (EC 2.7.7.8) [Clostridium botulinum A str. ATCC 19397]	22	21	21	17	19	16	14	21	19	18	11	19	19	25	18	18	25	12	17	17	13	13	14	22	22	21	22	30	21	21	20	20	9	26	21	26							18	17	16
fid|19359128|locus|VBICloBot110701_2199|	SSU ribosomal protein S15p (S13e) [Clostridium botulinum A str. ATCC 19397]	10	9	10	9	11	9						10	9	12	11	8	10	2	4	4	2	4	3		2		3	5	4	2	3	4	2	2		2
fid|19359134|locus|VBICloBot110701_2202|	FIG146085: 3'-to-5' oligoribonuclease A, Bacillus type [Clostridium botulinum A str. ATCC 19397]	4	3		4	3	2	2	2					2
fid|19359138|locus|VBICloBot110701_2204|	Translation initiation factor 2 [Clostridium botulinum A str. ATCC 19397]	17	19	21	15	17	17	3	3	3	2		23	23	20	17	28	18		24	19	15	19	21			4	25	36	32	20	30	31	23	7	2	4							6	7	6
fid|19359144|locus|VBICloBot110701_2207|	Transcription termination protein NusA [Clostridium botulinum A str. ATCC 19397]	11	10	17	12	14	15				2		19	12	18	6	15	6		4	8	8	3	4				9	9	13	10	10	9	8	2
fid|19359146|locus|VBICloBot110701_2208|	FIG000325: clustered with transcription termination protein NusA [Clostridium botulinum A str. ATCC 19397]			4			5								2	3	3	2		2	2	3										2
fid|19359154|locus|VBICloBot110701_2212|	1-deoxy-D-xylulose 5-phosphate reductoisomerase (EC 1.1.1.267) [Clostridium botulinum A str. ATCC 19397]																					3	2	2				4					3	2	2
fid|19359166|locus|VBICloBot110701_2218|	Ribosome recycling factor [Clostridium botulinum A str. ATCC 19397]	3	2	6	5	7	4	2	3	3		6	2	6	6	5	5	6							2	2	3		2	2	2	5		3			3							3	4	3
fid|19359168|locus|VBICloBot110701_2219|	Uridylate kinase (EC 2.7.4.-) [Clostridium botulinum A str. ATCC 19397]		2	3		2	3					2	3		6	2					2							4	5	5		4		2
fid|19359170|locus|VBICloBot110701_2220|	Translation elongation factor Ts [Clostridium botulinum A str. ATCC 19397]	19	18	22	25	26	28				2		27	28	22	16	23	24	3	21	16	18	17	20	2			19	26	24	18	23	20	23	4	5	2
fid|19359172|locus|VBICloBot110701_2221|	SSU ribosomal protein S2p (SAe) [Clostridium botulinum A str. ATCC 19397]	37	37	27	37	39	48	4	11	2	7	2	37	36	35	41	36	44	3	26	26	24	26	22				30	39	39	36	40	42	39	5	6	11
fid|19359174|locus|VBICloBot110701_2222|	GTP-sensing transcriptional pleiotropic repressor codY [Clostridium botulinum A str. ATCC 19397]	6	5	10	9	7	8		2	2	3		11	11	7	4	9	6		4	2	5	7	4				2	5	2	2	3	4	6			4
fid|19359176|locus|VBICloBot110701_2223|	DNA topoisomerase I (EC 5.99.1.2) [Clostridium botulinum A str. ATCC 19397]	3	4	2	2	2	2						4		3	2		2			3		2					3	6	2	2	2	2	2
fid|19359186|locus|VBICloBot110701_2228|	50S ribosomal subunit maturation GTPase RbgA (B. subtilis YlqF) [Clostridium botulinum A str. ATCC 19397]	3	2	3	2	3	2
fid|19359190|locus|VBICloBot110701_2230|	LSU ribosomal protein L19p [Clostridium botulinum A str. ATCC 19397]	8	9	7	11	9	9	3	4	3	3	3	20	12	12	11	10	20	2	9	9	9	8	11	2		2	9	14	16	11	16	17	18	5	5	2									2
fid|19359198|locus|VBICloBot110701_2234|	SSU ribosomal protein S16p [Clostridium botulinum A str. ATCC 19397]				2	3							3	3	2		3	3																							2	2	3			3			2
fid|19359200|locus|VBICloBot110701_2235|	Signal recognition particle, subunit Ffh SRP54 (TC 3.A.5.1.1) [Clostridium botulinum A str. ATCC 19397]	2											2		6			4			2	4	2	2					2					3
fid|19359214|locus|VBICloBot110701_2242|	Acyl carrier protein [Clostridium botulinum A str. ATCC 19397]	2											2		2		2	2					2					2	3	2	2	2	4	2		2								2	2	4
fid|19359222|locus|VBICloBot110701_2246|	Acetate kinase (EC 2.7.2.1) [Clostridium botulinum A str. ATCC 19397]	34	36	32	31	29	30	11	8	14	11	10	37	31	32	34	40	36	9	25	21	27	17	29	13	9	15	20	32	26	27	29	26	21	19	22	16					2		19	17	18
fid|19359224|locus|VBICloBot110701_2247|	Phosphate acetyltransferase (EC 2.3.1.8) [Clostridium botulinum A str. ATCC 19397]	6	13	11	15	10	13						7	8	8	7	8	10		4	3	4	6	4	2			4	7	6	7	4	6	6		3	5
fid|19359226|locus|VBICloBot110701_2248|	Integral membrane protein [Clostridium botulinum A str. ATCC 19397]	2											2		2	2	3							2									3		2		5
fid|19359228|locus|VBICloBot110701_2249|	D-proline reductase, 26 kDa subunit (EC 1.21.4.1) @ selenocysteine-containing [Clostridium botulinum A str. ATCC 19397]	26	25	20	22	20	22	3	4	4	3	5	33	26	35	24	23	19	6	18	23	17	15	15	6	3	6	19	26	25	28	20	22	23	5	6	7				5	6	4	4	4	4			2
fid|19359232|locus|VBICloBot110701_2251|	D-proline reductase, 45 kDa subunit (EC 1.21.4.1) / D-proline reductase, 23 kDa subunit (EC 1.21.4.1) [Clostridium botulinum A str. ATCC 19397]	59	61	52	49	45	53	9	9	10	9	9	104	67	88	63	66	76	9	40	41	34	35	32	8	10	7	42	58	62	51	57	57	63	17	16	13							6	7	6
fid|19359234|locus|VBICloBot110701_2252|	electron transferring subunit of proline reductase [Clostridium botulinum A str. ATCC 19397]	2											2								2		2	2					2	2		2	2
fid|19359236|locus|VBICloBot110701_2253|	electron transferring subunit of proline reductase [Clostridium botulinum A str. ATCC 19397]	32	35	28	23	22	23						40	23	30	33	17	22		13	12	8	7	6				16	20	18	11	10	12	11
fid|19359244|locus|VBICloBot110701_2257|	Beta-hydroxylase, bleomycin/phleomycin binding protein, ankyrin homologue, bleomycin and transport protein [Clostridium botulinum A str. ATCC 19397]	34	27	27	43	43	35	8	10	7	8	7	53	66	47	71	63	71	5	56	55	67	67	70	9	10	10	47	62	61	69	78	67	79	16	25	29							20	22	25			2
fid|19359246|locus|VBICloBot110701_2258|	Beta-hydroxylase, bleomycin/phleomycin binding protein, ankyrin homologue, bleomycin and transport protein [Clostridium botulinum A str. ATCC 19397]	13	18	15	30	29	30	13	12	12	7	6	37	41	31	28	34	38	6	34	34	40	39	45	7	13	14	39	43	43	33	47	44	49	17	19	18							21	17	17
fid|19359248|locus|VBICloBot110701_2259|	Glutamate/gamma-aminobutyrate antiporter [Clostridium botulinum A str. ATCC 19397]											2	2		2	2		2				2							2			2
fid|19359252|locus|VBICloBot110701_2261|	Proline racemase (EC 5.1.1.4) [Clostridium botulinum A str. ATCC 19397]	34	30	30	48	40	40	27	28	25	37	31	39	39	38	31	44	43	21	47	50	61	61	41	23	26	29	52	47	47	42	92	89	79	31	33	35							53	59	50
fid|19359258|locus|VBICloBot110701_2264|	D-proline reductase, 26 kDa subunit (EC 1.21.4.1) @ selenocysteine-containing [Clostridium botulinum A str. ATCC 19397]	16	17	23	12	16	9	17	16	10	20	10	12	13	9	10	10	10	11	8	6	6	6	6	12	8	11	6	10	10	11	10	8	9	11	11	9
fid|19359262|locus|VBICloBot110701_2266|	D-proline reductase, 45 kDa subunit (EC 1.21.4.1) / D-proline reductase, 23 kDa subunit (EC 1.21.4.1) [Clostridium botulinum A str. ATCC 19397]							7	21	9	10	7	2			3			10						5	2	2		2	2		2			8	6	13							2	3
fid|19359268|locus|VBICloBot110701_2269|	D-proline reductase, 45 kDa subunit (EC 1.21.4.1) / D-proline reductase, 23 kDa subunit (EC 1.21.4.1) [Clostridium botulinum A str. ATCC 19397]			2			2										2	2
fid|19359270|locus|VBICloBot110701_2270|	electron transferring subunit of proline reductase [Clostridium botulinum A str. ATCC 19397]	6	9	7	8	5	6						11	20	9	8	10	18		2		2	2					2																2	2	2
fid|19359280|locus|VBICloBot110701_2275|	D-proline reductase, 45 kDa subunit (EC 1.21.4.1) / D-proline reductase, 23 kDa subunit (EC 1.21.4.1) [Clostridium botulinum A str. ATCC 19397]	11	8	10	10	10	10	2	3	3	2	4	8	10	10	8	8	12	6	7	13	14	14	15	3	4	4	8	11	11	10	10	8	9	5	4	3							6	6	5			2
fid|19359298|locus|VBICloBot110701_2284|	Dihydroxyacetone kinase family protein [Clostridium botulinum A str. ATCC 19397]	19	17	13	18	14	16		2	2			6	8	11	7	8	9		10	10	8	12	11				13	17	14	8	14	11	9	3	4	3							2	2				2
fid|19359300|locus|VBICloBot110701_2285|	FIG001802: Putative alkaline-shock protein [Clostridium botulinum A str. ATCC 19397]	5	4	4	5	4	3	2	2					2		3		2		4	2	4	4	3	4	3	2	2	2	4		7	6	4	6	3
fid|19359302|locus|VBICloBot110701_2286|	LSU ribosomal protein L28p [Clostridium botulinum A str. ATCC 19397]			2	3	2	3						3	2	3	2	3	2		2	2	2	2	2				2
fid|19359310|locus|VBICloBot110701_2290|	Ribulose-phosphate 3-epimerase (EC 5.1.3.1) [Clostridium botulinum A str. ATCC 19397]	2	3	3		2	3						3	2	2		3	2										2	2			2	3
fid|19359314|locus|VBICloBot110701_2292|	Serine/threonine protein kinase PrkC, regulator of stationary phase [Clostridium botulinum A str. ATCC 19397]	3	2	2		3	4	2	2	2	3		3	3	3	4				2	2	2	2	2	3	2	3		2	5		3	3	3	4	3	2
fid|19359326|locus|VBICloBot110701_2298|	Peptide deformylase (EC 3.5.1.88) [Clostridium botulinum A str. ATCC 19397]			2									2		2	2																												9	10	10
fid|19359330|locus|VBICloBot110701_2300|	Phosphopantothenoylcysteine decarboxylase (EC 4.1.1.36) / Phosphopantothenoylcysteine synthetase (EC 6.3.2.5) [Clostridium botulinum A str. ATCC 19397]	4	2	2	2		2						2			2				2	2	2		2				2		2
fid|19359334|locus|VBICloBot110701_2302|	Guanylate kinase (EC 2.7.4.8) [Clostridium botulinum A str. ATCC 19397]												5			2	2			2									2			2	2	2
fid|19359336|locus|VBICloBot110701_2303|	FIG003307: hypothetical protein [Clostridium botulinum A str. ATCC 19397]	8	10	6	10	7	5		2		4	5	12	4	9	3	5	6		4	3	2		2			2	4	3	4	4	5	4	3	2	3
fid|19359338|locus|VBICloBot110701_2304|	Protein YicC [Clostridium botulinum A str. ATCC 19397]		2	4	4			2	3		3	7	3	3	2		2	2	2										3	3		2	2		2	3
fid|19359344|locus|VBICloBot110701_2307|	Stage IV sporulation protein A [Clostridium botulinum A str. ATCC 19397]							2	5	11	3	3							3
fid|19359350|locus|VBICloBot110701_2310|	GTP-binding protein EngA [Clostridium botulinum A str. ATCC 19397]	5	4	4	5	7	6						3	3	2		5	4											4	4		2
fid|19359380|locus|VBICloBot110701_2325|	Cell division protein FtsZ (EC 3.4.24.-) [Clostridium botulinum A str. ATCC 19397]	8	11	7	4	6	6			2		2	8	8	5	8	5	8		7	7	8	7	9	2			7	13	12	7	11	9	7	4	3	5
fid|19359382|locus|VBICloBot110701_2326|	Cell division protein FtsA [Clostridium botulinum A str. ATCC 19397]																			2	2	2	3	2							2
fid|19359388|locus|VBICloBot110701_2329|	Twitching motility protein PilT [Clostridium botulinum A str. ATCC 19397]	2		4	4	3	4								4	3	3	2		2	2	3		3					4	3		2	2			2
fid|19359438|locus|VBICloBot110701_2354|	phage major tail protein, phi13 family [Clostridium botulinum A str. ATCC 19397]																																											2	2	3
fid|19359450|locus|VBICloBot110701_2360|	Phage major capsid protein [Clostridium botulinum A str. ATCC 19397]							2	3	2															4	3	4								4	3	3				5	4	6	5	5	7			3
fid|19359548|locus|VBICloBot110701_2409|	GTP-binding protein TypA/BipA [Clostridium botulinum A str. ATCC 19397]	14	13	13	12	15	16						22	16	22	10	16	15		8	9	5	5	6				11	15	12	12	10	12	13
fid|19359550|locus|VBICloBot110701_2410|	Zn-dependent hydrolase, RNA-metabolising, CPSF 100 kDa analog [Clostridium botulinum A str. ATCC 19397]	3			3	5	3	2					7	5	5	2		5			2				2		3		3	4		3	3	2		4	2
fid|19359556|locus|VBICloBot110701_2413|	Putative Holliday junction resolvase YggF [Clostridium botulinum A str. ATCC 19397]																			2				2					2			2
fid|19359558|locus|VBICloBot110701_2414|	Hypothetical protein possible functionally linked with Alanyl-tRNA synthetase [Clostridium botulinum A str. ATCC 19397]					2	2																								2						2							2		2
fid|19359560|locus|VBICloBot110701_2415|	Alanyl-tRNA synthetase (EC 6.1.1.7) [Clostridium botulinum A str. ATCC 19397]	6	5	2	7	6	4						2	2	8	2	3	4		2	3	2	3	2				5	6	3	2	3	2	2
fid|19359566|locus|VBICloBot110701_2418|	Iron-sulfur cluster assembly scaffold protein IscU/NifU-like [Clostridium botulinum A str. ATCC 19397]	12	9	7	11	9	9						4	5	7	2	4	2			5			2				2	5	4		3	3	3
fid|19359568|locus|VBICloBot110701_2419|	Cysteine desulfurase (EC 2.8.1.7) [Clostridium botulinum A str. ATCC 19397]	7	6	5	4	9	7						6	8	4	6	7	3		3	2							8	8	8	7	6	6	6			2
fid|19359578|locus|VBICloBot110701_2424|	DegV family protein [Clostridium botulinum A str. ATCC 19397]	2			2								3	3	2
fid|19359580|locus|VBICloBot110701_2425|	Hypothetical protein Cj1505c [Clostridium botulinum A str. ATCC 19397]	3	4	2	3	3	3	7	5	6	7	6	3	4		2	4		9	2		3	3	3	4	3	2			3	4	3	2	3		2	8							17	16	15
fid|19359582|locus|VBICloBot110701_2426|	Ornithine cyclodeaminase (EC 4.3.1.12) [Clostridium botulinum A str. ATCC 19397]	2	2	4			2						2			4		2		6	5	2		5		2		9	6	8	3	7	7	3			2
fid|19359618|locus|VBICloBot110701_2444|	Ornithine carbamoyltransferase (EC 2.1.3.3) [Clostridium botulinum A str. ATCC 19397]	71	72	73	80	71	69	149	134	125	135	166	96	94	82	92	92	100	146	135	122	155	154	130	196	192	195	127	109	113	94	116	113	114	148	142	113	4				4	4	145	147	139	5		16
fid|19359620|locus|VBICloBot110701_2445|	Carbamate kinase (EC 2.7.2.2) [Clostridium botulinum A str. ATCC 19397]	29	31	26	40	32	36	18	22	14	17	10	54	54	63	46	41	50	19	45	48	42	39	44	14	18	16	45	40	44	42	66	73	64	21	19	22				2	2		84	74	74	4		8
fid|19359622|locus|VBICloBot110701_2446|	Serine hydroxymethyltransferase (EC 2.1.2.1) [Clostridium botulinum A str. ATCC 19397]	6	4	8	2	4	5	19	11	13	14	11	4		2		4		9	4	4	8	6	4	31	37	35	3	5	7	5	4	2	3	36	30	40
fid|19359642|locus|VBICloBot110701_2456|	Probable M18-family aminopeptidase 1 (EC 3.4.11.-) [Clostridium botulinum A str. ATCC 19397]	9	7	5	2	5	4	64	63	66	64	59							59		2	4	4	3	50	52	54	2	13	11	5	9	12	7	53	48	54							15	17	10
fid|19359664|locus|VBICloBot110701_2467|	Thiosulfate sulfurtransferase, rhodanese (EC 2.8.1.1) [Clostridium botulinum A str. ATCC 19397]																																			2	2							5	3	4
fid|19359672|locus|VBICloBot110701_2471|	Probable flavoprotein [Clostridium botulinum A str. ATCC 19397]	7	14	11	8	8	13	24	14	27	33	21	12	13	10	6	11	9	20	13	15	18	17	16	7	11	7	14	16	16	16	15	16	22	11	13	15							4	4	2
fid|19359684|locus|VBICloBot110701_2477|	V-type ATP synthase subunit D (EC 3.6.3.14) [Clostridium botulinum A str. ATCC 19397]																					2		3	3	3			3	3	2	4	3	4	3	2	2
fid|19359686|locus|VBICloBot110701_2478|	V-type ATP synthase subunit B (EC 3.6.3.14) [Clostridium botulinum A str. ATCC 19397]	15	17	17	18	20	12	42	44	47	44	38	16	15	18	15	15	13	40	27	31	42	36	32	63	62	57	26	41	39	39	43	43	43	73	73	71							5	4	3
fid|19359688|locus|VBICloBot110701_2479|	V-type ATP synthase subunit A (EC 3.6.3.14) [Clostridium botulinum A str. ATCC 19397]	27	24	27	22	25	20	58	54	45	46	45	24	21	27	18	20	19	52	50	41	48	50	36	93	89	82	42	50	46	45	56	51	53	95	92	85								2	2
fid|19359690|locus|VBICloBot110701_2480|	V-type ATP synthase subunit F (EC 3.6.3.14) [Clostridium botulinum A str. ATCC 19397]																																											5	6	7
fid|19359692|locus|VBICloBot110701_2481|	V-type ATP synthase subunit C (EC 3.6.3.14) [Clostridium botulinum A str. ATCC 19397]	3	2	3	3			5	7	5		3	2	2	5	3	2		4	4	6	8	6	4	15	11	17	7	10	7	6	11	7	8	23	20	19
fid|19359694|locus|VBICloBot110701_2482|	V-type ATP synthase subunit E (EC 3.6.3.14) [Clostridium botulinum A str. ATCC 19397]																																2	2			2							5	4	7
fid|19359696|locus|VBICloBot110701_2483|	V-type ATP synthase subunit K (EC 3.6.3.14) [Clostridium botulinum A str. ATCC 19397]	8	10	9	6	5	5	12	10	7	22	15	4	6	13	10	4	7	17	5	6	10	7	10	17	10	14	6	9	17	14	11	11	11	17	14	15							2	4	4
fid|19359698|locus|VBICloBot110701_2484|	V-type ATP synthase subunit I (EC 3.6.3.14) [Clostridium botulinum A str. ATCC 19397]				3	3		7	5	6	4								4	4	4	5	5	3	8	11	10	3	7	6	5	4	9	5	14	14	12
fid|19359700|locus|VBICloBot110701_2485|	V-type ATP synthase subunit G (EC 3.6.3.14) [Clostridium botulinum A str. ATCC 19397]																																											5	7	5
fid|19359712|locus|VBICloBot110701_2491|	Manganese-dependent inorganic pyrophosphatase (EC 3.6.1.1) [Clostridium botulinum A str. ATCC 19397]	21	18	15	20	16	14	5	2	4	4	4	13	15	19	7	12	11	7	14	11	14	12	15		4	3	16	18	19	22	18	16	18	10	7	13								3	4
fid|19359742|locus|VBICloBot110701_2506|	Flagellar motor rotation protein MotB [Clostridium botulinum A str. ATCC 19397]					2						3	2	2	3
fid|19359748|locus|VBICloBot110701_2509|	Flagellar hook protein FlgE [Clostridium botulinum A str. ATCC 19397]																														2										2	4		14	16	12
fid|19359898|locus|VBICloBot110701_2584|	Flagellin protein FlaA [Clostridium botulinum A str. ATCC 19397]	22	22	24	2	4	4	7	7	9			2							32	48	23	21	23	12	17	19	44	24	30	33	17	14	19	22	23	14	27	24	34	79	80	84	390	397	404	20	19	53
fid|19359900|locus|VBICloBot110701_2585|	Flagellin protein FlaA [Clostridium botulinum A str. ATCC 19397]																																											2	2
fid|19359904|locus|VBICloBot110701_2587|	Flagellar hook-associated protein FliD [Clostridium botulinum A str. ATCC 19397]	2			3																			2				3		3											2	5	4	22	22	21
fid|19359916|locus|VBICloBot110701_2593|	Flagellar hook-associated protein FlgL [Clostridium botulinum A str. ATCC 19397]																																									5	3
fid|19359918|locus|VBICloBot110701_2594|	Flagellar hook-associated protein FlgK [Clostridium botulinum A str. ATCC 19397]																																													2
fid|19359924|locus|VBICloBot110701_2597|	Flagellar motor switch protein FliN [Clostridium botulinum A str. ATCC 19397]												2	2	2	2						2		2					9	5	6	3	3	4
fid|19359926|locus|VBICloBot110701_2598|	Flagellar motor switch protein FliM [Clostridium botulinum A str. ATCC 19397]														2														4	3	4	2		2
fid|19359928|locus|VBICloBot110701_2599|	Positive regulator of CheA protein activity (CheW) [Clostridium botulinum A str. ATCC 19397]												2				2			6	5	6	5	2				2	2	2		7	7	4	2
fid|19359930|locus|VBICloBot110701_2600|	Chemotaxis regulator - transmits chemoreceptor signals to flagelllar motor components CheY [Clostridium botulinum A str. ATCC 19397]		2	3	2	3	3							2	2									2					4	3	4	3		4	2
fid|19359932|locus|VBICloBot110701_2601|	Chemotaxis protein CheC -- inhibitor of MCP methylation [Clostridium botulinum A str. ATCC 19397]																											2			3	2		3
fid|19359934|locus|VBICloBot110701_2602|	Signal transduction histidine kinase CheA (EC 2.7.3.-) [Clostridium botulinum A str. ATCC 19397]	2	2	3	2	5	5	2					7	5	2	2	4	3		6	9	5	7	10	4		2	6	8	8		5	7	8	2	2	4								2
fid|19359936|locus|VBICloBot110701_2603|	Chemotaxis protein methyltransferase CheR (EC 2.1.1.80) [Clostridium botulinum A str. ATCC 19397]													2		2					2		2	2	3	2	4	2				2	2	2	5	4	3
fid|19359944|locus|VBICloBot110701_2607|	Serine phosphatase RsbU, regulator of sigma subunit [Clostridium botulinum A str. ATCC 19397]		3	2	2	4														2				2	2	3							2		2	2	2
fid|19359954|locus|VBICloBot110701_2612|	FIG00513315: hypothetical protein [Clostridium botulinum A str. ATCC 19397]	2	3	4	2		3																		2											2					5	3	5						3
fid|19359958|locus|VBICloBot110701_2614|	Pyruvate-flavodoxin oxidoreductase (EC 1.2.7.-) [Clostridium botulinum A str. ATCC 19397]	139	152	142	166	178	156	107	112	107	115	76	170	159	184	127	162	151	107	154	143	162	161	157	107	99	107	152	178	179	173	210	185	204	155	163	156							31	27	31			4
fid|19359978|locus|VBICloBot110701_2624|	Topoisomerase IV subunit A (EC 5.99.1.-) [Clostridium botulinum A str. ATCC 19397]	2											2	2	2
fid|19360008|locus|VBICloBot110701_2639|	Glycerol kinase (EC 2.7.1.30) [Clostridium botulinum A str. ATCC 19397]							5	6	5	2	6
fid|19360012|locus|VBICloBot110701_2641|	FIG00516655: hypothetical protein [Clostridium botulinum A str. ATCC 19397]		3		2	2																																						3	4	2
fid|19360028|locus|VBICloBot110701_2649|	Aminopeptidase S (Leu, Val, Phe, Tyr preference) (EC 3.4.11.24) [Clostridium botulinum A str. ATCC 19397]							5	7	3	7	4							8						5	5	5								5	4	5							5	2	4
fid|19360040|locus|VBICloBot110701_2655|	Pyridoxine biosynthesis glutamine amidotransferase, synthase subunit (EC 2.4.2.-) [Clostridium botulinum A str. ATCC 19397]																								5	6	8								5	4
fid|19360044|locus|VBICloBot110701_2657|	Cold-shock DEAD-box protein A [Clostridium botulinum A str. ATCC 19397]	10	10	8	9	16	8						11	8	14	6	10	7											5	5	5		2	3
fid|19360068|locus|VBICloBot110701_2669|	Ribonucleotide reductase of class Ia (aerobic), beta subunit (EC 1.17.4.1) [Clostridium botulinum A str. ATCC 19397]		3		2	2	3									2	4	2		2	2	4	3	3				4	4	2	3	6	4	3
fid|19360070|locus|VBICloBot110701_2670|	Ribonucleotide reductase of class Ia (aerobic), alpha subunit (EC 1.17.4.1) [Clostridium botulinum A str. ATCC 19397]				3	3								5			3			4	3	2	2	2				4	5	4	3	5	6	4
fid|19360080|locus|VBICloBot110701_2675|	Dihydropyrimidine dehydrogenase [NADP+] (EC 1.3.1.2) [Clostridium botulinum A str. ATCC 19397]	2		2	3			6	2			3	4	3	3		3			2	4	3	5	5	3	5	6	2	7	6	5	5	7	2	10	8	5
fid|19360082|locus|VBICloBot110701_2676|	Pyridine nucleotide-disulphide oxidoreductase family protein [Clostridium botulinum A str. ATCC 19397]								3		3									3	3	6	4	4	11	6	8	5	4	4	4	5	3	5	6	5	4
fid|19360108|locus|VBICloBot110701_2689|	Chitinase (EC 3.2.1.14) [Clostridium botulinum A str. ATCC 19397]																								5	5									8	7								17	16	20
fid|19360120|locus|VBICloBot110701_2695|	PTS system, N-acetylglucosamine-specific IIB component (EC 2.7.1.69) / PTS system, N-acetylglucosamine-specific IIC component (EC 2.7.1.69) [Clostridium botulinum A str. ATCC 19397]							3	3	4												2	2	2	2	2	3								2	2	2
fid|19360126|locus|VBICloBot110701_2698|	Flavoprotein [Clostridium botulinum A str. ATCC 19397]							12	7	13	6	4							9
fid|19360128|locus|VBICloBot110701_2699|	Butyryl-CoA dehydrogenase (EC 1.3.99.2) [Clostridium botulinum A str. ATCC 19397]							30	25	26	19	14							15
fid|19360208|locus|VBICloBot110701_2739|	6,7-dimethyl-8-ribityllumazine synthase (EC 2.5.1.78) [Clostridium botulinum A str. ATCC 19397]																		2								2								2		3
fid|19360216|locus|VBICloBot110701_2743|	Aminoacyl-histidine dipeptidase (Peptidase D) (EC 3.4.13.3) [Clostridium botulinum A str. ATCC 19397]							5	6	7	5														4	3	4				2				4	4	4							3	2
fid|19360240|locus|VBICloBot110701_2755|	Acetylornithine deacetylase (EC 3.5.1.16) [Clostridium botulinum A str. ATCC 19397]							25	25	24	24	16							25						8	7	8								9	6	5							18	19	24
fid|19360242|locus|VBICloBot110701_2756|	S-adenosylhomocysteine deaminase (EC 3.5.4.28); Methylthioadenosine deaminase [Clostridium botulinum A str. ATCC 19397]							4	2	3	4								2						2	4	2																	3	4	4
fid|19360244|locus|VBICloBot110701_2757|	Glutamate synthase [NADPH] small chain (EC 1.4.1.13) [Clostridium botulinum A str. ATCC 19397]							4		2		2													3		2
fid|19360246|locus|VBICloBot110701_2758|	Ornithine carbamoyltransferase (EC 2.1.3.3) [Clostridium botulinum A str. ATCC 19397]							16	12	14	15	18							12						19	19	18								11	18	14							15	11	9
fid|19360252|locus|VBICloBot110701_2761|	Threonine dehydratase (EC 4.3.1.19) [Clostridium botulinum A str. ATCC 19397]							9	9	5	7	2							3								2								3	7
fid|19360288|locus|VBICloBot110701_2779|	Arginine utilization protein RocB [Clostridium botulinum A str. ATCC 19397]							2	2	3			3	2															2	2			5
fid|19360296|locus|VBICloBot110701_2783|	FIG00512734: hypothetical protein [Clostridium botulinum A str. ATCC 19397]									2																	4								2									11	11	10
fid|19360298|locus|VBICloBot110701_2784|	Hydroxymethylpyrimidine phosphate synthase ThiC [Clostridium botulinum A str. ATCC 19397]							25	26	25	15	14							10				2		13	15	7								5	9	6							9	12	12
fid|19360328|locus|VBICloBot110701_2799|	Glycerophosphoryl diester phosphodiesterase (EC 3.1.4.46) [Clostridium botulinum A str. ATCC 19397]							2	2	2		7							2																	2
fid|19360348|locus|VBICloBot110701_2809|	RNA polymerase sigma factor RpoD [Clostridium botulinum A str. ATCC 19397]	3	3	4		3	3						4	6			6	4		3		3	2	3	2		2		8	6	6	4	5	6		2	4
fid|19360356|locus|VBICloBot110701_2813|	Pyruvate,phosphate dikinase (EC 2.7.9.1) [Clostridium botulinum A str. ATCC 19397]		2	5			2	5	11	5		2	2	2		2				2		3	5	4	3	9	7	4	9	8	8	4	5	10	12	10	16
fid|19360358|locus|VBICloBot110701_2814|	CBS domain protein, lmo1865 homolog [Clostridium botulinum A str. ATCC 19397]		3	2	3	2	2							2	2	3	3	2		4				3					2	2		2	2	2		2
fid|19360364|locus|VBICloBot110701_2817|	GTP-binding protein Era [Clostridium botulinum A str. ATCC 19397]					2							5	2	2		3	3														2		2
fid|19360380|locus|VBICloBot110701_2825|	SSU ribosomal protein S21p [Clostridium botulinum A str. ATCC 19397]	4	4	2	7	6	8						3	3	5	6	3	5		2	2	2	2	2				3	2	2		2	2	2
fid|19360382|locus|VBICloBot110701_2826|	Bis(5'-nucleosyl)-tetraphosphatase (asymmetrical) (EC 3.6.1.17) [Clostridium botulinum A str. ATCC 19397]																												2						4										3
fid|19360388|locus|VBICloBot110701_2829|	Ribosomal protein L11 methyltransferase (EC 2.1.1.-) [Clostridium botulinum A str. ATCC 19397]												3	2		2	2	2		4	3	4	2	3				5				5	6	3
fid|19360390|locus|VBICloBot110701_2830|	Chaperone protein DnaJ [Clostridium botulinum A str. ATCC 19397]			3	5	3		2	3					2								2							4	2		2		3										6	5	4
fid|19360392|locus|VBICloBot110701_2831|	Chaperone protein DnaK [Clostridium botulinum A str. ATCC 19397]	40	41	43	45	51	49	34	37	24	25	21	60	49	46	53	44	58	22	49	45	51	42	48	10	11	11	58	53	43	41	65	61	58	26	23	25							101	88	98	2		7
fid|19360400|locus|VBICloBot110701_2835|	Translation elongation factor LepA [Clostridium botulinum A str. ATCC 19397]	2	3	2		2	2									2	2			4	2	10	6	2				8	3	2	4	6	4
fid|19360408|locus|VBICloBot110701_2839|	SSU ribosomal protein S20p [Clostridium botulinum A str. ATCC 19397]	2	4	3	3	2	3						2	2	3	2	2	4				2							3	2	4	2		2
fid|19360474|locus|VBICloBot110701_2872|	phage major tail protein, phi13 family [Clostridium botulinum A str. ATCC 19397]																																											4	4	2
fid|19360546|locus|VBICloBot110701_2907|	L-seryl-tRNA(Sec) selenium transferase (EC 2.9.1.1) [Clostridium botulinum A str. ATCC 19397]		2				2										2														2
fid|19360556|locus|VBICloBot110701_2912|	Endoribonuclease L-PSP [Clostridium botulinum A str. ATCC 19397]	17	15	13	15	14	17	25	24	20	25	27	10	10	12	10	14	9	21	10	9	8	10	12	20	26	23	11	21	19	16	20	18	21	26	22	19							73	60	63			3
fid|19360566|locus|VBICloBot110701_2917|	GTP-binding protein Obg [Clostridium botulinum A str. ATCC 19397]			3		3							3		4									2					2	3	2	3	2	2
fid|19360572|locus|VBICloBot110701_2920|	LSU ribosomal protein L21p [Clostridium botulinum A str. ATCC 19397]	5	3	4	9	8	9						4	4	5	5	4	4	2	7	6	6	6	5				5	6	7	5	9	9	6	3	2	3
fid|19360588|locus|VBICloBot110701_2928|	Septum site-determining protein MinD [Clostridium botulinum A str. ATCC 19397]		4	4	3	5	6						4	6	6	4	4	3		5	2	3	5	4					7	4	6	8	11	7	3	5	4
fid|19360598|locus|VBICloBot110701_2933|	Rod shape-determining protein MreB [Clostridium botulinum A str. ATCC 19397]	14	19	14	18	12	17		2	2			14	16	16	15	16	13	2	8	9	9	8	8	2	3	2	10	16	14	10	17	13	11	6	4	5							2	4	4
fid|19360620|locus|VBICloBot110701_2943|	DNA polymerase I (EC 2.7.7.7) [Clostridium botulinum A str. ATCC 19397]		2	2			4						2		4														4	2		4		3
fid|19360646|locus|VBICloBot110701_2956|	Conserved protein [Clostridium botulinum A str. ATCC 19397]																																											7	3	7
fid|19360664|locus|VBICloBot110701_2965|	Conserved protein [Clostridium botulinum A str. ATCC 19397]																																											23	21	25
fid|19360696|locus|VBICloBot110701_2980|	Small acid-soluble spore protein, alpha-type SASP [Clostridium botulinum A str. ATCC 19397]																																											19	21	20
fid|19360708|locus|VBICloBot110701_2986|	Aspartyl-tRNA synthetase (EC 6.1.1.12) [Clostridium botulinum A str. ATCC 19397]	10	11	9	9	10	9				2		8	10	9	6	8	6		10	8	7	9	5	3		3	7	13	15	8	15	17	10	9	9	4
fid|19360710|locus|VBICloBot110701_2987|	Histidyl-tRNA synthetase (EC 6.1.1.21) [Clostridium botulinum A str. ATCC 19397]	2	2										2								2		2						2	2	3	2	3	3
fid|19360714|locus|VBICloBot110701_2989|	Hydroxyacylglutathione hydrolase (EC 3.1.2.6) [Clostridium botulinum A str. ATCC 19397]			3		2							2		2	3	2	2																2										11	9	9
fid|19360720|locus|VBICloBot110701_2992|	Adenine phosphoribosyltransferase (EC 2.4.2.7) [Clostridium botulinum A str. ATCC 19397]				4	5	3						5	2	5	4		2			2									2	2	2		2
fid|19360726|locus|VBICloBot110701_2995|	Protein-export membrane protein SecD (TC 3.A.5.1.1) [Clostridium botulinum A str. ATCC 19397]							3	2	4	2	5							3																2		2
fid|19360728|locus|VBICloBot110701_2996|	Transcriptional regulatory protein [Clostridium botulinum A str. ATCC 19397]	2					2						3	2	8	4	2												2
fid|19360734|locus|VBICloBot110701_2999|	Preprotein translocase subunit YajC (TC 3.A.5.1.1) [Clostridium botulinum A str. ATCC 19397]				2				2		2			2					2											2	3			2	3	3
fid|19360746|locus|VBICloBot110701_3005|	FIG000859: hypothetical protein [Clostridium botulinum A str. ATCC 19397]	2	2	2	2	2	2						2	4	2	6	2	6			2		3	2					4	2	5	2	3	5
fid|19360760|locus|VBICloBot110701_3012|	GTP-binding protein HflX [Clostridium botulinum A str. ATCC 19397]		2										3															2	2	2		2	3	2		2
fid|19360762|locus|VBICloBot110701_3013|	Hypoxanthine-guanine phosphoribosyltransferase (EC 2.4.2.8) [Clostridium botulinum A str. ATCC 19397]		7	2	4	5	5									2				5									2			2
fid|19360802|locus|VBICloBot110701_3033|	UDP-N-acetylglucosamine 2-epimerase (EC 5.1.3.14) [Clostridium botulinum A str. ATCC 19397]	9	7	8	8	10	10	3	2	2	2	2	9	8	10	14	5	10		4		2						2	6	5	3	4	4	5		2	2
fid|19360806|locus|VBICloBot110701_3035|	FIG00512786: hypothetical protein [Clostridium botulinum A str. ATCC 19397]	2	5	3	2	2							2	3	3	2				3									2	2		3	2
fid|19360814|locus|VBICloBot110701_3039|	Acetyltransferase (EC 2.3.1.-) [Clostridium botulinum A str. ATCC 19397]						2						2	3		4
fid|19360816|locus|VBICloBot110701_3040|	Myo-inositol 2-dehydrogenase (EC 1.1.1.18) [Clostridium botulinum A str. ATCC 19397]	8	4	4	4	5	2	3	3	8	3	4	3	7	5	4	3		4	3	4	3	3	4	4	3	2	5	5	5	3	6	3	7	6	4	6							4	4	6
fid|19360818|locus|VBICloBot110701_3041|	UDP-glucose dehydrogenase (EC 1.1.1.22) [Clostridium botulinum A str. ATCC 19397]	13	12	15	11	11	8	9	10	9	8	9	17	20	17	15	12	10	6	14	11	12	12	11	14	14	16	12	14	19	14	18	15	20	22	19	21							3	4	2
fid|19360822|locus|VBICloBot110701_3043|	N-acetylmuramoyl-L-alanine amidase (EC 3.5.1.28) [Clostridium botulinum A str. ATCC 19397]							4	2	3																3									2	3
fid|19360824|locus|VBICloBot110701_3044|	N-acetylmuramoyl-L-alanine amidase (EC 3.5.1.28) [Clostridium botulinum A str. ATCC 19397]									2		2																							3
fid|19360830|locus|VBICloBot110701_3047|	UTP--glucose-1-phosphate uridylyltransferase (EC 2.7.7.9) [Clostridium botulinum A str. ATCC 19397]	3	3	2	3	3	3						3	2	2		4	3		3		2		4				3	4	3		3	3	2
fid|19360838|locus|VBICloBot110701_3051|	Arginine decarboxylase (EC 4.1.1.19); Lysine decarboxylase (EC 4.1.1.18); Ornithine decarboxylase (EC 4.1.1.17) [Clostridium botulinum A str. ATCC 19397]	3	4		4	6	4							3	2			2
fid|19360844|locus|VBICloBot110701_3054|	Probable glycolate oxidase [Clostridium botulinum A str. ATCC 19397]	2	2	3	3	7	6	6	7	8	9	2	6	5	4	4	4	2	7	2	4	2	5	5	8	6	12	4	5	7	3	5	3	3	13	9	7							2	5	7
fid|19360866|locus|VBICloBot110701_3065|	Phenylalanyl-tRNA synthetase beta chain (EC 6.1.1.20) [Clostridium botulinum A str. ATCC 19397]	18	10	16	9	9	6						12	13	20	18	11	6		9	12	10	12	9				11	16	12	5	20	12	14	4	3	2
fid|19360868|locus|VBICloBot110701_3066|	Phenylalanyl-tRNA synthetase alpha chain (EC 6.1.1.20) [Clostridium botulinum A str. ATCC 19397]	5	2	4	4	6	4						6	6	5	4	5	5					2	3				3	4	2	2	3		3			2
fid|19360876|locus|VBICloBot110701_3070|	LSU ribosomal protein L20p [Clostridium botulinum A str. ATCC 19397]	11	11	8	11	9	9	2		2	3	2	10	15	12	8	7	9		4	3	5	3	4	3			4	8	8	3	6	7	6	3	3
fid|19360878|locus|VBICloBot110701_3071|	LSU ribosomal protein L35p [Clostridium botulinum A str. ATCC 19397]	2					2						2	4	3			2
fid|19360880|locus|VBICloBot110701_3072|	Translation initiation factor 3 [Clostridium botulinum A str. ATCC 19397]	5	6	7	3	8	10						8	13	10	10	10	13		7	8	5	3	7	2	2		6	9	11	10	11	8	12			2
fid|19360882|locus|VBICloBot110701_3073|	Threonyl-tRNA synthetase (EC 6.1.1.3) [Clostridium botulinum A str. ATCC 19397]	12	12	11	12	13	12	20	20	21	24	18	17	18	22	12	17	12	20	16	14	13	16	16	23	20	24	12	17	18	12	20	24	12	25	26	24							3
fid|19360890|locus|VBICloBot110701_3077|	ABC transporter, ATP-binding protein [Clostridium botulinum A str. ATCC 19397]																			2		2	2	2					2	2
fid|19360902|locus|VBICloBot110701_3078|	Chaperonin (heat shock protein 33) [Clostridium botulinum A str. ATCC 19397]	6	3	4	5	3	4						4	4	5	3	3			5	3	4	6	2				3	5	6	5	3	6	3											2
fid|19360916|locus|VBICloBot110701_3085|	Oligopeptide ABC transporter, periplasmic oligopeptide-binding protein OppA (TC 3.A.1.5.1) [Clostridium botulinum A str. ATCC 19397]							4	3	3									3
fid|19360918|locus|VBICloBot110701_3086|	Aspartate-semialdehyde dehydrogenase (EC 1.2.1.11) [Clostridium botulinum A str. ATCC 19397]	8	4	7	2	5	3	4	3	2		2	4	2	5	3	6		4	6	8	4	5	6				8	4	3	6	7	4	5
fid|19360920|locus|VBICloBot110701_3087|	Dihydrodipicolinate synthase (EC 4.2.1.52) [Clostridium botulinum A str. ATCC 19397]	7	6	6	3	4	3	5	5	9	5	8	20	3	7	7	2	6	6	6	4	4	3	7	3	2		5	7	6	5	8	8	6	2		2
fid|19360922|locus|VBICloBot110701_3088|	Dihydrodipicolinate reductase (EC 1.3.1.26) [Clostridium botulinum A str. ATCC 19397]																								2		3								2		2									2
fid|19360926|locus|VBICloBot110701_3090|	2,3,4,5-tetrahydropyridine-2,6-dicarboxylate N-acetyltransferase (EC 2.3.1.89) [Clostridium botulinum A str. ATCC 19397]	5	4	4	4	2	2						3	2	3		2			3	4	4	3	4				2	4	3	2	4		2
fid|19360942|locus|VBICloBot110701_3098|	Valyl-tRNA synthetase (EC 6.1.1.9) [Clostridium botulinum A str. ATCC 19397]	10	7	7	5	6	5	2				5	11	13	14	9	8	6		7	6	6	8	8	3	3	2	10	12	14	14	12	9	12	8	8	9
fid|19360978|locus|VBICloBot110701_3116|	Pyrroline-5-carboxylate reductase (EC 1.5.1.2) [Clostridium botulinum A str. ATCC 19397]	4	2	2	3	4		8	6	6	8	7							6						6	3	5								4	6	7
fid|19360994|locus|VBICloBot110701_3124|	Beta-hydroxylase, bleomycin/phleomycin binding protein, ankyrin homologue, bleomycin and transport protein [Clostridium botulinum A str. ATCC 19397]	4	3	2	4	4	5	2	3	2	2	2	4	3	4	3	4	4	2	2	5	4	5	4	2			4	5	4	6	6	4	4	2	2	4
fid|19360996|locus|VBICloBot110701_3125|	Beta-hydroxylase, bleomycin/phleomycin binding protein, ankyrin homologue, bleomycin and transport protein [Clostridium botulinum A str. ATCC 19397]				2	2	2										2
fid|19361008|locus|VBICloBot110701_3131|	Electron transfer flavoprotein, alpha subunit [Clostridium botulinum A str. ATCC 19397]	6	5	5	5	4	4	15	8	11	11	14							13						5	2	3								2	5	5
fid|19361010|locus|VBICloBot110701_3132|	Electron transfer flavoprotein, beta subunit [Clostridium botulinum A str. ATCC 19397]	8	9	8	4	4	3	15	20	14	19	9							16							3									3	3	3
fid|19361012|locus|VBICloBot110701_3133|	Butyryl-CoA dehydrogenase (EC 1.3.99.2) [Clostridium botulinum A str. ATCC 19397]	17	15	16	7	7	4	34	31	32	25	29	2	2	2	2			27	2	2				14	14	12		4	3	2				19	17	7							2	2
fid|19361014|locus|VBICloBot110701_3134|	Acetyl-CoA acetyltransferase (EC 2.3.1.9) [Clostridium botulinum A str. ATCC 19397]	33	33	24	17	14	19	209	188	205	177	182	3	2	11	2	2		193	10	3	3	2		99	98	107	7	7	9	6	2			83	82	86							129	118	112
fid|19361016|locus|VBICloBot110701_3135|	3-hydroxybutyryl-CoA dehydrogenase (EC 1.1.1.157) [Clostridium botulinum A str. ATCC 19397]	21	25	17	17	14	12	91	94	80	112	103	2	8	4	4	2		117	2	3	3	3	2	71	84	58		11	10	10	3	2	3	107	89	65	6						102	113	97	2		2
fid|19361018|locus|VBICloBot110701_3136|	3-hydroxybutyryl-CoA dehydratase (EC 4.2.1.55) [Clostridium botulinum A str. ATCC 19397]	9	13	10	5	6	3	13	14	15	15	12							18	3					17	20	19	2	2	2					28	20	17							21	21	26
fid|19361042|locus|VBICloBot110701_3148|	Rubrerythrin [Clostridium botulinum A str. ATCC 19397]	35	32	31	41	35	36	14	9	6	11	9	33	38	38	25	34	31	9	33	33	28	23	24	16	15	18	23	49	48	35	59	56	45	17	22	16					2		51	46	55		5	4
fid|19361048|locus|VBICloBot110701_3151|	Pyruvate formate-lyase (EC 2.3.1.54) [Clostridium botulinum A str. ATCC 19397]												2							2	3			3				2							2		3
fid|19361052|locus|VBICloBot110701_3153|	LSU ribosomal protein L25p [Clostridium botulinum A str. ATCC 19397]	6	7	4				3											2						3	3			3	4	2	2	5			2	3							2		2
fid|19361056|locus|VBICloBot110701_3155|	Zinc uptake regulation protein ZUR [Clostridium botulinum A str. ATCC 19397]	2	2	2	3	5	5								3		4			4	4	4	3	4	3	3		3	5	3		6	5	3	3	3
fid|19361072|locus|VBICloBot110701_3163|	ATP-dependent protease La (EC 3.4.21.53) Type I [Clostridium botulinum A str. ATCC 19397]	6	8	2	6	6	4						10	3	5	4	2	4		2				3				2	3	3	4	3		4
fid|19361076|locus|VBICloBot110701_3165|	ATP-dependent Clp protease ATP-binding subunit ClpX [Clostridium botulinum A str. ATCC 19397]	12	13	15	15	15	14						19	19	17	13	15	15		13	12	13	12	17				15	18	17	21	15	14	14
fid|19361078|locus|VBICloBot110701_3166|	ATP-dependent Clp protease proteolytic subunit (EC 3.4.21.92) [Clostridium botulinum A str. ATCC 19397]	8	9	8	6	5	6	12	7	7	9	9	4	5	5		4	5	11	2	3	4	4	4	2	3	3	3	7	2	4	9	6	3	7	6	9							4		4
fid|19361080|locus|VBICloBot110701_3167|	Cell division trigger factor (EC 5.2.1.8) [Clostridium botulinum A str. ATCC 19397]	23	22	23	23	23	18				2		37	44	47	30	35	35		31	33	26	24	18		2		30	44	40	28	36	40	28	6	5	6							18	11	12
fid|19361096|locus|VBICloBot110701_3175|	Aspartate carbamoyltransferase regulatory chain (PyrI) [Clostridium botulinum A str. ATCC 19397]		2	3						2															2	2	2		2						9	8	10
fid|19361098|locus|VBICloBot110701_3176|	Aspartate carbamoyltransferase (EC 2.1.3.2) [Clostridium botulinum A str. ATCC 19397]	7	12	9	2	3	3	14	18	17	36	28							27						38	39	43		5	4	3				66	54	67							13	12	12
fid|19361104|locus|VBICloBot110701_3179|	Related to 2-hydroxyglutaryl-CoA dehydratase, beta subunit [Clostridium botulinum A str. ATCC 19397]						2							3			4	3																	2	2								2	5	3
fid|19361184|locus|VBICloBot110701_3197|	Aspartyl-tRNA(Asn) amidotransferase subunit B (EC 6.3.5.6) @ Glutamyl-tRNA(Gln) amidotransferase subunit B (EC 6.3.5.7) [Clostridium botulinum A str. ATCC 19397]	3	3	2	4	6	4						3	5	4	2	2	2		3	2	3	4	2				3	4	3	2	4	3	4
fid|19361186|locus|VBICloBot110701_3198|	Aspartyl-tRNA(Asn) amidotransferase subunit A (EC 6.3.5.6) @ Glutamyl-tRNA(Gln) amidotransferase subunit A (EC 6.3.5.7) [Clostridium botulinum A str. ATCC 19397]	6	7	9	8	7	6						2	7	4	2	4	3		3	2	4	2	2				5	5	5	4	7	4	3
fid|19361210|locus|VBICloBot110701_3210|	Glucose-6-phosphate isomerase (EC 5.3.1.9) [Clostridium botulinum A str. ATCC 19397]	47	44	41	37	33	29	53	54	56	44	55	38	42	41	43	31	31	41	45	49	47	48	44	69	71	71	46	50	56	71	47	52	69	63	65	72							22	22	23
fid|19361220|locus|VBICloBot110701_3215|	D-lactate dehydrogenase (EC 1.1.1.28) [Clostridium botulinum A str. ATCC 19397]							7	3	6	5	2							7
fid|19361222|locus|VBICloBot110701_3216|	D-lactate dehydrogenase (EC 1.1.1.28) [Clostridium botulinum A str. ATCC 19397]	15	13	16	17	13	9	29	29	27	27	19	2		7		6	8	26	13	8	19	25	19	36	36	43	11	26	17	20	29	27	26	40	40	35												3
fid|19361226|locus|VBICloBot110701_3218|	Electron transfer flavoprotein, alpha subunit [Clostridium botulinum A str. ATCC 19397]	20	19	17	29	29	31	11	10	11	13	12	27	48	28	18	44	35	13	38	38	50	51	44	15	23	17	31	51	54	47	47	56	55	26	19	36
fid|19361228|locus|VBICloBot110701_3219|	Electron transfer flavoprotein, beta subunit [Clostridium botulinum A str. ATCC 19397]	18	16	18	30	27	28	19	12	15	15	16	29	34	23	19	29	31	13	33	32	46	46	42	19	18	14	32	42	51	38	55	62	51	32	33	21							2		2
fid|19361230|locus|VBICloBot110701_3220|	Butyryl-CoA dehydrogenase (EC 1.3.99.2) [Clostridium botulinum A str. ATCC 19397]	29	26	30	45	35	40	27	31	36	66	54	37	49	39	33	52	39	64	49	45	62	61	70	35	29	37	50	60	61	56	77	76	76	57	59	50							20	18	19
fid|19361232|locus|VBICloBot110701_3221|	Benzoyl-CoA reductase subunit BadD (EC 1.3.99.15) [Clostridium botulinum A str. ATCC 19397]	7	9	12	12	14	19	15	14	13	18	17	14	20	8	15	17	11	19	12	12	16	19	19	16	11	13	12	29	25	18	33	30	36	23	22	17							7	6	7
fid|19361234|locus|VBICloBot110701_3222|	Benzoyl-CoA reductase subunit BadE (EC 1.3.99.15) [Clostridium botulinum A str. ATCC 19397]	11	16	17	18	21	22	15	15	15	17	16	15	22	15	14	18	24	13	20	14	17	25	33	21	20	29	16	25	21	10	32	31	28	27	40	33							6	3	6
fid|19361236|locus|VBICloBot110701_3223|	Benzoyl-CoA reductase subunit BadG (EC 1.3.99.15) [Clostridium botulinum A str. ATCC 19397]					2	2					2	3	4		3	3	3			2	2	2	2				2	3	3	3	5	5	5
fid|19361238|locus|VBICloBot110701_3224|	L-carnitine dehydratase/bile acid-inducible protein F [Clostridium botulinum A str. ATCC 19397]	28	28	28	38	30	39	102	84	95	93	71	39	40	32	34	39	48	70	48	36	58	55	55	81	71	69	51	55	62	59	69	66	84	84	89	81						3	32	35	43	5		5
fid|19361242|locus|VBICloBot110701_3226|	Branched-chain amino acid transport system carrier protein [Clostridium botulinum A str. ATCC 19397]							4	4		3	2
fid|19361244|locus|VBICloBot110701_3227|	GMP synthase [glutamine-hydrolyzing], amidotransferase subunit (EC 6.3.5.2) / GMP synthase [glutamine-hydrolyzing], ATP pyrophosphatase subunit (EC 6.3.5.2) [Clostridium botulinum A str. ATCC 19397]	39	46	46	38	38	37	7	4	3	2	3	42	38	42	30	31	33	6	29	22	33	29	33	4			33	35	31	24	34	33	25	8	8	5
fid|19361246|locus|VBICloBot110701_3228|	Inosine-5'-monophosphate dehydrogenase (EC 1.1.1.205) [Clostridium botulinum A str. ATCC 19397]	27	35	27	29	28	30	11	11	9	8	9	13	10	18	12	13	8	12	28	21	26	33	28	15	13	9	20	21	14	12	24	17	18	11	13	15							47	46	45
fid|19361250|locus|VBICloBot110701_3230|	Heat shock protein 60 family chaperone GroEL [Clostridium botulinum A str. ATCC 19397]	55	55	50	55	55	49	62	60	55	57	50	54	49	44	46	45	45	51	72	74	76	68	61	42	43	40	70	84	82	63	73	71	75	54	49	34							269	266	274			2
fid|19361252|locus|VBICloBot110701_3231|	Heat shock protein 60 family co-chaperone GroES [Clostridium botulinum A str. ATCC 19397]						2	2																																						2
fid|19361262|locus|VBICloBot110701_3236|	Glutamate synthase [NADPH] large chain (EC 1.4.1.13) [Clostridium botulinum A str. ATCC 19397]				2	2	2			2												2												2
fid|19361264|locus|VBICloBot110701_3237|	2-polyprenylphenol hydroxylase and related flavodoxin oxidoreductases [Clostridium botulinum A str. ATCC 19397]																								2	2							2		6	4
fid|19361266|locus|VBICloBot110701_3238|	Redox-sensitive transcriptional regulator (AT-rich DNA-binding protein) [Clostridium botulinum A str. ATCC 19397]		3	3	3	2		2				4	2	3	2		5	3		3	2	3	3		2	2	2	3	3		2	2	3	2	6	7	7
fid|19361276|locus|VBICloBot110701_3243|	Protein hypA [Clostridium botulinum A str. ATCC 19397]	15	15	12	7	12	13	32	29	27	29	15	5	6	9	6	3	4	18	8	12	7	9	6	26	29	26	10	17	14	11	16	14	9	38	32	27							5	7	8
fid|19361278|locus|VBICloBot110701_3244|	Pyruvate carboxyl transferase (EC 6.4.1.1) [Clostridium botulinum A str. ATCC 19397]																				2	2	2					2	2	2		2
fid|19361298|locus|VBICloBot110701_3253|	Inactive homolog of metal-dependent proteases, putative molecular chaperone [Clostridium botulinum A str. ATCC 19397]												2			3													2	2		4		2	2	2								2	3	3
fid|19361302|locus|VBICloBot110701_3255|	Tyrosyl-tRNA synthetase (EC 6.1.1.1) [Clostridium botulinum A str. ATCC 19397]	4	4	6	6	9							8	10	10	5	9	6		8	8	7	12	9				8	14	8		15	13	8
fid|19361314|locus|VBICloBot110701_3261|	Peptide chain release factor 3 [Clostridium botulinum A str. ATCC 19397]	5	6	6	6	7	10						7	3	5	6	2	3		7	6	4	6	9				7	11	10	6	8	7	4	2	3
fid|19361316|locus|VBICloBot110701_3262|	Hydrolase (HAD superfamily) [Clostridium botulinum A str. ATCC 19397]	4	2	2	3	3	3						3	2		3	2	3
fid|19361318|locus|VBICloBot110701_3263|	Tryptophanyl-tRNA synthetase (EC 6.1.1.2) [Clostridium botulinum A str. ATCC 19397]	3	3	5	4	2	3		2				2	2	2	2	2	3		3	3	3	3	5					6	6		4	4	3	4	2								2	3	4
fid|19361322|locus|VBICloBot110701_3265|	Superoxide reductase (EC 1.15.1.2) [Clostridium botulinum A str. ATCC 19397]	2	2	2			3	8	8	5	7	3							3	2		2	2	4	13	14	9	2	6	5		2	2	3	9	9	4							38	43	41			2
fid|19361332|locus|VBICloBot110701_3270|	Probable M18-family aminopeptidase 2 (EC 3.4.11.-) [Clostridium botulinum A str. ATCC 19397]		2	2				8	4	6	7	7							7						4	4	3									2	2
fid|19361342|locus|VBICloBot110701_3275|	Acetylornithine deacetylase/Succinyl-diaminopimelate desuccinylase and related deacylases [Clostridium botulinum A str. ATCC 19397]	2	5	2	5	4	4	21	14	11	10	7							10					2	4	5	4		3		3	3	3	3	5	5	11							4
fid|19361344|locus|VBICloBot110701_3276|	Prolyl-tRNA synthetase (EC 6.1.1.15), archaeal/eukaryal type [Clostridium botulinum A str. ATCC 19397]	10	4	9	14	13	13		2				15	12	13	13	14	11		19	15	10	16	15				12	18	15	14	19	13	15	3		2
fid|19361396|locus|VBICloBot110701_3302|	Oxidoreductase (EC 1.1.1.-) [Clostridium botulinum A str. ATCC 19397]		2	2													2											2	3				2
fid|19361398|locus|VBICloBot110701_3303|	Pyruvate kinase (EC 2.7.1.40) [Clostridium botulinum A str. ATCC 19397]	43	50	48	53	52	44	11	5	10	3	9	50	43	45	43	46	32	4	33	27	36	34	40	7	7	8	28	59	41	39	52	52	39	20	21	16							2
fid|19361400|locus|VBICloBot110701_3304|	6-phosphofructokinase (EC 2.7.1.11) [Clostridium botulinum A str. ATCC 19397]	4	6	10	9	10	11	2	7	2			11	11	11	11	14	7		10	9	10	10	13	2	3	2	7	22	17	14	18	17	11	2	2	3
fid|19361410|locus|VBICloBot110701_3309|	UDP-N-acetylenolpyruvoylglucosamine reductase (EC 1.1.1.158) [Clostridium botulinum A str. ATCC 19397]			3		2	2						3	5	3					3			2					2	2	3	4	3
fid|19361426|locus|VBICloBot110701_3317|	Excinuclease ABC subunit A [Clostridium botulinum A str. ATCC 19397]												2							2												3	4	2
fid|19361428|locus|VBICloBot110701_3318|	Excinuclease ABC subunit B [Clostridium botulinum A str. ATCC 19397]												2	2	2								2											3
fid|19361432|locus|VBICloBot110701_3320|	Carboxyl-terminal protease (EC 3.4.21.102) [Clostridium botulinum A str. ATCC 19397]				2		2												2							2																		3
fid|19361436|locus|VBICloBot110701_3322|	Cell division transporter, ATP-binding protein FtsE (TC 3.A.5.1.1) [Clostridium botulinum A str. ATCC 19397]	4	5	5	3	5	3					2	4	5	9	2	4	2		2		2	4	2				3	4	7	4	7	3	2
fid|19361442|locus|VBICloBot110701_3325|	Transketolase, C-terminal section (EC 2.2.1.1) [Clostridium botulinum A str. ATCC 19397]	12	6	10	19	15	14		3	2	3		12	11	10	4	14	6	4	8	8	11	8	7				9	10	7	7	10	9	8	2	2	5
fid|19361444|locus|VBICloBot110701_3326|	Transketolase, N-terminal section (EC 2.2.1.1) [Clostridium botulinum A str. ATCC 19397]	13	11	13	12	13	8					3	17	17	18	15	13	14		9	12	11	8	11				5	18	11	20	19	19	20		3									2
fid|19361476|locus|VBICloBot110701_3342|	Glucosamine--fructose-6-phosphate aminotransferase [isomerizing] (EC 2.6.1.16) [Clostridium botulinum A str. ATCC 19397]	13	24	27	31	33	34			2		3	43	28	38	34	33	33		21	14	17	23	17				19	30	29	25	21	18	17	4	4	3
fid|19361480|locus|VBICloBot110701_3344|	Phosphoglycolate phosphatase (EC 3.1.3.18) [Clostridium botulinum A str. ATCC 19397]						2						2		4	2													4	5
fid|19361482|locus|VBICloBot110701_3345|	Sorbitol-6-phosphate 2-dehydrogenase (EC 1.1.1.140) [Clostridium botulinum A str. ATCC 19397]					2										4	2												3
fid|19361484|locus|VBICloBot110701_3346|	PTS system, glucitol/sorbitol-specific IIA component (EC 2.7.1.69) [Clostridium botulinum A str. ATCC 19397]				4		3						5		4		3												4	6	3
fid|19361486|locus|VBICloBot110701_3347|	PTS system, glucitol/sorbitol-specific IIB component and second of two IIC components (EC 2.7.1.69) [Clostridium botulinum A str. ATCC 19397]				6	8	6						8	9	13	8	4	4		13	16	10	11	7				14	15	14	14	9	12	7			2							2
fid|19361488|locus|VBICloBot110701_3348|	PTS system, glucitol/sorbitol-specific IIC component (EC 2.7.1.69) [Clostridium botulinum A str. ATCC 19397]												3	3	3	3	3	2		2								5	4				4				2
fid|19361492|locus|VBICloBot110701_3350|	Galactitol-1-phosphate 5-dehydrogenase (EC 1.1.1.251) [Clostridium botulinum A str. ATCC 19397]	4	2	5	26	24	22	8	4	6	2	4	31	18	35	31	18	18	3	26	19	12	16	10	3			28	35	29	27	20	17	19	9	10	10
fid|19361494|locus|VBICloBot110701_3351|	Putative transcriptional regulator of sorbose uptake and utilization genes [Clostridium botulinum A str. ATCC 19397]												3		4														3		2
fid|19361496|locus|VBICloBot110701_3352|	Phosphoglucosamine mutase (EC 5.4.2.10) [Clostridium botulinum A str. ATCC 19397]	7	9	5	6	3	5						2			3												2			3	2
fid|19361498|locus|VBICloBot110701_3353|	2-oxoglutarate oxidoreductase, gamma subunit (EC 1.2.7.3) [Clostridium botulinum A str. ATCC 19397]		2	4				9	6	2	4	3							3															2			6
fid|19361500|locus|VBICloBot110701_3354|	2-oxoglutarate oxidoreductase, beta subunit (EC 1.2.7.3) [Clostridium botulinum A str. ATCC 19397]	4	4	3	5	4	4	11	7	14	10	6	6	4	5		3		12	4	6	3	3	4	14	13	11	2	3	3	2	2	4	3	8	8	12							2	2	4
fid|19361502|locus|VBICloBot110701_3355|	2-oxoglutarate oxidoreductase, alpha subunit (EC 1.2.7.3) [Clostridium botulinum A str. ATCC 19397]	20	17	17	15	13	11	26	31	30	32	25	13	10	9	7	8	8	26	14	9	15	17	14	21	18	22	11	12	9	14	17	14	16	16	18	24							17	13	15			2
fid|19361508|locus|VBICloBot110701_3358|	Butyrate kinase (EC 2.7.2.7) [Clostridium botulinum A str. ATCC 19397]	10	8	6	7	8	11	30	35	25	28	20	4	2	6	2	4		26	3		6	5	5	28	30	29		6	5	5	7	8	5	35	30	25							18	16	15
fid|19361510|locus|VBICloBot110701_3359|	phosphotransbutyrylase (EC 2.3.1.19) [Clostridium botulinum A str. ATCC 19397]	12	8	7	5	8	9	32	35	36	33	30	7	4	7	3	6	3	32	6	5	5	9	5	30	28	28	6	7	6	4	5	5	6	35	31	19							13	11	12
fid|19361522|locus|VBICloBot110701_3365|	Thioredoxin reductase (EC 1.8.1.9) [Clostridium botulinum A str. ATCC 19397]										2																								4	6	2							2	5
fid|19361524|locus|VBICloBot110701_3366|	Thioredoxin [Clostridium botulinum A str. ATCC 19397]	12	14	11	9	10	5	6	2	6	5	5	2		4		3	2	5						3	4	5		4	4	2			2	5	7	2				2		2	12	13	14
fid|19361530|locus|VBICloBot110701_3369|	Chimeric erythrocyte-binding protein MAEBL [Clostridium botulinum A str. ATCC 19397]																																											2	3	3
fid|19361532|locus|VBICloBot110701_3370|	Phosphoenolpyruvate-protein phosphotransferase of PTS system (EC 2.7.3.9) [Clostridium botulinum A str. ATCC 19397]	22	19	20	24	20	20	5		4	4		26	24	27	32	25	20	4	18	20	23	21	26	5	3	6	19	26	29	26	40	39	42	10	11	14											3	2
fid|19361544|locus|VBICloBot110701_3376|	Sodium-dependent phosphate transporter [Clostridium botulinum A str. ATCC 19397]		5				3								2		2				3		2	2					3	4		9	3		2
fid|19361546|locus|VBICloBot110701_3377|	SSU ribosomal protein S9p (S16e) [Clostridium botulinum A str. ATCC 19397]	7	6	7	7	6	7	3		2	2		8	7	9	4	8	9		10	5	8	9	8	3	3	2	9	9	9	14	10	10	12	6	6	6
fid|19361548|locus|VBICloBot110701_3378|	LSU ribosomal protein L13p (L13Ae) [Clostridium botulinum A str. ATCC 19397]	25	28	21	29	21	24		2	2	5	4	30	31	31	30	31	37	3	18	15	12	20	16		2		16	16	17	14	18	17	14	5	5	6
fid|19361558|locus|VBICloBot110701_3383|	LSU ribosomal protein L17p [Clostridium botulinum A str. ATCC 19397]	13	12	14	13	14	11	2	2	3	4	2	15	11	13	13	11	13		8	7	9	8	9				9	9	7	5	10	9	5	4	6
fid|19361560|locus|VBICloBot110701_3384|	DNA-directed RNA polymerase alpha subunit (EC 2.7.7.6) [Clostridium botulinum A str. ATCC 19397]	26	21	23	24	20	20	2	2	2		4	28	19	24	15	17	13		16	13	13	11	16	4	2	2	13	19	19	10	22	18	19	9	6	12							7	6	7
fid|19361562|locus|VBICloBot110701_3385|	SSU ribosomal protein S4p (S9e) [Clostridium botulinum A str. ATCC 19397]	26	22	23	32	28	25	9	7	7	8	8	25	26	22	25	21	26	7	19	24	21	17	18	4	5	5	17	22	15	14	18	17	16	6	7	5				5	3	4		2				2
fid|19361564|locus|VBICloBot110701_3386|	SSU ribosomal protein S11p (S14e) [Clostridium botulinum A str. ATCC 19397]	23	32	36	34	27	37	9	4	5			36	36	35	26	38	33		18	23	15	13	14	2	3	2	17	33	26	25	27	24	30	4	5	8
fid|19361566|locus|VBICloBot110701_3387|	SSU ribosomal protein S13p (S18e) [Clostridium botulinum A str. ATCC 19397]	24	27	22	22	22	24	2	3		4		36	29	29	25	31	30	2	29	20	21	27	22	3	2	2	24	18	21	14	25	20	14	4	3	5
fid|19361574|locus|VBICloBot110701_3391|	Methionine aminopeptidase (EC 3.4.11.18) [Clostridium botulinum A str. ATCC 19397]	5	8	9	7	8	5						3	3	7	2	3	6		2	3	3	2					4	7	6	2	7	6	4			2							3	2	2
fid|19361576|locus|VBICloBot110701_3392|	Adenylate kinase (EC 2.7.4.3) [Clostridium botulinum A str. ATCC 19397]	4	4	4	5	7	5			2			8	5	7	5	5	4		5	4	3	5	4				3	6	6	4	6	7	6	2	2
fid|19361578|locus|VBICloBot110701_3393|	Preprotein translocase secY subunit (TC 3.A.5.1.1) [Clostridium botulinum A str. ATCC 19397]	4	3	2	2	2	2	4		2	2		3	2				3	2						3	3	2	2	2					2	4	4	10
fid|19361580|locus|VBICloBot110701_3394|	LSU ribosomal protein L15p (L27Ae) [Clostridium botulinum A str. ATCC 19397]	10	13	12	13	13	10				2		13	15	16	15	13	11		8	8	5	7	9			2	9	9	10	4	6	9	6	2	2									2
fid|19361582|locus|VBICloBot110701_3395|	LSU ribosomal protein L30p (L7e) [Clostridium botulinum A str. ATCC 19397]	5	5	4	8	7	5	3		3	3		2	2	6	2	4	6	2										2	2	3	2	3	3		2	2
fid|19361584|locus|VBICloBot110701_3396|	SSU ribosomal protein S5p (S2e) [Clostridium botulinum A str. ATCC 19397]	30	34	34	41	42	36	3	3	3	4	5	50	46	41	40	45	46	6	22	21	16	22	17	2	3	2	21	35	35	23	23	28	30	6	8	6							4	2	2
fid|19361586|locus|VBICloBot110701_3397|	LSU ribosomal protein L18p (L5e) [Clostridium botulinum A str. ATCC 19397]	12	9	9	9	8	14						12	13	8	12	14	13		7	6	6	6	6				7	11	9	7	9	7	7	2	2	2
fid|19361588|locus|VBICloBot110701_3398|	LSU ribosomal protein L6p (L9e) [Clostridium botulinum A str. ATCC 19397]	30	26	31	34	34	30			2	4		38	31	34	24	36	35	2	22	29	22	24	20	2		2	30	39	32	25	28	28	25	7	7	7								2	2
fid|19361590|locus|VBICloBot110701_3399|	SSU ribosomal protein S8p (S15Ae) [Clostridium botulinum A str. ATCC 19397]	21	20	20	21	21	21	3	2	2	2	2	20	16	19	15	19	21	2	12	16	14	11	11	2	3	4	13	24	19	20	15	16	17	5	7	6					2
fid|19361594|locus|VBICloBot110701_3401|	LSU ribosomal protein L5p (L11e) [Clostridium botulinum A str. ATCC 19397]	29	34	27	33	35	34	2	2	3	5	3	28	26	30	26	28	28	2	26	22	25	24	26	3	4	6	22	44	46	24	32	38	27	8	9	8
fid|19361596|locus|VBICloBot110701_3402|	LSU ribosomal protein L24p (L26e) [Clostridium botulinum A str. ATCC 19397]	3	2	5	6	8	6						5	6	8	5	4	4		2	3	4	3	2	2	2		4	4	7	4	5	5	4	2	2	2
fid|19361598|locus|VBICloBot110701_3403|	LSU ribosomal protein L14p (L23e) [Clostridium botulinum A str. ATCC 19397]	10	12	8	16	13	10			2			11	12	9	8	11	6		6	6	8	8	4	2			9	14	9	6	15	10	9	2	2					2	2
fid|19361600|locus|VBICloBot110701_3404|	SSU ribosomal protein S17p (S11e) [Clostridium botulinum A str. ATCC 19397]	2	2	2	3	5	4						11	3	2	6		2											6	3	2	2	4	2
fid|19361602|locus|VBICloBot110701_3405|	LSU ribosomal protein L29p (L35e) [Clostridium botulinum A str. ATCC 19397]		3	3	4	3	3						4	3	3	4	4	2		2	2		2	2						2	2		2
fid|19361604|locus|VBICloBot110701_3406|	LSU ribosomal protein L16p (L10e) [Clostridium botulinum A str. ATCC 19397]	5	6	8	8	10	14						10	9	10	6	7	10		11	12	11	9	11		2		11	15	13	7	11	11	12	2	4	3
fid|19361606|locus|VBICloBot110701_3407|	SSU ribosomal protein S3p (S3e) [Clostridium botulinum A str. ATCC 19397]	36	35	29	33	41	36	5	7		10	3	46	45	48	45	41	42	5	25	23	20	24	23	3		3	26	28	24	19	21	19	26	6	4	6								2	2
fid|19361608|locus|VBICloBot110701_3408|	LSU ribosomal protein L22p (L17e) [Clostridium botulinum A str. ATCC 19397]	17	16	17	18	19	18	2			3	2	19	16	15	18	15	14	3	11	13	12	13	8				14	19	16	13	17	14	16	3	4	2				3
fid|19361610|locus|VBICloBot110701_3409|	SSU ribosomal protein S19p (S15e) [Clostridium botulinum A str. ATCC 19397]	7	7	5	11	8	10					2	15	9	17	4	6	6											4			2										2	3	5	3	4
fid|19361612|locus|VBICloBot110701_3410|	LSU ribosomal protein L2p (L8e) [Clostridium botulinum A str. ATCC 19397]	28	31	32	35	35	33	4	5	5	5	4	37	37	36	29	32	34	3	42	35	41	35	39	8	8	9	39	30	29	29	35	31	28	14	13	7							4	4	4
fid|19361614|locus|VBICloBot110701_3411|	LSU ribosomal protein L23p (L23Ae) [Clostridium botulinum A str. ATCC 19397]	7	7	7	5	5	6			2			11	6	8	7	3	11		2	3	3	3	4		2		3	4	4	2	4	4	3	3	3					3	2
fid|19361616|locus|VBICloBot110701_3412|	LSU ribosomal protein L4p (L1e) [Clostridium botulinum A str. ATCC 19397]	34	32	37	38	37	28	2	5	3	3	3	37	35	34	31	36	31	5	36	34	29	30	27	4	6	6	27	34	36	31	34	38	37	11	9	10
fid|19361618|locus|VBICloBot110701_3413|	LSU ribosomal protein L3p (L3e) [Clostridium botulinum A str. ATCC 19397]	19	16	20	19	18	15						22	28	29	19	24	23		17	16	11	15	17	2			18	21	20	14	20	17	22	3	4	3
fid|19361620|locus|VBICloBot110701_3414|	SSU ribosomal protein S10p (S20e) [Clostridium botulinum A str. ATCC 19397]	11	15	12	13	12	15				6	5	16	15	16	16	14	12	5	11	9	6	8	7			2	9	11	10	8	8	12	8	5	4	4				3	3	2
fid|19361622|locus|VBICloBot110701_3415|	Translation elongation factor Tu [Clostridium botulinum A str. ATCC 19397]	183	208	184	184	175	168	74	87	76	72	60	186	198	187	172	192	204	68	155	184	164	160	150	67	58	59	175	173	163	165	186	187	200	81	85	96				9	10	7	34	36	38	3	2	4
fid|19361624|locus|VBICloBot110701_3416|	Translation elongation factor G [Clostridium botulinum A str. ATCC 19397]	76	81	81	94	99	75	12	14	14	20	11	111	82	95	81	83	88	6	71	65	69	74	74	8	16	12	62	94	98	92	88	83	82	19	24	15							4	2
fid|19361626|locus|VBICloBot110701_3417|	SSU ribosomal protein S7p (S5e) [Clostridium botulinum A str. ATCC 19397]	59	51	67	53	42	50	10	10	13	8	14	71	58	62	57	54	71	6	27	32	31	32	34	4	5	8	35	63	56	42	34	43	35	9	10	9
fid|19361628|locus|VBICloBot110701_3418|	SSU ribosomal protein S12p (S23e) [Clostridium botulinum A str. ATCC 19397]	14	14	13	17	17	16	3	3	4	4	3	15	18	18	15	16	16	4	25	16	10	16	15	3			17	18	24	12	17	16	21	5	5	5
fid|19361632|locus|VBICloBot110701_3420|	DNA-directed RNA polymerase beta' subunit (EC 2.7.7.6) [Clostridium botulinum A str. ATCC 19397]	39	41	38	37	28	36	21	21	20	20	21	38	43	49	30	37	26	23	38	33	30	28	30	18	25	21	37	51	46	37	44	41	39	33	39	30								3	2
fid|19361634|locus|VBICloBot110701_3421|	DNA-directed RNA polymerase beta subunit (EC 2.7.7.6) [Clostridium botulinum A str. ATCC 19397]	32	40	35	34	45	40	26	34	33	25	20	47	35	48	28	31	31	13	35	28	42	37	33	29	28	33	39	46	44	37	39	36	45	45	39	50							5	8	5
fid|19361636|locus|VBICloBot110701_3422|	LSU ribosomal protein L7/L12 (P1/P2) [Clostridium botulinum A str. ATCC 19397]	8	9	7	17	15	12						15	14	12	15	14	10		14	11	13	12	15	6	6	4	13	13	12	9	15	13	9	8	7	7					3	4		2	2
fid|19361638|locus|VBICloBot110701_3423|	LSU ribosomal protein L10p (P0) [Clostridium botulinum A str. ATCC 19397]	22	23	19	26	27	26	5	5	3	2	2	36	32	27	19	30	27	2	20	22	15	17	19	2		4	18	24	19	13	22	21	18	4	2	2
fid|19361640|locus|VBICloBot110701_3424|	LSU ribosomal protein L1p (L10Ae) [Clostridium botulinum A str. ATCC 19397]	32	33	27	28	29	34	5	4	6	10	8	54	49	42	42	39	52	8	33	36	25	39	33	5	4	5	36	50	44	31	43	38	40	12	10	14									2
fid|19361642|locus|VBICloBot110701_3425|	LSU ribosomal protein L11p (L12e) [Clostridium botulinum A str. ATCC 19397]	13	11	10	10	8	10	5	3	2	7	5	13	14	13	15	9	9	4	7	8	5	9	9	4	2	5	7	8	10	11	10	10	10	4	4	6					3	2	4	4	4
fid|19361644|locus|VBICloBot110701_3426|	Transcription antitermination protein NusG [Clostridium botulinum A str. ATCC 19397]		3	6	2	3	3						7	5	6	3	4	2				2		3				3	4	6	3	5	4	3
fid|19361660|locus|VBICloBot110701_3432|	TrmH family tRNA/rRNA methyltransferase YacO (EC 2.1.1.-) [Clostridium botulinum A str. ATCC 19397]	5	4	5	2	2	5						3	5	5	5	5	10										2	3	2		4	3
fid|19361666|locus|VBICloBot110701_3435|	Cysteinyl-tRNA synthetase (EC 6.1.1.16) [Clostridium botulinum A str. ATCC 19397]				2	3							3							3	3		3	5				3	2	4		2	2	2
fid|19361668|locus|VBICloBot110701_3436|	Threonine dehydratase (EC 4.3.1.19) [Clostridium botulinum A str. ATCC 19397]	3	2	2	4	2	5	5	5	3	2	2			2			2	4	2	2	2	4	2	10	14	10	2	6	6	5	3	3	3	7	6	7
fid|19361684|locus|VBICloBot110701_3444|	ATP-dependent Clp protease, ATP-binding subunit ClpC / Negative regulator of genetic competence clcC/mecB [Clostridium botulinum A str. ATCC 19397]													2											3		2								4	4	4
fid|19361694|locus|VBICloBot110701_3449|	Translation elongation factor G-related protein [Clostridium botulinum A str. ATCC 19397]							10	6	9	9	6							7						5	6	5								7	4	8							2	4	2
fid|19361720|locus|VBICloBot110701_3451|	Glycyl-tRNA synthetase (EC 6.1.1.14) [Clostridium botulinum A str. ATCC 19397]	6	4	4	5	8	6					2	8	7	6	5	9	9		3	2		3	3				2	4	5	3	6	4
fid|19361722|locus|VBICloBot110701_3452|	Lysyl-tRNA synthetase (class II) (EC 6.1.1.6) [Clostridium botulinum A str. ATCC 19397]	12	16	7	8	10	15	12	19	13	20	14	10	15	15	12	17	8	16	12	7	10	11	8	10	15	14	10	19	13	6	14	11	11	18	15	21							6	6	8
fid|19361724|locus|VBICloBot110701_3453|	Transcription elongation factor GreA [Clostridium botulinum A str. ATCC 19397]	7	6	5	5	4	3						7	5	7	2	5			2				2					5	4	2	3		2
fid|19361730|locus|VBICloBot110701_3456|	Pantothenate kinase type III, CoaX-like (EC 2.7.1.33) [Clostridium botulinum A str. ATCC 19397]	2	2	3	2	3				2		2									2				2										2		2
fid|19361732|locus|VBICloBot110701_3457|	Formate--tetrahydrofolate ligase (EC 6.3.4.3) [Clostridium botulinum A str. ATCC 19397]																3			2	3	3	5	2	8	6	7	2	2	2		3	2		7	4	5
fid|19361734|locus|VBICloBot110701_3458|	Cell division protein FtsH (EC 3.4.24.-) [Clostridium botulinum A str. ATCC 19397]	8	7	8	6	4	5							2	3					5	5	5		5	2			9	6	10	7	6	11	11	3	3
fid|19361736|locus|VBICloBot110701_3459|	Hypoxanthine-guanine phosphoribosyltransferase (EC 2.4.2.8) [Clostridium botulinum A str. ATCC 19397]	2	2	2	2	2	2			2				2		2		2		2		2	2	2				2	2	3			3	3
fid|19361758|locus|VBICloBot110701_3462|	RNA binding protein, contains ribosomal protein S1 domain [Clostridium botulinum A str. ATCC 19397]	4	4			2							2	2	3		3	3		5	6	2	3					3	7	2	2	4	5	4															4
fid|19361768|locus|VBICloBot110701_3467|	DNA-binding protein HBsu [Clostridium botulinum A str. ATCC 19397]	2		2	5	6	4		2	2	3	3	2						6								2									2					5	8	9	12	11	11	4	6	9
fid|19361770|locus|VBICloBot110701_3468|	possible tetrapyrrole methyltransferase domain / Nucleoside triphosphate pyrophosphohydrolase MazG (EC 3.6.1.8) [Clostridium botulinum A str. ATCC 19397]		4		2	2		2				2	3	2	4	4	3	4		4	5	4	5	5				4	7	6		5	2	3		2
fid|19361776|locus|VBICloBot110701_3471|	Foldase protein PrsA precursor (EC 5.2.1.8) [Clostridium botulinum A str. ATCC 19397]	6	3	7	5	4	7				2		3	7	4		3	2					3					2				2			2	2								10	11	12
fid|19361782|locus|VBICloBot110701_3474|	Serine protease, DegP/HtrA, do-like (EC 3.4.21.-) [Clostridium botulinum A str. ATCC 19397]	2	5		2	3																										2												3	4	2
fid|19361786|locus|VBICloBot110701_3476|	Response regulator (CheY-like receiver domain and HTH-type DNA-binding domain) [Clostridium botulinum A str. ATCC 19397]	3	4	4	2	4		5	2				2	2	2		2	2	4	2	3	3	4		9	13	9		4	7	5	9	6	8	13	15	9							2	2	3
fid|19361788|locus|VBICloBot110701_3477|	Ribose-phosphate pyrophosphokinase (EC 2.7.6.1) [Clostridium botulinum A str. ATCC 19397]	21	27	17	26	28	18		2		2		31	35	28	25	36	27	4	29	25	23	20	22	4	2	3	22	16	21	18	25	24	26	5	7	3
fid|19361790|locus|VBICloBot110701_3478|	N-acetylglucosamine-1-phosphate uridyltransferase (EC 2.7.7.23) / Glucosamine-1-phosphate N-acetyltransferase (EC 2.3.1.157) [Clostridium botulinum A str. ATCC 19397]		4	4	4	4	5						6	3	5		4			6	6	8	3	6	3	4	3	6	8	7	4	4	5	8	3	3	2
fid|19361792|locus|VBICloBot110701_3479|	Protein of unknown function identified by role in sporulation (SpoVG) [Clostridium botulinum A str. ATCC 19397]				2		5	4	3	5	3	5							3	3		3	3	2	3	4	2		2	2		2	3	3	4	5								10	6	9
fid|19361818|locus|VBICloBot110701_3491|	Methyl-accepting chemotaxis protein [Clostridium botulinum A str. ATCC 19397]																			3					2	4						2			5
fid|19361820|locus|VBICloBot110701_3492|	probable transcription regulator, lacI/xre family [Clostridium botulinum A str. ATCC 19397]	2											2		2	2																2
fid|19361824|locus|VBICloBot110701_3494|	Peptidyl-prolyl cis-trans isomerase (EC 5.2.1.8) [Clostridium botulinum A str. ATCC 19397]	4	4	3	4	4	4						4	2			3												3	3	2	4	3	5	2	2	2
fid|19361828|locus|VBICloBot110701_3496|	Glutamine synthetase, clostridia type (EC 6.3.1.2) [Clostridium botulinum A str. ATCC 19397]	12	10	14	13	13	12		3	2		2	6	6	8	7	7	3		6	5	6	7	4	3	4	4	9	15	14	5	14	14	7	13	12	12
fid|19361832|locus|VBICloBot110701_3498|	UDP-N-acetylglucosamine 1-carboxyvinyltransferase (EC 2.5.1.7) [Clostridium botulinum A str. ATCC 19397]	11	10	6	14	11	8	5	6	4	3	3	14	12	11	11	12	10	2	9	11	8	8	9	7	8	9	12	14	18	5	10	15	9	9	9	8
fid|19361838|locus|VBICloBot110701_3501|	Protein export cytoplasm protein SecA ATPase RNA helicase (TC 3.A.5.1.1) [Clostridium botulinum A str. ATCC 19397]	7	10	9	10	9	8		2				10	13	12	10	10	9		6	7	5	4	8				6	7	8	5	17	12	12			2
fid|19361866|locus|VBICloBot110701_3515|	[FeFe]-hydrogenase maturation protein HydG [Clostridium botulinum A str. ATCC 19397]							2												3								5				2
fid|19361878|locus|VBICloBot110701_3521|	Dimeric dUTPase (EC 3.6.1.23) [Clostridium botulinum A str. ATCC 19397]																						2						2	2	2
fid|19361890|locus|VBICloBot110701_3527|	Acetyl-coenzyme A carboxyl transferase alpha chain (EC 6.4.1.2) [Clostridium botulinum A str. ATCC 19397]	2	3										4	3	2	3	3			2								2				2	2	2
fid|19361894|locus|VBICloBot110701_3529|	Biotin carboxylase of acetyl-CoA carboxylase (EC 6.3.4.14) [Clostridium botulinum A str. ATCC 19397]	2	5	3	2	5	4						3	3	2	11				4	3	4	2	2				5	4	3	3	3	2	4
fid|19361896|locus|VBICloBot110701_3530|	(3R)-hydroxymyristoyl-[acyl carrier protein] dehydratase (EC 4.2.1.-) [Clostridium botulinum A str. ATCC 19397]		4	3	3	4	3						3	3	4	4	4	4		6	4	3	2	3	2	3						5	2	4	2	3								6	4	3
fid|19361898|locus|VBICloBot110701_3531|	Biotin carboxyl carrier protein of acetyl-CoA carboxylase [Clostridium botulinum A str. ATCC 19397]	4	5	4	2	3	4						5	4	6	6	4	7		8	6	4	5	6				3	8	8	6	4	4	6										2	2
fid|19361900|locus|VBICloBot110701_3532|	3-oxoacyl-[acyl-carrier-protein] synthase, KASII (EC 2.3.1.41) [Clostridium botulinum A str. ATCC 19397]	20	18	20	20	16	21			2			20	17	21	15	18	18		15	12	12	13	14				14	17	19	15	15	15	10	2	2	2
fid|19361902|locus|VBICloBot110701_3533|	3-oxoacyl-[acyl-carrier protein] reductase (EC 1.1.1.100) [Clostridium botulinum A str. ATCC 19397]	8	5	6	5	3	5						10	10	11	6	11	8		7	8	4	2	7				8	4	5	3	4	4	5
fid|19361904|locus|VBICloBot110701_3534|	Malonyl CoA-acyl carrier protein transacylase (EC 2.3.1.39) [Clostridium botulinum A str. ATCC 19397]			2			2						4		3	3	4	5		2										2			2
fid|19361906|locus|VBICloBot110701_3535|	Enoyl-[acyl-carrier-protein] reductase [FMN] (EC 1.3.1.9) [Clostridium botulinum A str. ATCC 19397]	2	2	2	4	5							11	5	6	6	7	4										2				2		2
fid|19361908|locus|VBICloBot110701_3536|	Acyl carrier protein [Clostridium botulinum A str. ATCC 19397]												2	2	2	4	4	3											2	2	2			2
fid|19361910|locus|VBICloBot110701_3537|	3-oxoacyl-[acyl-carrier-protein] synthase, KASIII (EC 2.3.1.41) [Clostridium botulinum A str. ATCC 19397]		2	4	3								2	2	3																		2
fid|19361912|locus|VBICloBot110701_3538|	Transcriptional regulator of fatty acid biosynthesis FabT [Clostridium botulinum A str. ATCC 19397]	4	2	2	2	4							4	3	5	3		2										2	10	9	2	6	2	3
fid|19361950|locus|VBICloBot110701_3546|	Acyl-acyl carrier protein thioesterase (EC 3.1.2.14) [Clostridium botulinum A str. ATCC 19397]					4			2	5		3		3	2	2					4	2	2	2	4	3	7	2	4	2	2	6	4	4	5	6	6							2	2
fid|19361952|locus|VBICloBot110701_3547|	no significant homology [Clostridium botulinum A str. ATCC 19397]																																											6	6	5			5
fid|19361956|locus|VBICloBot110701_3549|	NAD(FAD)-utilizing dehydrogenase [Clostridium botulinum A str. ATCC 19397]			3																			2	2											2	3	2
fid|19361960|locus|VBICloBot110701_3551|	putative phosphomannomutase [Clostridium botulinum A str. ATCC 19397]	5	2	5	9	7	4						8	2	4	6	7	6		10	9	5	10	11	6	4	3	4	15	12	9	11	13	11	8	11	7
fid|19361964|locus|VBICloBot110701_3553|	ATP-dependent protease LonB-like Type I [Clostridium botulinum A str. ATCC 19397]	2		2		2								4	2	2	3	5
fid|19361974|locus|VBICloBot110701_3558|	SSU ribosomal protein S18p @ SSU ribosomal protein S18p, zinc-dependent [Clostridium botulinum A str. ATCC 19397]	5	6	4	4	4	3						6	6	7	6	6	5		2	3	2	4	3				5	4	2	4	5	4	4
fid|19361976|locus|VBICloBot110701_3559|	Single-stranded DNA-binding protein [Clostridium botulinum A str. ATCC 19397]	2	3			2	2	2	2		2		2	4	2	2	2	2							2				3	3		3	4				2							5	4	4
fid|19361978|locus|VBICloBot110701_3560|	SSU ribosomal protein S6p [Clostridium botulinum A str. ATCC 19397]	20	16	17	17	18	19						18	15	19	11	15	10										2	10	8	9	6	12	7							5	4	6
fid|19361980|locus|VBICloBot110701_3561|	FIG00523860: hypothetical protein [Clostridium botulinum A str. ATCC 19397]										2	2					2	4																										3	4	5
fid|19362010|locus|VBICloBot110701_3576|	RNA-binding protein Jag [Clostridium botulinum A str. ATCC 19397]		2				2																						2	2		2		2
fid|19362012|locus|VBICloBot110701_3577|	Inner membrane protein translocase component YidC, short form OxaI-like [Clostridium botulinum A str. ATCC 19397]																												5	2	2	3			2	2
fid|19362018|locus|VBICloBot110701_3580|	LSU ribosomal protein L34p [Clostridium botulinum A str. ATCC 19397]										2		3	2		2		2														2
[truncated: 20 more columns]

## Sheet: ATCC17841
Protein	Description	ATCC17841_CELL_0_4_BHI_1_A	ATCC17841_CELL_0_4_BHI_1_B	ATCC17841_CELL_0_4_BHI_1_C	ATCC17841_CELL_0_8_BHI_1_A	ATCC17841_CELL_0_8_BHI_1_B	ATCC17841_CELL_0_8_BHI_1_C	ATCC17841_CELL_5_d_BHI_1_A	ATCC17841_CELL_5_d_BHI_1_B	ATCC17841_CELL_5_d_BHI_1_C	ATCC17841_CELL_0_4_TPGY_1_A	ATCC17841_CELL_0_4_TPGY_1_B	ATCC17841_CELL_0_4_TPGY_1_C	ATCC17841_CELL_0_8_TPGY_1_A	ATCC17841_CELL_0_8_TPGY_1_B	ATCC17841_CELL_0_8_TPGY_1_C	ATCC17841_CELL_5_d_TPGY_1_A	ATCC17841_CELL_5_d_TPGY_1_B	ATCC17841_CELL_5_d_TPGY_1_C	ATCC17841_CELL_0_4_BHI_2_A	ATCC17841_CELL_0_8_BHI_2_A	ATCC17841_CELL_5_d_BHI_2_A	ATCC17841_CELL_0_4_TPGY_2_A	ATCC17841_CELL_0_8_TPGY_2_A	ATCC17841_CELL_5_d_TPGY_2_A	ATCC17841_CELL_0_4_BHI_2_B	ATCC17841_CELL_0_8_BHI_2_B	ATCC17841_CELL_5_d_BHI_2_B	ATCC17841_CELL_0_4_TPGY_2_B	ATCC17841_CELL_0_8_TPGY_2_B	ATCC17841_CELL_5_d_TPGY_2_B	ATCC17841_CELL_0_4_BHI_2_C	ATCC17841_CELL_0_8_BHI_2_C	ATCC17841_CELL_5_d_BHI_2_C	ATCC17841_CELL_0_4_TPGY_2_C	ATCC17841_CELL_0_8_TPGY_2_C	ATCC17841_CELL_5_d_TPGY_2_C	ATCC17841_SN_0_4_BHI_1_A	ATCC17841_SN_0_4_BHI_1_B	ATCC17841_SN_0_8_BHI_1_A	ATCC17841_SN_0_8_BHI_1_B	ATCC17841_SN_0_8_BHI_1_C	ATCC17841_SN_5_d_BHI_1_A	ATCC17841_SN_5_d_BHI_1_B	ATCC17841_SN_5_d_BHI_1_C	ATCC17841_SN_0_4_TPGY_1_A	ATCC17841_SN_0_4_TPGY_1_B	ATCC17841_SN_0_8_TPGY_1_A	ATCC17841_SN_0_8_TPGY_1_B
ATCC17841_00014	hypothetical protein							24	13	21							49	54	46			26			23			20			24			21			23
ATCC17841_00020	Arginine deiminase	50	45	52	40	34	41	2			51	49	44	54	57	55	17	23	19	56	59		54	61	22	67	62		50	60	21	71	63	2	56	66	15
ATCC17841_00027	Coenzyme A disulfide reductase	38	32	33	35	35	40	28	26	24	27	18	16	18	14	20	8	7	5	35	41	32	28	28	15	34	39	43	34	36	11	26	34	36	31	36	12
ATCC17841_00103	D-methionine-binding lipoprotein MetQ				3	2	2				11	13	18	10	15	13					3		9	9			3		12	11					11	6
ATCC17841_00105	Methionine import ATP-binding protein MetN																							2					4	3					2	5
ATCC17841_00107	Uroporphyrinogen decarboxylase													2	3	2								2
ATCC17841_00109	Uroporphyrinogen decarboxylase											5	2	4	9	8																				2
ATCC17841_00111	Na(+)-translocating NADH-quinone reductase subunit F											2	2	5	5	2								3					3	8						7
ATCC17841_00113	Uroporphyrinogen decarboxylase											2	9	5	4	8								3						3						2
ATCC17841_00119	Molybdate-binding protein ModA							2	2																									2
ATCC17841_00121	Ribosomal RNA large subunit methyltransferase K/L	2										2											3	3			2		2	2			3		3	2
ATCC17841_00149	Ribosome-binding ATPase YchF	5	2	3	6	3	5				4	3	2	5	6					9	8		7	8		6	8		7	11		7	7		10	8
ATCC17841_00155	Bacillolysin							2																																2			114	96	88
ATCC17841_00156	Bacillolysin																																										29	20	18
ATCC17841_00157	Bacillolysin																																										8	11	9
ATCC17841_00158	Bacillolysin																																										8	4	3
ATCC17841_00159	Bacillolysin																																										7	4	6
ATCC17841_00164	Long-chain primary alcohol dehydrogenase AdhA	3	6	4	9	6	5	18	19	23	4	3	5	3	8	5	15	11	12	8	11	24	4	5	17	6	10	29	6	5	15	6	7	26	4	7	11
ATCC17841_00165	hypothetical protein							2												5	2		3			3			4			2	3		2	2
ATCC17841_00193	Nicotinate phosphoribosyltransferase pncB2																						2			2				2					3
ATCC17841_00194	hypothetical protein								2	2												3						4
ATCC17841_00196	NADH-dependent butanol dehydrogenase A		2		2			11	10	8							4	12	8	3		12	3	2	13	3	4	13	3	2	16	2		9	2	2	9
ATCC17841_00218	Cold shock protein CspA											2	3																		2							6	3	16	18	12	3	3	2	4	3	8	4
ATCC17841_00219	hypothetical protein																						2			2			2			2	2		2
ATCC17841_00235	hypothetical protein									2																		2			2			2
ATCC17841_00247	Oligopeptide-binding protein AppA																			4	6		2			4	5					7	3
ATCC17841_00249	hypothetical protein								2																																			5
ATCC17841_00269	Carbon monoxide dehydrogenase 1	3			3						3	3	2		2	3				3	3		2	2		3	3		3	3		4	3			4
ATCC17841_00273	PTS system glucose-specific EIICBA component	13	11	14	16	15	20	13	14	12	9	15	13	14	12	14	10	11	13	17	24	14	20	14	17	14	22	17	14	16	15	15	22	14	20	14	15							2
ATCC17841_00275	Rubrerythrin-1	14	13	12	13	10	13	21	26	28	12	15	10	9	6	6	35	26	27	12	13	40	8	10	37	10	13	36	6	10	37	9	16	30	6	7	41	2		2	2	3	10	10	8
ATCC17841_00289	hypothetical protein							2		2	2						2	2				2			2			2			2						2						4	6	8
ATCC17841_00291	Putative multidrug export ATP-binding/permease protein				2		2																	2			3			3
ATCC17841_00297	hypothetical protein																																					7	8	15	10	9	8	7	7	4	5	2	6
ATCC17841_00305	Transaldolase	4	2	3	4	2	3	19	21	16		2		2	3	3	16	15	17	3	4	26	4	3	10	4	2	19	5	4	12	8	4	16	6	3	12						2	2
ATCC17841_00331	Glycine/sarcosine/betaine reductase complex component C subunit alpha							3	4	3												5			5			5			6			5			4
ATCC17841_00332	Glycine/sarcosine/betaine reductase complex component C subunit beta		2	2	3		2	27	34	28							19	19	10	2	2	37			24	2	2	39			21	2	2	38			20						24	21	27
ATCC17841_00333	Glycine/sarcosine/betaine reductase complex component A				3	2	2	6	8	7							8	3	5			14			7			19			3			10							3	4		2
ATCC17841_00335	Thioredoxin							2														3			3			3						2			2
ATCC17841_00336	Thioredoxin reductase							2	2	3												6			2			11						10
ATCC17841_00338	Glycine reductase complex component B subunit gamma							23	22	20							14	11	7	3	4	23			15		4	22			12	3	2	25			20							2
ATCC17841_00339	Glycine reductase complex component B subunits alpha and beta			2	4	2		21	22	18							13	9	11		2	26			14		2	23			16	2		18			17						20	21	19
ATCC17841_00342	NADP-dependent glyceraldehyde-3-phosphate dehydrogenase		3	4	3	2	2				2	3	3	3	2	3				6	4		4	4		2	6		4	2		5	4		5	5
ATCC17841_00354	hypothetical protein	2	3	4		2	2					5	7	3	4	5					2		5			2	2		6	3		4	3		3	5
ATCC17841_00360	Deoxyuridine 5'-triphosphate nucleotidohydrolase
ATCC17841_00365	putative manganese catalase							2	5	5							2	3	4			5			5			6			5			6			4
ATCC17841_00366	hypothetical protein							2	3	3							2					5			2			5						4			2
ATCC17841_00367	hypothetical protein							2	2	2							2	2	2			2			2			2			2			2			2
ATCC17841_00368	Oligopeptide-binding protein AppA																					3			2																		2	2	2
ATCC17841_00379	L-serine dehydratase, alpha chain	5	7	7	4	3	4				6	7	6	5	9	4				7	8		9	7		8	7		7	7		8	5		5	7
ATCC17841_00380	L-serine dehydratase, beta chain	3	2								3	4	3	2	3	4							3	3						4						2
ATCC17841_00389	Tyrosine--tRNA ligase																			6	2					4	2					4
ATCC17841_00400	Pyruvate synthase	4	6	5	5	5	5	3	2	5	4	4	4	5	5	3	4	4	4	5	6	2	7	7	5	5	6		4	6	4	5	4	2	5	5	3
ATCC17841_00426	Bifunctional aspartate aminotransferase and L-aspartate beta-decarboxylase							4	5	5	3						2	3	3		2	5			3			5	2	2	2	2	3	2	2	3	3
ATCC17841_00428	Energy-coupling factor transporter ATP-binding protein EcfA1																			3	3					6	4					4	3
ATCC17841_00430	hypothetical protein	3	2	3	3	5	4							3	2	3				7	8			3		8	7		3	3		4	7		2	2
ATCC17841_00431	hypothetical protein							2	3	2									2
ATCC17841_00433	30S ribosomal protein S1		3	2		2								3	2	3				3				2		3	2	2	4	3		2	3		3	3
ATCC17841_00441	hypothetical protein	7	8	6	5	6	3					3	2	2						7	8		2	2		3	6		8			4	8		6
ATCC17841_00445	Thiosulfate sulfurtransferase YnjE																					4			4		2	4			4			4			5
ATCC17841_00459	Hydroxypyruvate reductase				4	8	5														4						4						9
ATCC17841_00460	Serine-pyruvate aminotransferase				10	6	6														3						6						3
ATCC17841_00490	Glutamate--tRNA ligase	16	15	11	16	12	11		2		12	14	12	18	13	13				25	27	2	26	19		24	21		26	19		18	21		25	21	2
ATCC17841_00502	putative bifunctional chitinase/lysozyme																																										2	3	4
ATCC17841_00511	Arginine--tRNA ligase	2	6	2	2	4	2				5	5	4	3	2	3				10	6		4	6		8	8		10	3		6	9		7	4
ATCC17841_00518	hypothetical protein				5	4	2	5	5	5	6	3	5	4	6	4	2	3	3			6	6	5	7	2		8	5	8	3			4	10	4	5
ATCC17841_00526	hypothetical protein							3									2	2				3			2			4						2
ATCC17841_00555	Fe(2+) transporter FeoB	2		2	2			3	2	3										2	2	2				2	2	4	2			4	2	3	2								2	2
ATCC17841_00572	Aspartate aminotransferase	24	26	29	24	34	29	33	34	28	21	24	21	22	22	25	28	25	25	41	41	33	26	32	31	41	39	32	24	25	34	48	37	36	24	31	40				3
ATCC17841_00583	ATP-dependent zinc metalloprotease FtsH											2								4				2		3	3		2	2		2			4	2
ATCC17841_00612	Glycerol dehydrogenase	17	18	15	14	25	21	10	13	10	22	24	25	26	27	27	7	6	7	30	29	6	27	33	10	37	29	8	28	37	9	33	29	3	20	25	13						7	7	5
ATCC17841_00613	PTS-dependent dihydroxyacetone kinase, dihydroxyacetone-binding subunit DhaK	22	23	34	23	28	26		2		36	41	36	32	31	39				54	53	2	44	48		59	53		44	49		43	48	2	43	49		3	3		6	4							5
ATCC17841_00664	Delta-aminolevulinic acid dehydratase										8	2	7	8	9	6								8						7					5	8
ATCC17841_00696	hypothetical protein																11	11	11			4						4						4
ATCC17841_00723	Oxalate decarboxylase OxdD							2	2								2	2	2			3						4
ATCC17841_00724	Lipase		2	3				18	23	18							12	18	7	4		21			14	2	3	17			10	3		13			8						9	15	9
ATCC17841_00751	dTDP-3-amino-3,4,6-trideoxy-alpha-D-glucose transaminase	4	2		3	4	3				2		3	5	3	5				6	6		7	4		6	10		10	8		9	8		7	9
ATCC17841_00752	UDP-4-amino-4-deoxy-L-arabinose--oxoglutarate aminotransferase																			3			2	2		2			4	2					3	2
ATCC17841_00760	hypothetical protein																					2																					4	3	2
ATCC17841_00761	hypothetical protein
ATCC17841_00776	Botulinum neurotoxin type B	2						138	144	130		6					66	89	71			155			80			158			78			173			70						16	12	9
ATCC17841_00777	Botulinum neurotoxin type A							125	109	133							43	52	44			164			48			159			52			161			42						17	13	11
ATCC17841_00779	Main hemagglutinin component	3		2		2		62	56	66							48	47	51			88			46			84			48			86			52						30	24	26
ATCC17841_00780	Hemagglutinin component HA-17							27	20	20							6	5	4			22			7			24			8			26			8						7	6	8
ATCC17841_00781	Hemagglutinin components HA-22/23/53							106	129	127							67	64	68			121			66			127			59			116			55						19	21	25
ATCC17841_00844	Cystathionine beta-lyase																3	2							2						3
ATCC17841_00867	Glycine cleavage system H protein								2	2							2		2			4			3			5			4			7			3
ATCC17841_00868	Aminomethyltransferase							2	2	3												3			3			4			2			2			2
ATCC17841_00914	hypothetical protein	3	3	3			2						3	5	4	3				2	4					3	3			2		2	5			2
ATCC17841_00931	hypothetical protein		2	2		2						3	2
ATCC17841_00973	Asparagine--tRNA ligase	9	2	2	7	6	6					2	6	5	3	2				10	14		7	12		13	12		7	15		7	8		10	6
ATCC17841_00980	Lipoprotein-releasing system ATP-binding protein LolD																				3						4						5			4
ATCC17841_00982	hypothetical protein																			3	2						3					3	3			2
ATCC17841_00987	Anaerobic sulfatase-maturating enzyme										3	3	3	5	8	7				27	32		12	23		24	40		7	22		25	29		8	23
ATCC17841_01021	hypothetical protein	2																		6	2					5	4					2	2
ATCC17841_01049	Xaa-Pro aminopeptidase																4	5	2			3			4			4			6			3			3
ATCC17841_01050	Protein QmcA									2	4	3	3			2	2		3	2	2	4	3	3	4	5	2	3	3	3	5	2	2	3	4	3	2
ATCC17841_01052	Glutamine-dependent NAD(+) synthetase		2										2		2								3	2			3		4	2			2		4
ATCC17841_01063	Regulatory protein AsnC							2		2												2			2		2	2			2			2			2
ATCC17841_01067	Superoxide dismutase [Fe]							2	2													3						6						7
ATCC17841_01079	Methyl-accepting chemotaxis protein 1				2							2	4		3						2		12	7			2		11	8					6	3
ATCC17841_01086	Thiol peroxidase	3	2		7	6	6	6	6	8	2	2	4	2							5	7			2	5	5	8			3	3	5	5			3
ATCC17841_01126	Protein LemA				4				2	2		3					2	3	5	2		5			3	8	4	5			4			6	2		4
ATCC17841_01136	D-alanine--D-alanine ligase						2						2	3	4				2					2						2			2		2	2
ATCC17841_01138	Hydroxyethylthiazole kinase								2								2					2			2						2												3	2	5
ATCC17841_01148	Peptidase T	17	14	17	21	18	23	34	55	41	10	13	8	10	8	9	67	57	57	17	20	49	15	14	68	14	21	47	10	15	64	15	17	49	12	16	56		2		7	7	10	9	9
ATCC17841_01164	Anaerobic sulfatase-maturating enzyme	11	4	5	20	24	19					3	3	10	6	13				21	24		3	13		16	22		9	18		21	20		7	17
ATCC17841_01166	hypothetical protein								3								3	7	3	2		2			5			2	2		8		2	3	2		8
ATCC17841_01167	putative ABC transporter ATP-binding protein YxlF			2	2		4	3	4	4			2	2		4	7	8	7	6	6	3	4	5	4	4	6	4	4	3	9	5	4	2	5	5	9							2
ATCC17841_01176	Isocitrate dehydrogenase [NADP]	4		4			2														2					3						2	2
ATCC17841_01177	3-isopropylmalate dehydratase large subunit	2	3	2	4	3	3																			3						2
ATCC17841_01183	hypothetical protein	49	50	57	52	54	53	9	8	9	47	61	60	63	56	55	7	8	3	62	71	7	77	76	10	61	70	8	65	73	8	50	66	5	62	70	6				5	4	2	3	2
ATCC17841_01186	Electron transport complex subunit RnfC	22	21	19	14	16	10				13	24	26	14	13	11				19	14		29	24		14	18		31	23		16	10		25	19
ATCC17841_01187	D-proline reductase proprotein PrdA	58	56	54	57	50	52	7	12	11	83	81	99	67	65	75	11	11	8	68	66	8	103	91	9	69	59	7	89	90	11	57	52	12	92	82	10			3					2
ATCC17841_01189	D-proline reductase subunit gamma	18	15	18	16	17	16	4	3	3	26	37	34	21	23	23	3	3	5	17	16	3	26	23	4	16	18	4	25	24	3	17	18	3	31	21	4					2
ATCC17841_01190	D-proline reductase subunit gamma	8	10	7	9	6	8	7	6	6	16	17	16	6	10	13			7	8	8	6	16	9	7	10	8	3	12	9	6	10	7	3	14	12	4		2										2
ATCC17841_01192	Phosphate acetyltransferase	4	4	2	7	2	6	3	3	2	4	2	3	3	2	4	2	3		5	6	4	4	4	4	3	6	4	5	4	3	3	5	4	2	7	4						3	6	4
ATCC17841_01193	Acetate kinase	20	23	16	18	22	13	9	8	8	17	20	22	21	19	20	7	9	8	30	46	14	39	33	12	29	37	13	24	37	18	29	27	13	31	30	13				2	4	16	19	14
ATCC17841_01197	Acyl carrier protein					2					2																																		2
ATCC17841_01204	Signal recognition particle protein		2	2		2	2		2		2	2	3	3	4	2					2		3	2					2	3		2			3	2
ATCC17841_01205	30S ribosomal protein S16		2		3																												2							7	4	4		2
ATCC17841_01209	50S ribosomal protein L19	8	7	8	9	8	8				10	10	15	9	8	10	2	2		12	11	5	9	14	4	11	9	6	11	11	4	9	12	3	12	10	2
ATCC17841_01216	DNA topoisomerase 1	2		2	2	2	2					3	3	2	2	2				3	3		5	2		2	4		5	4		3	3		4	3
ATCC17841_01217	GTP-sensing transcriptional pleiotropic repressor CodY	2	2	3	4	3	4				3	5	3	2		6				10	4		8	7	2	4	3		9	7		3	10	3	5	7	2
ATCC17841_01218	30S ribosomal protein S2	24	26	21	23	24	26	4	6		30	33	35	27	25	31	2	2	2	30	31	7	39	35	8	34	31	8	32	36	3	29	31	8	39	34	5				2
ATCC17841_01219	Elongation factor Ts	23	18	13	18	16	18	5	4		23	19	18	22	23	20		3		25	24	3	29	21	3	25	26	2	25	24	3	16	22	4	26	24	4
ATCC17841_01220	Uridylate kinase										3		2								3			3		2	2		3	5		2	2		2
ATCC17841_01227	1-deoxy-D-xylulose 5-phosphate reductoisomerase	2		2	2	5	2						2	3	3	2					3						2
ATCC17841_01231	Ribosome maturation factor RimP	2	2	2	2	2						2																							2						4	2
ATCC17841_01232	Transcription termination/antitermination protein NusA	5	5	2	9	4	5				11	5	6	10	5	7				8	9	2	17	12		9	11	3	12	9	4	8	9	2	7	12
ATCC17841_01235	Translation initiation factor IF-2	23	7	12	16	23	17	2	2	2	22	26	18	20	17	19		3		28	28	2	27	23	4	28	37	3	36	37	3	31	32	4	34	32	2
ATCC17841_01240	30S ribosomal protein S15	3		3	2	3	2				8	6	6	4	3	4				3			3	4		3	3	2	4	2		4	5	2	4	3
ATCC17841_01241	Polyribonucleotide nucleotidyltransferase	13	18	13	16	17	17	15	8	9	24	20	17	14	14	18	11	8	5	27	30	16	28	30	32	32	36	20	32	27	31	35	31	8	27	23	23						9	9	9
ATCC17841_01249	Protein RecA	15	13	12	17	11	12	4	3	2	11	19	15	15	12	13	5	3		22	22	10	17	16	3	21	22	3	18	23	2	16	20	3	15	25	3
ATCC17841_01250	Ribonuclease Y	5	2	3	2	4	3			2	7	7	4	6	5	6	2	2		8	8		5	8		9	6		9	6		14	8	3	12	11
ATCC17841_01251	Stage V sporulation protein S	5	4	5	4	4	3	6	3	2	3	4	5	5	3	4	6	4	5	5	6	4	2	5	3	3	6	4	4	6	3	4	4	7		3	5				3	3
ATCC17841_01255	Aspartate aminotransferase										5		2			2				5	3		11	6		5	4		7	8		6	4		5	6
ATCC17841_01256	Phosphocarrier protein HPr							2	4	4		6	4				7	7	4		2	4			4			4			6			3			4	3			2		4	3	3
ATCC17841_01259	tRNA uridine 5-carboxymethylaminomethyl modification enzyme MnmG								3								2	2	2			8			2			8			2			4			2
ATCC17841_01328	hypothetical protein																					2			4																	4	6	5	2
ATCC17841_01356	hypothetical protein																								3			2			3						3
ATCC17841_01377	hypothetical protein																																										12	14	9
ATCC17841_01384	hypothetical protein																				3					2						3	2
ATCC17841_01401	hypothetical protein							3		2							4	6	3			6			2			10			5			11			4
ATCC17841_01403	hypothetical protein							3		5							2		2			2			3			4
ATCC17841_01405	Aminopeptidase	9	11	8	13	10	15	21	18	21	11	10	12	10	11	8	22	21	20	26	23	26	18	14	41	25	20	27	13	14	32	19	17	19	17	22	30
ATCC17841_01437	Low specificity L-threonine aldolase							17	18	18							8	17	10		2	31			23			21			25	2		24			19
ATCC17841_01438	Cytosol non-specific dipeptidase					2		14	13	12							15	20	13	2	2	18			24			16			21	2		17			17
ATCC17841_01447	hypothetical protein							2	2	4																		4						5									16	13	16
ATCC17841_01449	Iron-sulfur cluster carrier protein							3	3	2												5						4						3
ATCC17841_01453	Carbon monoxide dehydrogenase 2							4	4	5												11			2			11			4			4			3
ATCC17841_01454	Sorbitol dehydrogenase		2		5	2		3	3	5	22	20	29	19	25	30		2		3		3	28	26	9	4	2	4	21	27	6	4	3	2	29	28	5
ATCC17841_01474	Cinnamoyl-CoA:phenyllactate CoA-transferase							13	14	12							26	27	30			22			50			32			48			21			44
ATCC17841_01475	(R)-2-hydroxyisocaproyl-CoA dehydratase alpha subunit							3	4	4							3	3	5			8			4			5			5			5			7
ATCC17841_01476	(R)-2-hydroxyisocaproyl-CoA dehydratase beta subunit							4	6	4							4	7	8			10			9			11			7			9			7
ATCC17841_01477	Caffeyl-CoA reductase-Etf complex subunit CarC							11	11	10							14	11	11			19			11			15			14			17			17
ATCC17841_01478	Caffeyl-CoA reductase-Etf complex subunit CarD							5	5	10							13	11	10			14			6			11			10			7			6
ATCC17841_01479	Caffeyl-CoA reductase-Etf complex subunit CarE				2			8	8	6					2		5	9	5	2	2	11		2	10			12		2	11		2	13			9
ATCC17841_01493	Cinnamate reductase																2								7						5						4
ATCC17841_01495	Trans-aconitate 2-methyltransferase							3	3	2											2	5			2		2	3			3		2	4			4
ATCC17841_01544	hypothetical protein															2
ATCC17841_01554	Aldehyde-alcohol dehydrogenase		2	2																6	4		2			7	3		2			8	2		3
ATCC17841_01559	Propanediol utilization protein PduA																			4						2						3	2
ATCC17841_01561	Choline trimethylamine-lyase	14	19	23	11	10	13		2		15	19	12	11	7	7				70	34	2	27	10		53	40	2	25	16		73	42	2	20	11
ATCC17841_01562	Choline trimethylamine-lyase activating enzyme																			4	2		2			2	2		2			5			2
ATCC17841_01569	Ethanolamine utilization protein EutQ											2								9	4					12	4					14	4
ATCC17841_01571	Aldehyde-alcohol dehydrogenase	13	8	6	4	7	7				10	7	8	3	4	5				30	24		16	7		33	24		12	6		34	21		18	6
ATCC17841_01573	Propanediol utilization protein PduA		2	2							5	3	3		2		2									2
ATCC17841_01619	Lipase																2		2						2						4						2
ATCC17841_01620	hypothetical protein																	2				2			2			2			2			2
ATCC17841_01621	hypothetical protein							4	3	2							5	7	2			4			4			5			5			4			5
ATCC17841_01623	Glucose-1-phosphate thymidylyltransferase							2									2	2				4			2			9			3			5			3
ATCC17841_01625	dTDP-4-amino-4,6-dideoxy-D-glucose transaminase								3													8			2			9			2			3			3
ATCC17841_01628	hypothetical protein							7	9	13							11	11	12			13			8			19			8			11			7
ATCC17841_01631	Oleate hydratase							10	9	10							8	9	9			19			15			22			16			23			11						3	2	2
ATCC17841_01639	putative isomerase YddE											2	2	2	2
ATCC17841_01643	putative peptidase								2									2													2						2
ATCC17841_01645	Di-/tripeptide transporter							2											2			3			4																					2
ATCC17841_01663	hypothetical protein					2	2													3	4					8	4					4	4
ATCC17841_01671	Glycerol dehydrogenase							6	6	9							7	7	9			13			7			15			5			12			9
ATCC17841_01676	D-tagatose-1,6-bisphosphate aldolase subunit GatY	26	18	21	31	30	27	32	32	34	24	31	22	27	30	31	20	18	21	22	24	36	17	25	19	20	23	34	26	28	19	26	19	31	24	30	20	2			2				2
ATCC17841_01677	Tagatose-6-phosphate kinase	4	3	3	5	7	6	4	3	5	2	4	6	5	4	7		2		3	9	6	5	9	3	7	8	3	2	8	4	11	7	7	4	9	5
ATCC17841_01678	PTS system fructose-specific EIIABC component	10	11	10	17	13	19	38	41	34	11	12	11	10	15	9	23	19	20	23	15	53	13	18	24	17	15	50	11	12	19	22	22	49	17	19	25							2
ATCC17841_01679	PTS system fructose-specific EIIABC component	2	2	4	4	8	6	18	16	15	7	7	6	5	4	3	18	17	16			27			16		2	31			14			27			12			4	12	10	54	33	45
ATCC17841_01681	Trehalose-6-phosphate hydrolase	4		2	3	8	4					2	2							8	8		5	3		4	10		7	8		6	10		7	7
ATCC17841_01682	PTS system trehalose-specific EIIBC component	5	3	6	4	6	4	2	4	2	4	4	3	3	3	4	2	2	4	9	6	2	5	6	7	9	6	5	6	6	7	10	8	4	4	7	7
ATCC17841_01684	Chaperone protein HtpG	35	22	20	29	26	27		2	2	13	9	14	10	9	13				21	21	2	20	23		25	23		30	19		24	20		24	14
ATCC17841_01688	Alkyl hydroperoxide reductase AhpD
ATCC17841_01699	hypothetical protein														3				2					2							2												2
ATCC17841_01710	Chitinase D							6	5	5							6	9	7			7			12			13			8			8			15						41	41	39
ATCC17841_01732	putative oxidoreductase YdhV							2	4	2							2		2			7			4			4			5			6			6
ATCC17841_01748	Clostripain																					4						3						3					2		4	4	101	82	76
ATCC17841_01751	Glutamate decarboxylase							21	22	23							13	16	13			22			16			17			15			27			14
ATCC17841_01771	Elongation factor P	14	9	7	8	12	8	3	2		6	12	13	8	10	7				14	10	2	17	11		7	13		14	11		9	10		13	15						3
ATCC17841_01781	Alkaline shock protein 23		4	5	5	2	3	4	6	3	7	6	2	2	2	4	5	4	5	2	3	5	3	3	8	2	4	9	4	4	7	5	2	6	2	4	7
ATCC17841_01787	1-deoxy-D-xylulose-5-phosphate synthase				2																		2			2									2
ATCC17841_01796	Stage 0 sporulation protein A	13	14	12	8	16	12	13	18	15	7	12	14	12	14	11	2	3	3	19	17	14	14	13	4	15	14	15	13	12	9	13	18	13	16	9	5
ATCC17841_01801	Gamma-D-glutamyl-L-lysine dipeptidyl-peptidase							3	6	5							6	4	2			5			6			6			5			2			8						8	6	6
ATCC17841_01807	Purine nucleoside phosphorylase 1					2		4	9	8							11	9	4			11			14			10			12			10			12
ATCC17841_01852	hypothetical protein							2	2	2	2				2		2	4	5			2			5			2			8			2		2	8
ATCC17841_01858	Methyl-accepting chemotaxis protein McpB																			2	4						2								3
ATCC17841_01862	Lactate racemase								2												2					2	3	5					2	2
ATCC17841_01865	NAD-specific glutamate dehydrogenase	36	33	29	31	32	36	168	143	159	17	19	17	20	29	20	308	312	321	44	59	278	24	45	286	38	47	261	20	34	304	45	42	275	21	28	244					2	28	16	14	19
ATCC17841_01869	30S ribosomal protein S1		2		3																3	3	5	3		6	2		4	5		2		2	2	2
ATCC17841_01872	Aspartate aminotransferase					2		5	4	5							5	4	6			9			8			7			7			11			7
ATCC17841_01874	2-aminoadipate transaminase	8	8	12	7	5	9	42	37	29	6	7	7	4	4	7	30	39	28	8	8	38	7	7	39	11	6	42	8	8	40	11	10	41	10	11	37						2	3	2
ATCC17841_01875	tRNA-2-methylthio-N(6)-dimethylallyladenosine synthase	2			3		2				4	2	3			4				4	3			5		5	3		5	5		5	4		6	5
ATCC17841_01879	RNA-binding protein Hfq								2	3							3	5	5									2
ATCC17841_01886	Small, acid-soluble spore protein beta																																										4	3	4
ATCC17841_01900	putative ABC transporter ATP-binding protein YbiT			2								3	2	2	2	2				3	4		6	4		3	2		6	6		4	3		7	8
ATCC17841_01932	hypothetical protein	3				3		3	2											3	2	4			3	3	3	4	2		3			3									2		2
ATCC17841_01935	hypothetical protein							16	21	13							20	18	14			19			18			22			17			19			14						62	24	33
ATCC17841_01936	hypothetical protein							5	5	4							6	4	6			4			6			5			7			5			3						23	19	17
ATCC17841_01937	Kappa-carrageenase	3	3	3		2	2	11	8	9				3	5	4	14	8	12	14	6	30	4	2	20	10	11	25	3	4	22	5	8	21	3	6	13
ATCC17841_01941	Glutamate synthase [NADPH] small chain	23	14	14	18	12	15	9	5	7	6	8	11	15	12	16	3	3	3	16	16	3	11	15	7	12	16	6	10	13	6	14	14	4	10	14	3
ATCC17841_01942	Dihydroorotate dehydrogenase B (NAD(+)), electron transfer subunit	7	10	11	7	7	8	6	6	6	5	6	8	6	4	8	2	2		9	13	8	8	7	5	15	10	6	6	4	2	12	9	5	7	8
ATCC17841_01943	Aldehyde-alcohol dehydrogenase	18	28	28	22	20	23	47	38	46	18	13	9	14	18	15	23	23	27	35	21	38	19	19	33	22	21	35	18	17	38	24	35	39	18	15	43						6	4	5
ATCC17841_01945	Homoserine dehydrogenase			2	2	2	3							2						2	2		2			2	2		2			2
ATCC17841_01965	Microbial collagenase	2	3	2	2			17	15	11							8	6	7	8	10	13	3	3	18	13	9	23	7	5	15	6	6	18	9	3	16					2	35	35	32
ATCC17841_01978	Proline racemase	37	35	42	38	41	46	29	30	28	28	28	34	28	23	25	19	20	21	15	24	29	23	22	25	13	29	26	19	21	20	13	23	24	21	20	22			5	6	7	55	33	29	6
ATCC17841_01982	D-proline reductase subunit gamma		2	3	2	2	2	5	7	6							3	3	6		2	4			7			8			8		2	7			9
ATCC17841_01983	D-proline reductase subunit gamma	4	2	2			3	9	11	13	3		3				12	13	11	2	3	13	2	2	10	4	3	12	3	2	8	5		11	4		7
ATCC17841_01985	D-proline reductase proprotein PrdA	2	2			3		13	13	11							10	9	11	3	7	24			17	3	4	20	2		14			13			11					2
ATCC17841_01988	Electron transport complex subunit RnfC										6	4	5	5	5	5								6						2						5
ATCC17841_01991	D-proline reductase proprotein PrdA	9	11	12	9	7	13	7	7	6	14	14	13	12	12	13	2	4	5	12	6	5	10	9	3	6	9	3	12	10	5	10	6	2	9	7	5		4	3	7	2	3	5	2
ATCC17841_02000	putative protein	13	9	11	13	9	9				7	9	11	12	9	6				14	8		13	10		10	13		15	12		11	7	2	16	16				2	2
ATCC17841_02001	putative protein				2	2					5			2	2					3	2		4				3		3	2		4	2
ATCC17841_02002	50S ribosomal protein L28	2			3		2				2		2			2					2			2		2				2		3	2
ATCC17841_02005	Ribulose-phosphate 3-epimerase													2						2			3							2			2			2
ATCC17841_02007	Serine/threonine-protein kinase PrkC	3	3	3		4	3		2		2	2	2	3	2	3	4		2	3	5	4	8	5	7	3	4		4	4	5		3	2	6	3
ATCC17841_02015	Coenzyme A biosynthesis bifunctional protein CoaBC		3	2	2	2	3						3	2	2
ATCC17841_02017	Guanylate kinase											2				2				2	3		3	4		4	5		3	2			5		2	2
ATCC17841_02018	hypothetical protein	3	3	2	2	2	2				5	5	5	3	2	2				2	3	2	4	2		2	3	4	2	2		4	4	2	2	5
ATCC17841_02019	hypothetical protein										2										2						2		3			2			4
ATCC17841_02021	Stage IV sporulation protein A							8	8	12							4	5				11			7			12			4			11			5
ATCC17841_02024	GTPase Der	3										2	3	5	5	3				4			3	3		3	5		4	3		5	3		5	5
ATCC17841_02039	Cell division protein FtsZ	3	5	4	10	5	3		2		5	7	4	3	5	5				9	10	2	6	9		8	7	3	5	8		3	9	3	7	6
ATCC17841_02043	Twitching mobility protein		2	2	2		2				4	2	2			2				7	7		4	5		8	3		7	2		2	5		9	4
ATCC17841_02061	GTP-binding protein TypA/BipA	9	6	5	6	4	7				9	10	14	10	10	7				24	18		28	21		16	16		22	17		16	17		21	21
ATCC17841_02062	Ribonuclease J1		2																	7	8		5			6	4		7	5		3	4		4	3
ATCC17841_02065	Putative pre-16S rRNA nuclease					2							4			2													2	2
ATCC17841_02066	hypothetical protein																																										3	2	2
ATCC17841_02067	Alanine--tRNA ligase	4		3		3					2					3				6	5		4	6		3	2		3	3		3			6	4
ATCC17841_02070	Iron-sulfur cluster assembly scaffold protein IscU			2							2	4	5			2																			2
ATCC17841_02071	Cysteine desulfurase IscS		2	2							7	8	8	9	9	9				7	4		7	9		3	3	2	9	9		6	4		12	8
ATCC17841_02077	hypothetical protein							2	3	2	2		3	3			6	5	10			6			13			4			14			5			17						14	9	10
ATCC17841_02078	Delta(1)-pyrroline-2-carboxylate reductase	5	3	4		3	4													2	2					2	4			3
ATCC17841_02096	Ornithine carbamoyltransferase	121	100	86	118	124	108	162	165	151	118	124	135	112	129	125	284	283	259	122	119	150	106	128	210	117	126	147	105	129	213	116	112	119	110	116	214	12	9	14	18	15	71	64	49	4		8	8
ATCC17841_02097	Carbamate kinase 1	26	36	28	29	28	27	13	7	7	32	46	40	33	38	35	7	8	4	24	23	8	20	34	10	19	25	11	22	29	12	16	25	9	22	24	11	8	2	4	7	10	11	12	11			6	10
ATCC17841_02098	Serine hydroxymethyltransferase	5	8	8	14	8	9	36	38	38	2			2		2	17	18	18	15	18	40	3	4	24	5	17	50	3	4	30	6	11	39	4	4	24						3	2	8
ATCC17841_02108	putative M18 family aminopeptidase 1	3	2			2	2	46	44	45							75	61	54		2	59	2	2	80	3	3	68	4		85		4	57	2	2	85						21	19	18
ATCC17841_02122	Flavo-diiron protein FprA1	13	11	12	12	17	16	2	3	4	9	7	9	9	9	8	13	13	7	13	14	4	14	16	22	15	17	6	12	12	20	14	17	7	9	15	19
ATCC17841_02129	V-type sodium ATPase subunit B	23	18	26	15	23	25	43	37	43	12	16	13	11	12	13	12	15	18	21	27	33	18	14	17	29	29	23	16	19	18	27	26	22	19	14	20						7		2	3
ATCC17841_02130	V-type sodium ATPase catalytic subunit A	32	33	32	31	31	32	56	53	49	22	17	18	22	22	22	31	25	21	45	42	44	24	31	25	41	48	43	22	29	20	41	44	40	29	32	23						2
ATCC17841_02132	V-type sodium ATPase subunit C	4	4	2	4	3	4	6	4	5			3	2						2	6	6					8	8				2		9	2
ATCC17841_02134	V-type sodium ATPase subunit K	6	7	8	8	6	6	9	6	8	5	6	4	4	6	5	6	8	7	7	7	12	4	4	5	5	6	16	6	4	5	4	5	10	4	6	6
ATCC17841_02135	hypothetical protein	3	4	2	2	2	2	6	2	2		2	2							5	4	4	3	2		5	2	3	5			5	3	11	3	3
ATCC17841_02142	Cobalt-dependent inorganic pyrophosphatase	23	12	10	19	21	20		4		13	11	16	13	17	15		2	3	20	19	3	21	20	3	23	18	3	24	18	2	20	30	3	24	25	5					4
ATCC17841_02173	Flagellar motor switch protein FliN				2																2								3	2						2
ATCC17841_02175	Chemotaxis protein CheW	2	5	5	4	5	2				2		2										4	3			2
ATCC17841_02178	Chemotaxis protein CheA	4		6	7	6	5					3	5	2	3	2											2		3	2		4	4		4								2	2
ATCC17841_02179	Chemotaxis protein methyltransferase		2	2		2						2	2			2					2		3	3			4								3
ATCC17841_02183	hypothetical protein	3				2	2	2		3																	2		2			2	3
ATCC17841_02188	hypothetical protein																																	2				3		4	3	3							2
ATCC17841_02190	Pyruvate synthase	156	157	154	163	163	154	71	73	71	148	163	161	178	162	171	92	84	70	210	233	97	213	227	114	212	227	93	208	223	115	195	206	93	205	199	111	2			5	5	2	3	4
ATCC17841_02218	hypothetical protein
ATCC17841_02226	Aminopeptidase 2							2	3	2							3	7	6			6			5			5			8			6			7
ATCC17841_02232	Pyridoxal 5'-phosphate synthase subunit PdxS							6	8	6												9						5						9
ATCC17841_02234	DEAD-box ATP-dependent RNA helicase CshA										6	9	5	5	5	3				9	10		15	10		6	9		11	4		10	11		20	8
ATCC17841_02237	Methyl-accepting chemotaxis protein 2		2		2	2										2				2	4		2	2			5		4	2		4	4		3	4
ATCC17841_02245	Ribonucleoside-diphosphate reductase subunit beta	2	5	2	3	3	2						2		2					3	6		4	4		3	4		6	2		2	7		4	3
ATCC17841_02246	Ribonucleoside-diphosphate reductase 1 subunit alpha	2		2	3		3				2			2	2					3	5		2	2		6	5		3	4		4	5		2	4
ATCC17841_02251	NAD-dependent dihydropyrimidine dehydrogenase subunit PreA	7	6	6	5	3	4	5				2		3	3	2				5	5	6	3	5		4	7	5	5	5		4	6	9	4	3
ATCC17841_02252	NAD-dependent dihydropyrimidine dehydrogenase subunit PreT		2		4	5	2	3	2	5	2		2							2	3				2	2	3	2					3	2		2
ATCC17841_02264	Chitinase A1																																										7	3	3
ATCC17841_02270	PTS system N-acetylglucosamine-specific EIICBA component							2	2	2							2		2									2						2
ATCC17841_02273	Flavo-diiron protein FprA1								2													3			3									4
ATCC17841_02274	Acyl-CoA dehydrogenase, short-chain specific							12	4	11							24	17	21			19			26			24			27			15			23
ATCC17841_02289	23S rRNA (uracil-C(5))-methyltransferase RlmCD				2															3	2		5	4		2			4	4		2	2		2	6
ATCC17841_02293	6,7-dimethyl-8-ribityllumazine synthase																2	3	3			4						6						2
ATCC17841_02297	Cytosol non-specific dipeptidase							3	3	3							5	6	3			7			7			5			10		2	8			5
ATCC17841_02309	putative succinyl-diaminopimelate desuccinylase	2								2							23	32	29			8			34			9			30			11			29
ATCC17841_02310	Putative aminohydrolase SsnA																6	6	7						10						12						8
ATCC17841_02311	Putative oxidoreductase YgfK																8	12	11						16						11						11
ATCC17841_02312	Putative carbamoyltransferase YgeW	3		4				4	5	5							31	32	26			17			33			14			36			14			39
ATCC17841_02315	Diaminopropionate ammonia-lyase																13	13	10			4			20			3			18			2			13
ATCC17841_02333	Protein RocB	2												2		2				5	3		4	4		3	3		2	3			4		3	2
ATCC17841_02336	hypothetical protein							3	6	6							2	2	3			6			4			5						5								2	6	4	3
ATCC17841_02337	5-hydroxybenzimidazole synthase						2	17	14	10							22	15	11			17			24			23			27			18			24						5	6	7
ATCC17841_02360	RNA polymerase sigma factor SigA	3	3	3	3		2				2		3	4	3	3				4	6	2	6	5		7	6		5	9		4	5	2	6	5
ATCC17841_02364	Pyruvate, phosphate dikinase	2			4			14	13	15		2	4	3	2	2	8	8	7	9	4	17		6	10	4	6	21	4	3	6	6	6	20	2	5	7
ATCC17841_02365	Transcriptional repressor CcpN	3				2								3		3				2	2		2	2			3			2		3	3		2	2
ATCC17841_02368	GTPase Era											3								5	3		5	2		4	2		3	2		3	2			5
ATCC17841_02376	30S ribosomal protein S21		2	2		2	2				3	3	7		2	2								2															2
ATCC17841_02380	Ribosomal protein L11 methyltransferase	2			4	3	3							5	2						2		4	2			2		3
ATCC17841_02381	Chaperone protein DnaJ					3																							2				2								3	3
ATCC17841_02382	Chaperone protein DnaK	44	47	38	46	38	55	16	17	20	44	43	40	32	28	30	16	17	11	29	29	31	30	30	31	23	31	27	30	39	29	24	24	26	24	32	21	7	3	12	16	11	55	36	38	10		4	3
ATCC17841_02386	Elongation factor 4	2			5	3	4				2	6	2	5	4	5				2	2		8	4		3			5			6	4		5	4
ATCC17841_02390	30S ribosomal protein S20						2				2	7	8	4	4	3				3	6		3	2		7	2		3	3		3	4		3	6
ATCC17841_02404	2-iminobutanoate/2-iminopropanoate deaminase	12	10	10	12	11	7	17	21	17	11	9	10	4	4	6	34	28	32	8	6	19	4	3	27	5	7	18	3	5	33	9	10	22	5	3	30				3	3	26	35	39
ATCC17841_02409	GTPase Obg										2				2	2				2	4		3	2		2	3		3	2			2		6	2
ATCC17841_02412	50S ribosomal protein L21	4	2	3	4	4	4				7	7	5	4	6	6				7	4	2	4	2	2	4	5	2	4	7		2	2		4	4
ATCC17841_02420	Septum site-determining protein MinD	2	2	3	5	6	3						3	4						3	3	3	4	2		2	3	2	3	3		3	5	2	4	2	4
ATCC17841_02425	Rod shape-determining protein MreB	8	9	9	8	10	7	3	3	3	11	8	8	8	9	8	4	6	2	14	16	3	12	15	4	12	9	3	14	16	6	11	12	3	15	11	6
ATCC17841_02436	DNA polymerase I	2													2	2											2								2
ATCC17841_02444	hypothetical protein																					3												2
ATCC17841_02446	hypothetical protein
ATCC17841_02448	hypothetical protein							2	2	3							6	7	7		2	25			17			21			18			21			18
ATCC17841_02452	hypothetical protein																2	2				4			4		2	4			2			6			4
ATCC17841_02457	hypothetical protein																					7			2			7			2			7									18	17	11
ATCC17841_02473	Small, acid-soluble spore protein beta																																										13	8	14
ATCC17841_02479	Aspartate--tRNA ligase	11	5	4	7	11	9				9	7	8	12	8	9				15	20		21	19		19	17	3	21	21		19	21	2	22	20
ATCC17841_02480	Histidine--tRNA ligase		2	3			3				2			3						6	5		3	2			2		4	3		3			2	2
ATCC17841_02485	Adenine phosphoribosyltransferase	2		2	2						5	2	4	2						3	3		2	2		2	3		2	2			2		2	2
ATCC17841_02488	Protein translocase subunit SecDF																			2					2							2	2
ATCC17841_02489	Putative mycofactocin radical SAM maturase MftC				3	2					2			2						2			2	2					3	4			2
ATCC17841_02492	Sec translocon accessory complex subunit YajC								2								3							2	2									2			2
ATCC17841_02506	GTPase HflX						2						3		2					2	2		4	2		2	5		7	4			5		8	3
ATCC17841_02507	Hypoxanthine phosphoribosyltransferase	2	2		3	2						2		2													3					2	4		3	3
ATCC17841_02525	Alpha-D-kanosaminyltransferase													2																		2	2		3
ATCC17841_02526	UDP-2,3-diacetamido-2,3-dideoxy-D-glucuronate 2-epimerase										2	4				2				3	6		5	4		2	5		7	7		2	4		4	4
ATCC17841_02528	hypothetical protein		2		2	2	2					2	2		2					3	3		4	2		2	3		2	3		3	2		2	3
ATCC17841_02533	Myo-inositol 2-dehydrogenase	2		2				2	3	2										3	2	2	2		3	3	3	2	3	3	2	4	7	2	4	2	5								4
ATCC17841_02534	UDP-N-acetyl-D-glucosamine 6-dehydrogenase	14	13	12	10	12	15	5	5	3	14	11	10	11	15	16	4	3	3	19	14	6	20	18	4	20	16	5	18	19	3	16	16	6	15	15	7
ATCC17841_02536	N-acetylmuramoyl-L-alanine amidase AmiC																4	3				4			4						5			3
ATCC17841_02558	Arginine deiminase	11	5	5	2	2	3	6	7	6	11	9	9	11	9	15		2	2	12	9	9	7	13	4	9	7	11	6	13	2	10	10	10	7	12
ATCC17841_02567	Methionine--tRNA ligase	11	10	9	7	11	10	4	4	7	5	12	8	13	12	11	4	5	4	14	15	8	8	15	5	17	16	9	16	16	5	17	18	11	20	14	5						4	3	2
ATCC17841_02573	hypothetical protein								3	2												2						5			2			2
ATCC17841_02576	Putative efflux system component YknX		2								2													2											2
ATCC17841_02577	putative ABC transporter ATP-binding protein YknY																			2	2						2			2			3		3	2
ATCC17841_02579	Iron-sulfur cluster carrier protein	2		2		3	2								2	3				4	5		4	5		4	4		2	3		3	4		3
ATCC17841_02584	Anaerobic ribonucleoside-triphosphate reductase	10	7	8	10	8	6				2	9	7	6	6	7				20	15		16	12		14	17		17	14		23	20		15	13
ATCC17841_02589	Isoleucine--tRNA ligase	4	5	6	4	10	13		3			2	5	4		4	2			20	22	7	13	9	7	14	15	5	14	14	6	14	7		17	9	2
ATCC17841_02590	Catabolite control protein A															2				2	3		3				3		2	2			2		3	3
ATCC17841_02596	Putative mycofactocin radical SAM maturase MftC							6	9	4							2	4	2			11			7			8			4			10			4
ATCC17841_02607	Spore coat assembly protein ExsA							6	4	3									2			5			2			10			5			5			3
ATCC17841_02623	Transcription termination factor Rho	12	6	7	14	10	9				12	12	10	13	14	14				18	18		22	19	2	15	19		24	20		18	16		26	22
ATCC17841_02628	Peptide chain release factor 1		3	2	2		2				3		4		3					2	2		2	3					5				3		2	2
ATCC17841_02633	Ribose-5-phosphate isomerase B		4	2	2	2	2				3	2	4	2		2		2		2	2		2	3	2		2	2		3	4						2		2				2	2	2
ATCC17841_02634	Uracil phosphoribosyltransferase	6	7	4	7	5	7		3	3	9	8	5	4	6	5			2	8	6	3	7	7		6	9	2	7	7		6	7		7	6	2
ATCC17841_02637	UDP-N-acetylglucosamine 2-epimerase			2											2					3	4		2	4		2	5			2			2		2	3
ATCC17841_02640	ATP synthase subunit c																			5	3			3		3	2						3
ATCC17841_02645	ATP synthase subunit beta	6	5	10	10	7	6				8	8	11	10	7	10				10	9		10	10		9	8		14	10		13	11		8	11
ATCC17841_02652	MreB-like protein	7	2	3	7	3	2	2	2	2		5		7	4	4	2	3	3	5	5		3	4	3	7	4		4	7	2	3	6		4	4	2
ATCC17841_02660	S-adenosylmethionine synthase	9	9	10	10	7	9	5	4	6	3	6	6	8	6	8	5	6	7	4	3	8	8	8	4	4	6	7	6	6	4	4	5	3	7	5	3
ATCC17841_02664	Ribosome hibernation promotion factor	3	2		4	4	2	9	8	7	3		3	3			4	4	4	6	2	8	2	2	15	3	2	13	2	2	9		3	14			8						11	8	12
ATCC17841_02665	Protein translocase subunit SecA	19	14	11	24	27	19				16	21	19	23	21	24				42	36		31	29		30	33		38	31		27	33		29	33
ATCC17841_02668	Protein YhgF		2									2	4	4	5	3				2	4		5	3		3	4		9	6		3			6	3
ATCC17841_02677	Leucine--tRNA ligase	5	4	5	3	4	2					3	2	2	4	4	2	3	2	8	8		5	6	4	10	4		7	4	4	7	8		3	4	5
ATCC17841_02685	Fructose-bisphosphate aldolase	27	26	26	38	35	32	5	7	5	30	27	29	22	22	23	3			28	35	6	23	28	3	26	34	8	23	30		22	35	7	23	30	3
ATCC17841_02705	Glutamyl aminopeptidase							2	5													4			3			3			4			7			3
ATCC17841_02711	Membrane lipoprotein TmpC	5	5	3	9	7	6	9	9	4	4	7	7	8	7	6	11	8	8	6	5	5	4	4	15	6	7	6	4	7	13	4	5	7	5	4	11
ATCC17841_02712	Galactose/methyl galactoside import ATP-binding protein MglA	2	2			3	2		2	2					2		3			3		3	5	5		2		2	2				3		2	3
ATCC17841_02717	Central glycolytic genes regulator																									2	2					3	3
ATCC17841_02718	Glyceraldehyde-3-phosphate dehydrogenase 1	77	73	70	107	99	103	68	56	64	47	65	74	54	57	61	138	130	135	68	82	79	42	60	120	72	77	71	51	55	134	70	78	66	49	51	122	6	6	5	12	13	143	124	127
ATCC17841_02719	Phosphoglycerate kinase	7	4	7	16	13	12		2	3	6	3	8	10	6	6	7	5	6	7	8	3		6	8	4	7	6	4	8	7	7	6	4	4	6	8						16	14	12
ATCC17841_02720	Triosephosphate isomerase	20	14	13	25	21	18	11	8	10	16	24	22	8	12	11	10	14	13	8	10	9	8	8	18	6	9	5	8	8	19	7	9	10	6	9	14				2		46	39	46
ATCC17841_02721	2,3-bisphosphoglycerate-independent phosphoglycerate mutase	2				4	2				2		2							3	4		3			2	3		2	4			4		2
ATCC17841_02722	Enolase	68	81	77	80	94	81	57	48	55	67	74	73	58	59	56	65	64	62	76	82	60	59	65	98	75	96	67	75	61	89	73	91	54	66	65	93	9	4	3	16	14	175	173	179
ATCC17841_02769	Maltose-6'-phosphate glucosidase MalH																10	8	5	2		8			13		2	3			10			3			15
ATCC17841_02773	Cold shock protein 2																																																4
ATCC17841_02807	hypothetical protein												3			2							3	2						2					4	2
ATCC17841_02822	HTH-type transcriptional regulator PuuR																				2						2					2	2
ATCC17841_02824	putative peptidase	6	6	4	6	5	3	3	3	3	9	8	10	3	4	8	2			2	3	4	7	10	4	3		5	6	9	2	2	4	3	7	8	5
ATCC17841_02825	Aldehyde-alcohol dehydrogenase	146	146	142	164	153	160	153	163	143	112	131	125	147	157	154	222	217	249	210	221	174	142	217	371	227	216	196	140	201	388	195	199	176	135	204	355			2	4	5	33	32	35
ATCC17841_02840	hypothetical protein	2	3	2	4	2	4					3								2	5					2	5					2	2								5	2
ATCC17841_02848	Electron transport complex subunit RnfC	4	3	5	8	5	4	3	3	4	5	7	4	5	4	4	8	8	6	11	6	9	9	6	8	10	11	8	11	9	8	10	5	6	7	7	8
ATCC17841_02850	Electron transport complex subunit RnfG	4			3	4	3	3				3	3	2		6	2	2	2			4		3	3	2	3	2		5	3			5
ATCC17841_02853	Electron transport complex subunit RsxB					3								2						2	3	2	2			2	3		2			2	3		2
ATCC17841_02858	N-acetylmuramoyl-L-alanine amidase LytC	21	20	20	8	9	7	2			4	7	3	9	9	10	4	3	2	27	13		17	14		30	13		11	14	5	30	11	4	14	15	3	95	91	196	257	236	1149	1090	1130	48	39	21	54
ATCC17841_02861	N-acetylmuramoyl-L-alanine amidase LytC
ATCC17841_02865	Phosphate-binding protein PstS				2	3	2	2			4	4	2	3	3	2						3		3				2		4				4		2									3
ATCC17841_02885	hypothetical protein	3				3						3								4	5		6	6			5		6	4					3	6
ATCC17841_02892	UDP-N-acetylmuramate--L-alanine ligase	3	2	5	2	2	4					2	4	2	4	3				2	2		4	3		3	2		2	2			2		3
ATCC17841_02901	Caffeyl-CoA reductase-Etf complex subunit CarE							6	9	9							5	10	6			15			18			15			15			14			16
ATCC17841_02902	Caffeyl-CoA reductase-Etf complex subunit CarD							13	9	10							13	13	9	2		14			25			18			27			15			21
ATCC17841_02903	Acyl-CoA dehydrogenase, short-chain specific	2	3	2				25	25	24			2				31	29	37	3	2	36	3	4	45	2	2	39	3	3	46	4		36	2		52
ATCC17841_02904	Acetyl-CoA acetyltransferase	9	5	7	3	2	2	128	105	118		2	3				297	297	290	4		165			286	4		156	3		273			159			233						29	30	22
ATCC17841_02905	3-hydroxybutyryl-CoA dehydrogenase	4	2	6		4	2	57	56	53		4	5		2		137	124	144	7	2	142	6	5	142	6	2	113	4		139	4	2	112	4	4	141	3	4	2		8	35	33	35	10			2
ATCC17841_02906	Short-chain-enoyl-CoA hydratase	2		2				15	13	16							12	13	15			18			18			23			21			16			15
ATCC17841_02917	Reverse rubrerythrin-1	19	11	12	18	21	12	23	24	15	23	34	27	17	12	17	10	11	4	10	18	17		6	13	11	7	21	4	8	12	8	10	14	4	4	8	4	2	4	4	7	5	14	13
ATCC17841_02922	50S ribosomal protein L25							3	2	2								3	3			2			4			2						4			4
ATCC17841_02924	Transcriptional regulator PerR	4	2	2	4	4	5				2	4	4	2	2	4					2						3			2
ATCC17841_02932	Lon protease 1	2					2					3	3							2							2		2			2	2
ATCC17841_02934	ATP-dependent Clp protease ATP-binding subunit ClpX	10	10	7	12	11	5				9	13	14	10	8	14				20	23	3	17	17		20	18	3	19	21		12	16		24	26					2	4
ATCC17841_02935	ATP-dependent Clp protease proteolytic subunit		2	2	2						2			2					2	2			3		3	3	2		2		6	2					5
ATCC17841_02936	Trigger factor	22	19	20	14	26	21		2		17	25	25	19	19	17				19	14	3	29	24	2	15	20	3	27	28		13	14	5	24	23		2	2		2	2
ATCC17841_02943	Dihydroorotase																2	3				2			5									2			4
ATCC17841_02945	Aspartate carbamoyltransferase catalytic subunit							21	19	13							6	6	5		2	12			4			19			8			16			3						2	4	5
ATCC17841_02948	(R)-phenyllactyl-CoA dehydratase beta subunit				2		2	2			3	3	2	4	4	6			2					4	2		2		2	5						4
ATCC17841_02950	hypothetical protein																	2							3						3						2
ATCC17841_02987	Aspartyl/glutamyl-tRNA(Asn/Gln) amidotransferase subunit B	4		2	3	4	3				2	3	2	2	2	5				4	3		5	6		4	4		5	4		5	5		5	5
ATCC17841_02988	Glutamyl-tRNA(Gln) amidotransferase subunit A	2		2	2	2						2			2					5			2	2			6		4			2	4		4
ATCC17841_03000	Glucose-6-phosphate isomerase	36	38	43	39	44	40	40	35	44	35	35	38	39	33	35	39	35	47	36	42	31	35	37	41	40	38	25	40	38	37	39	41	36	39	37	32	2	2		3		16	21	15
ATCC17841_03004	D-lactate dehydrogenase							4	4	4							4	5	4			7			3			8			6			10			2
ATCC17841_03005	Phenyllactate dehydrogenase	6	9	2	10	9	5	27	33	25	5	4	3	5	3	4	22	24	22	17	18	38	6	4	33	16	17	35	6	5	24	13	15	32	5	6	28
ATCC17841_03007	Caffeyl-CoA reductase-Etf complex subunit CarE	32	40	40	43	44	46	16	13	18	44	48	50	44	42	51	13	11	13	55	63	19	48	59	30	48	61	22	53	64	24	56	53	26	57	55	29	3			6	7
ATCC17841_03008	Caffeyl-CoA reductase-Etf complex subunit CarD	27	29	35	40	34	45	13	20	13	37	41	48	33	39	39	18	19	15	30	36	18	33	41	25	37	25	21	28	32	16	31	35	20	31	32	18	2		11	8	12
ATCC17841_03009	Caffeyl-CoA reductase-Etf complex subunit CarC	55	56	55	61	65	62	27	27	27	55	54	54	56	68	60	27	31	21	80	87	34	73	83	47	85	81	37	77	79	49	80	83	37	67	87	43
ATCC17841_03010	(R)-phenyllactyl-CoA dehydratase beta subunit	18	11	12	17	15	15	8	9	8	12	16	16	14	19	15	15	17	13	16	23	19	18	21	23	20	20	14	11	24	20	13	20	13	14	18	16			2	2	5			2
ATCC17841_03011	(R)-phenyllactyl-CoA dehydratase alpha subunit	24	21	15	22	29	21	16	14	15	10	20	16	15	16	22	10	9	12	40	32	24	26	26	25	34	36	27	22	29	27	34	34	23	27	24	21						2	3
ATCC17841_03012	(R)-phenyllactate dehydratase activator	2		3		4	2				5	2	3	3	2	4				4	7		5	6		4	4		4	7		8	8		6	6
ATCC17841_03013	Cinnamoyl-CoA:phenyllactate CoA-transferase	53	62	48	62	64	58	55	63	51	57	53	53	56	55	56	121	111	108	72	77	60	67	70	109	77	75	64	70	75	103	65	59	64	57	70	100	5	3	7	8	11	14	15	13			4
ATCC17841_03014	3-[(3aS,4S,7aS)-7a-methyl-1,5-dioxo-octahydro-1H-inden-4-yl]propanoyl:CoA ligase					3								2									2	2					3	4					3
ATCC17841_03016	GMP synthase [glutamine-hydrolyzing]	11	9	3	16	12	16				12	7	9	14	9	14				32	22		27	22	2	23	22	4	28	26	2	24	30		30	28
ATCC17841_03017	Inosine-5'-monophosphate dehydrogenase	10	6	8	16	13	11	9	6	6	8	15	12	8	8	11	4	5	3	10	10	5	6	7	7	9	12	7	9	7	6	10	10	6	15	11	7						4	3	2
ATCC17841_03019	60 kDa chaperonin	81	66	71	74	77	71	58	68	66	48	49	50	33	44	40	95	91	80	58	52	78	56	54	88	43	60	77	55	59	97	52	51	74	54	57	85	5	2		15	11	148	150	125
ATCC17841_03020	10 kDa chaperonin																2		2
ATCC17841_03027	Redox-sensing transcriptional repressor Rex	2			2	2	2					2			2					2	3					2	3		3	2		3	3		3
ATCC17841_03031	Peptide transporter CstA															2								2					2	2					2
ATCC17841_03032	hypothetical protein	7	9	7	9	7	3	12	10	5	4	3	3	3	3	3	17	13	11	7	6	9	7	8	21	9	9	10	8	11	18	8	10	8	11	5	22
ATCC17841_03033	2-oxoglutarate carboxylase small subunit	2	3		2	2							3	2						3	3					4	3		3				3		2
ATCC17841_03043	tRNA threonylcarbamoyladenosine biosynthesis protein TsaB												2					2		3	2	3			4		2	4	2	2	3		3	2	2		3
ATCC17841_03045	Tyrosine--tRNA ligase	3	3	4	5	7	8				3	8	2	5	4	2				7	5		7	8		4	7		10	6		2	6		8	4
ATCC17841_03051	Peptide chain release factor 3	4	4	4	4	3	2				4	2	4	4	3	5				4	3		7	4		7	4		5	3		8	4		6	4
ATCC17841_03053	Tryptophan--tRNA ligase						3					2	2	2		3			2	6	3	2				6	2	2	2	2		6	4		2	2	3
ATCC17841_03054	Desulfoferrodoxin					2		10	12	15		3					20	18	12			12			9			13			12			5			8			3	2		15	16	11
ATCC17841_03058	Aspartokinase	5	4	5	2	3	4					2	2							7	5					10	6					7	5
ATCC17841_03059	putative M18 family aminopeptidase 2																12	10	6						10						10			2			10
ATCC17841_03061	ATP-dependent RecD-like DNA helicase																	2	2			2						2			2			2			2
ATCC17841_03064	Putative dipeptidase				3	3		5	4	5							5	5	8		3	9			11	2	3	8		4	10		4	6			12
ATCC17841_03065	Proline--tRNA ligase	8	5	7	9	6	6				2	9	8	4	4	6				14	11		8	5		13	16		9	5		13	9		11	6
ATCC17841_03091	Pyruvate kinase	23	24	19	32	30	36		2	2	27	27	26	27	27	31				39	42		37	31		41	40		37	44		41	37		43	31
ATCC17841_03092	ATP-dependent 6-phosphofructokinase	7	7	10	9	15	11	3		3	10	8	8	8	9	6				10	14		17	10		9	10		11	14		9	10	3	5	6
ATCC17841_03097	UDP-N-acetylenolpyruvoylglucosamine reductase	2	2	2	2	2					4	3	2		3	3				2			3	2		4	3		3	3			3		2
ATCC17841_03105	UvrABC system protein A				2										2						2		3	2									2
ATCC17841_03110	Cell division ATP-binding protein FtsE	6	4	3	5		2	2			2	4	3	3		3	2			5	9	2	6	7		8	8		8	9		4	7		10	6
ATCC17841_03113	1-deoxy-D-xylulose-5-phosphate synthase	6	8	3	3	4	3				8	8	9	8	7	6				10	11		9	13		13	19		11	16		15	18		9	16
ATCC17841_03114	Transketolase 2	3	4	5	5	3	4				6	7	10	6	4	8				4	6		5	4		3	5		7	6		6	4		4	5					3	7
ATCC17841_03130	Glutamine--fructose-6-phosphate aminotransferase [isomerizing]	18	15	16	17	14	14			2	25	22	23	22	23	20				48	23		21	28		40	25		33	25		33	27		33	22
ATCC17841_03131	Fructose-6-phosphate aldolase 1	2									2						2			9	2	6			2	7	5	7			8	9	3	11			2
ATCC17841_03132	Phosphorylated carbohydrates phosphatase																			8	4		2			6	4					5	4			2
ATCC17841_03133	Sorbitol-6-phosphate 2-dehydrogenase	2		2																6	2					5	2					5	3
ATCC17841_03135	PTS system glucitol/sorbitol-specific EIIB component	9	6	11	4	5	4				4	5	6							16	6		2			13	7					12	4		5
ATCC17841_03138	Galactitol 1-phosphate 5-dehydrogenase	14	15	15	11	8	5				4	8	7	7	3	4				36	27		9	5		43	20		12	5		36	27		14	8
ATCC17841_03139	Sorbitol operon regulator	2																		8						4						5
ATCC17841_03140	Phosphoglucosamine mutase				2	2						2	3	3							2		3			2	3		2						3
ATCC17841_03141	NADH-dependent phenylglyoxylate dehydrogenase subunit gamma							7	4	5	3						5	6	6			4			11			8			5			6		2	5
ATCC17841_03142	2-oxoglutarate oxidoreductase subunit KorB	2	3	2	4	5	4	11	10	14	2	2		2	3	3	9	11	9	5	6	19	2	4	20	5	4	14	3	3	19	5	5	18	5		22
ATCC17841_03143	2-oxoglutarate oxidoreductase subunit KorA	7	8	8	12	12	7	22	22	27	7	5	6	4	3	6	23	21	17	11	14	30	9	10	44	12	10	26	10	9	39	15	13	34	10	14	27				5		6	5	5
ATCC17841_03145	hypothetical protein																					4								2				2			2
ATCC17841_03146	Butyrate kinase 2	4	3		4	3	2	32	35	32	2	5	2	2	2	2	50	44	39	3		36			49	5	2	36	2		45	3	2	38		4	46						7	4	7
ATCC17841_03147	Phosphate acetyltransferase	4	3	3	2	5	2	28	29	31		3			3	2	32	41	40	2	6	17	4		43	7	5	16	4	2	45	4	2	16	2	4	39						5	7	6
ATCC17841_03153	Thioredoxin reductase																4	7	2						7						6			2			4
ATCC17841_03154	Thioredoxin 1							9	10	7	2	7	3				5	4	6			10			5			9			7			9			5				2			3
ATCC17841_03158	Phosphoenolpyruvate-protein phosphotransferase	18	23	22	21	22	22				21	15	24	19	24	21				22	30		30	28		23	23	3	24	25		23	27	2	30	26		2	3		3	2							4
ATCC17841_03164	Phosphate-specific transport system accessory protein PhoU														2						3			2		3	2		3						2
ATCC17841_03165	30S ribosomal protein S9	9	8	9	8	8	8	2	3	3	7	11	12	10	8	9			2	8	8	2	10	8		11	8	2	8	7		10	9	2	9	9
ATCC17841_03166	50S ribosomal protein L13	16	8	10	18	18	16	3	2	3	23	31	25	19	19	20				22	20	3	17	23	3	22	21	3	25	20	2	17	23	6	21	23
ATCC17841_03171	50S ribosomal protein L17	6	7	5	8	7	5				9	9	11	8	8	11				9	10	3	10	11	2	10	10	2	12	12	2	7	11	3	10	10	3
ATCC17841_03172	DNA-directed RNA polymerase subunit alpha	15	9	7	6	10	15				12	12	10	14	10	11		2		19	14	2	19	16		19	19		18	17		19	17		17	20
ATCC17841_03173	30S ribosomal protein S4	13	16	16	17	19	17		3	4	13	23	20	15	15	15	2			22	23	6	22	15	5	20	25	4	23	21	3	20	16	4	17	13	5			5	3	6
ATCC17841_03174	30S ribosomal protein S11	15	21	24	22	17	21	2		2	20	20	28	15	13	19				18	17	5	14	17		17	20	2	20	25		17	18	3	18	20
ATCC17841_03175	30S ribosomal protein S13	21	13	8	20	31	27	3	3	2	21	33	24	21	19	26	2	3	2	18	19	5	24	23	3	16	19	4	25	17	2	15	17	8	19	18	2
ATCC17841_03179	Methionine aminopeptidase 1					2	2				2	3	3							3			2			2				3			5		3	4						2
ATCC17841_03180	Adenylate kinase	4	4	4	4	3	3	2	3	2	3	5	4	4	3	2				2	3		2	2		2	2		2	2					2	2
ATCC17841_03182	50S ribosomal protein L15	5	7	7	7	6	8	2			9	11	11	8	7	6				4	4		5	5		2	4	2	5			4	2	2	5	6
ATCC17841_03183	50S ribosomal protein L30						2							2	3	3					2
ATCC17841_03184	30S ribosomal protein S5	19	19	15	18	23	18	3	4	5	33	29	21	20	20	20	2	2		27	22	2	30	27	4	26	24	4	28	31	6	25	28	8	29	30	5
ATCC17841_03185	50S ribosomal protein L18	5	6	5	7	7	5				8	12	7	6	7	5				7	6		4	4		4	7		6	5		4	5		5	4
ATCC17841_03186	50S ribosomal protein L6	20	20	17	24	17	23		2	2	25	32	28	25	21	28				26	27	3	31	28		30	26	3	33	33	2	31	26	4	33	29	4
ATCC17841_03187	30S ribosomal protein S8	12	11	15	10	11	13	2	5	2	20	15	15	7	10	14		2	2	20	18	3	18	16	3	15	15	6	19	15	2	18	19	4	16	13	2
ATCC17841_03189	50S ribosomal protein L5	16	19	17	19	25	23	5	6	5	30	37	33	25	21	26	3	2	2	19	16	6	18	18	7	17	22	9	22	20	2	19	18	8	22	19	2
ATCC17841_03190	50S ribosomal protein L24	3	2	2	3	3	4				4	6	5	4	4	5				2	3		4	4			3	2	4	6		2	2	2	2	5
ATCC17841_03191	50S ribosomal protein L14	4	6	6	10	6	5				4	11	11	6	8	7				10	9	2	9	6		9	10	2	6	9	2	8	10	2	5	8	2
ATCC17841_03192	30S ribosomal protein S17				2	2	4				2	6	5	3		4					3			2						2					2
ATCC17841_03193	50S ribosomal protein L29		2	2		2					3	3	2											2											2						2
ATCC17841_03194	50S ribosomal protein L16	13	13	13	7	11	11			2	8	10	13	16	12	13				13	18	2	19	21		18	16		16	20		12	16	2	16	15
ATCC17841_03195	30S ribosomal protein S3	22	14	15	24	21	20	2	3	4	24	35	26	33	21	28	3	4	5	34	31	4	25	28	3	27	27	2	30	29	5	27	30	6	31	28	4
ATCC17841_03196	50S ribosomal protein L22	12	9	7	11	12	15				12	10	15	16	14	12	3	3		16	19		22	15		16	20	2	16	19		13	18	3	16	19	2
ATCC17841_03197	30S ribosomal protein S19				2						6	8	5	2	2									2
ATCC17841_03198	50S ribosomal protein L2	37	19	20	35	41	34	11	8	7	31	37	39	37	31	34	2	2		39	33	8	36	38	6	38	36	9	36	46	4	34	40	3	40	38	4
ATCC17841_03199	50S ribosomal protein L23	3	3	4	3	4	3			2	6	4	4	3	3	3				6	5		4	6		5	6		4	6	2	6	5	5	6	9
ATCC17841_03200	50S ribosomal protein L4	34	30	27	30	36	27	4	5	2	28	41	32	27	34	27				34	36	5	51	46	6	36	39	5	38	41	3	36	33	4	39	38	3
ATCC17841_03201	50S ribosomal protein L3	10	13	11	13	13	20		3		13	15	14	18	15	18				14	14		18	17		14	15		16	18		17	15	2	14	19
ATCC17841_03202	30S ribosomal protein S10	8	9	6	10	8	8	2		2	10	13	13	10	10	9	2			10	11	2	9	9		8	8	2	12	7		10	11		10	11	2
ATCC17841_03203	Elongation factor Tu	68	68	63	62	69	63	29	26	24	50	68	73	71	76	79	27	27	22	48	54	29	59	60	27	46	44	28	49	49	36	49	44	28	51	47	24	3	2	6	8	11	2	4	2				2
ATCC17841_03204	DNA gyrase subunit A		2	3		2	2					5	3							3	5		3	3		4	2		6	4					6	3
ATCC17841_03205	DNA gyrase subunit B	3	3	3		4	2				6	4	3	3	6					8	5		10	6		7	9		11	8		10	10		8	8
ATCC17841_03209	Beta sliding clamp	3	3		3	4	3				2	3	2	4		3				7	5		7	5	2	5	8		4	3		7	5		6	7
ATCC17841_03231	30S ribosomal protein S6		2	4	4		4				5	6	7	2	2	2					3	2		5			4		2	2		2	4		4	2				3	5	2
ATCC17841_03232	Single-stranded DNA-binding protein A											2					2																										2	4	4
ATCC17841_03233	30S ribosomal protein S18	2	4	5	3	3					3	4	3	4	3	6				4	5		4	5		6	6		4	6		4	2		3	5
ATCC17841_03240	Phosphoglucomutase	3		3		2	2				2		3	6	4	5				10	9	2	7	8	3	14	6	2	6	8	4	5	5	4	7	7	3
ATCC17841_03244	hypothetical protein																																								2	4	5	2		10
ATCC17841_03263	Nitronate monooxygenase						2					4	3	4	2	5							4	5		2	2		2	3			2
ATCC17841_03264	Transcriptional regulator SlyA					2						11	5	3		2							4	2					3						2
ATCC17841_03267	Nitronate monooxygenase										2			2							2		2			3	4		2	2		4	2		2	4
ATCC17841_03268	Malonyl CoA-acyl carrier protein transacylase					2					2												2	3		3	2			2			2			3
ATCC17841_03269	3-oxoacyl-[acyl-carrier-protein] reductase FabG	12	12	8	7	8	13				13	11	6	12	6	7				14	16		16	16		14	16		20	14		15	17		19	15
ATCC17841_03270	3-oxoacyl-[acyl-carrier-protein] synthase 2	10	12	10	10	10	15				12	14	14	9	13	8				27	17		20	18		22	17		18	19		20	28		21	21
ATCC17841_03271	Biotin carboxyl carrier protein of acetyl-CoA carboxylase	3	5	4	6	6	4					5	4	5	3	4				6	4		4	5		6	5		4	4		3	5		8	5
ATCC17841_03272	3-hydroxyacyl-[acyl-carrier-protein] dehydratase FabZ	3	5	2	6	3		7	7	4	4	7	7	5	3			2	2		4	5	7	7	8	2	2	6	3	3	8	3	4	7	5	8	7						2
ATCC17841_03273	Biotin carboxylase	3	4	4		2	3					4	3	3	4	2				2			4	3					7	3					6	2
ATCC17841_03274	Acetyl-coenzyme A carboxylase carboxyl transferase subunit beta													2		2													2						3
ATCC17841_03287	2-iminoacetate synthase	4						3	2	3										3	2	5				3	3	7				2	3	4
ATCC17841_03295	D-proline reductase subunit gamma																			8	6		6	7		8	2		8	3	3	7	2		6	6
ATCC17841_03307	Protein translocase subunit SecA	3	4	4	5	6	6				4	5	9	8	6	4				6	4		6	4		6	6	2	6	6		6	4		6	7
ATCC17841_03310	UDP-N-acetylglucosamine 1-carboxyvinyltransferase 2	7	9	10	8	9	8	9	7	8	7	6	8	9	10	7	4	3	5	14	13	3	14	10	8	14	16	5	15	9	6	11	12	4	11	15	9
ATCC17841_03312	Glutamine synthetase	16	9	13	11	14	14	2			6	3	6	5	9	13				24	18		17	20	2	25	19	3	20	17		22	16	2	16	19
ATCC17841_03330	Putative septation protein SpoVG				2	4	2	5	7	5			4				4	5	2			5			5			7			3			7			9						7	7	6
ATCC17841_03331	Bifunctional protein GlmU	2			2	4	2				2	3	2	2									6	2		2	2		4	3		3			2
ATCC17841_03332	Ribose-phosphate pyrophosphokinase	20	16	20	15	22	16	3	5	2	16	17	21	18	25	17	3	3		23	25	5	36	32	3	21	20	6	28	25	2	21	24	4	23	25	2
ATCC17841_03333	Transcriptional regulatory protein SrrA	2			2	4	4	4	3	3										3	5	5	3		2		7	7			2		2	4		2
ATCC17841_03338	Foldase protein PrsA 1																																										2	2
ATCC17841_03341	Nucleoside triphosphate pyrophosphohydrolase/pyrophosphatase MazG	3	2	3	6	4	4					6	4	7	4	4	4	3	3	6	9	2	4	4		5	8		10	6	4	2	7		6	8	2
ATCC17841_03342	DNA-binding protein HU									2		2	2					2										2						2				5	6	6	8	11	3	5	5
ATCC17841_03347	General stress protein 13	2		2							3	6	6		2																				2						2
ATCC17841_03357	Hypoxanthine-guanine phosphoribosyltransferase	2	2	3	2	2	3				2	3	3	2	3	3				3	2		4	2		3	3		2	3		3	4		3	2
ATCC17841_03358	ATP-dependent zinc metalloprotease FtsH	3	2	4		3	3					2	2	2	3	2				9	4		4	2		10	5		2	2		9	8		3	4	2
ATCC17841_03359	Formate--tetrahydrofolate ligase	2	4	2	3	3	3				2	2	2	2	2	5				6	6		2	5		6	6		4	6		7	7		3	4
ATCC17841_03363	Transcription elongation factor GreA										4	5	2		2	3
ATCC17841_03364	Lysine--tRNA ligase	9	7	7	12	9	11	4	2	7	11	11	6	9	8	10	10	11	8	16	15	5	17	14	15	18	18	8	16	14	16	18	15	7	20	15	13							2	2
ATCC17841_03365	Glycine--tRNA ligase																			4	4		3	4		4	3		4	4		4	4		3	2
ATCC17841_03368	UTP--glucose-1-phosphate uridylyltransferase	3										2	2								2						3		4	2		2	2
ATCC17841_03375	4-hydroxymandelate oxidase	4	7	6	4	4	6	8	6	8	11	7	8	8	9	5	10	9	10	7	10	6	5	6	12	9	9	5	6	7	11	8	8	8	4	10	10							2
ATCC17841_03384	Phenylalanine--tRNA ligase beta subunit	4	4		8	9	3					7	4	8	7	8				23	21		27	19		13	20		16	21		10	12		17	13
ATCC17841_03385	Phenylalanine--tRNA ligase alpha subunit	2				4						3				2				6	3		2	3		3	3		4			3	2			3
ATCC17841_03389	50S ribosomal protein L20	2	2	3	7	5	3				6	7	7	2	4	4				7	6	2	3	3	3	5	7		6	7	3	7	7		6	7	2
ATCC17841_03391	Translation initiation factor IF-3	5	3	5	4	5	6	2	2	2	11	7	11	5	5	5		2	2	4	5		5	4		5	5		3	5		5	3		4	3
ATCC17841_03392	Threonine--tRNA ligase 2	16	9	10	18	16	9	13	17	7	11	13	14	13	7	12	20	26	22	28	25	12	28	28	31	29	26	15	23	25	23	34	25	11	27	26	22
ATCC17841_03402	33 kDa chaperonin	3	2	2	2	2	2				4	5	4	3	2						3		4	3			2		6	2					5	4				2
ATCC17841_03410	Aspartate-semialdehyde dehydrogenase	5	6	4	8	3	6				5	7	4	7	4	5	2			7	6		4	5	2	6	7		7	3	2	8	6		7	4
ATCC17841_03411	4-hydroxy-tetrahydrodipicolinate synthase	6	4	3	8	6	7	7	5	6	3			4	2	5	5	2	3	11	6	10	7	6	7	8	10	12	6	6	9	10	6	6	7	10	10
ATCC17841_03412	4-hydroxy-tetrahydrodipicolinate reductase							2	2													3						2						3			3
ATCC17841_03414	2,3,4,5-tetrahydropyridine-2,6-dicarboxylate N-acetyltransferase	3				3					3		2	3	2					3	2		4						5	5		4	2		3	3
ATCC17841_03422	Valine--tRNA ligase	9	8	7	6	4	9				5	9	8	11	5	12				11	11		10	13		6	11		17	14		9	11		13	11
ATCC17841_03440	Pyrroline-5-carboxylate reductase							20	19	20							10	18	13			35			26			33			24			35			19						3	2	2
ATCC17841_03441	Choline trimethylamine-lyase							14	13	13							2		2			25			7			27			7			24			7
ATCC17841_03458	Serine--tRNA ligase	2	2		5	4	2					3			2					3	6		4	4		3	4		5	4			6		3	3
ATCC17841_03469	L-methionine gamma-lyase	6	5	3	2			66	80	64							52	53	60	6	4	70			54	9	5	78			55	4	3	73			47						4	4	4
ATCC17841_03489	hypothetical protein																			2	2					6						5	2
ATCC17841_03519	Putative TrmH family tRNA/rRNA methyltransferase				2										2					2									2						2	2
ATCC17841_03521	Mini-ribonuclease 3											2			2									2		2			3	2					2
ATCC17841_03522	Cysteine--tRNA ligase	2	2	2		2														4	3			2		2	3		4	3		3			4	2
ATCC17841_03523	L-threonine ammonia-lyase				3		4		6	3	4	3	2	3		4	3	2	5	3	4		2	4	4		3	2	2	3	7	5	3	6	3	5	7
ATCC17841_03531	Negative regulator of genetic competence ClpC/MecB									2												3						5						7
ATCC17841_03536	Elongation factor G							17	18	15							6	6	6			19			7			15			9			21			6
ATCC17841_03540	Elongation factor G	76	86	95	81	87	89	16	20	14	98	98	94	81	91	93	10	8	8	102	104	17	128	111	22	113	119	23	116	110	17	111	116	22	125	111	15				2	7
ATCC17841_03541	30S ribosomal protein S7	27	24	26	29	28	38	5	6	7	36	39	40	34	30	29	2		6	38	41	8	39	36	6	38	39	8	35	39	5	41	48	7	38	41	5				2
ATCC17841_03542	30S ribosomal protein S12	19	17	15	24	19	17	3		4	19	17	13	15	18	21		2	3	17	16	3	17	14	5	18	16	8	19	18	6	16	18	3	18	18	4
ATCC17841_03544	DNA-directed RNA polymerase subunit beta'	34	31	29	32	36	31	10	11	14	30	30	32	45	40	48	19	13	7	62	46	5	53	41	16	48	53	11	56	38	9	40	50	9	59	44	12
ATCC17841_03545	DNA-directed RNA polymerase subunit beta	34	30	33	32	34	35	12	10	16	26	41	30	32	33	32	19	14	15	64	54	11	61	48	17	47	59	6	49	57	14	56	59	7	51	53	14					2	4	3	2
ATCC17841_03546	50S ribosomal protein L7/L12	9	6	4	14	12	7	9	2	4	18	19	16	14	10	9		2	2	5	10	4	7	10	3	4	10	5	8	10	5	2	8	5	12	12	5	4		3		2
ATCC17841_03547	50S ribosomal protein L10	14	16	12	18	14	18	2	2		26	22	27	18	20	20	2			18	21	3	22	29	2	22	25	4	22	25	6	20	24	4	26	25
ATCC17841_03548	50S ribosomal protein L1	33	27	30	32	38	35	5	5	4	32	38	39	35	35	38	3	3		33	37	4	35	40	4	37	29	15	39	42	5	34	36	10	40	39	2
ATCC17841_03549	50S ribosomal protein L11	7	9	8	13	10	11	3	3	2	11	9	14	7	10	14	3		3	10	12	4	11	12	6	9	11	5	11	11	4	12	11	6	12	14	6					2		2	2
ATCC17841_03550	Transcription termination/antitermination protein NusG	3	2	2	2						3	3	4	2	3					2	3		4	2		2	3		3	3		2	3		2	4				2	3
ATCC17841_03565	Putative peptidyl-prolyl cis-trans isomerase	11	12	13	11	21	12	6	6	10	16	22	15	14	18	12	4	9	5	13	12	11	17	17	12	14	18	14	18	17	8	13	13	9	14	11	6			3	2
ATCC17841_03567	hypothetical protein	14	15	12	14	17	16		3	2	16	15	15	12	14	18	3	3	3	17	18	6	18	21	8	16	18	4	21	18	10	22	23	3	21	26	9
[truncated: 24 more columns]

## Sheet: ATCC35415
Protein	Description	ATCC35415_CELL_0_4_BHI_1_A	ATCC35415_CELL_0_4_BHI_1_B	ATCC35415_CELL_0_4_BHI_1_C	ATCC35415_CELL_0_8_BHI_1_A	ATCC35415_CELL_0_8_BHI_1_B	ATCC35415_CELL_0_8_BHI_1_C	ATCC35415_CELL_5_d_BHI_1_A	ATCC35415_CELL_5_d_BHI_1_B	ATCC35415_CELL_5_d_BHI_1_C	ATCC35415_CELL_0_4_TPGY_1_A	ATCC35415_CELL_0_4_TPGY_1_B	ATCC35415_CELL_0_4_TPGY_1_C	ATCC35415_CELL_0_8_TPGY_1_A	ATCC35415_CELL_0_8_TPGY_1_B	ATCC35415_CELL_0_8_TPGY_1_C	ATCC35415_CELL_5_d_TPGY_1_A	ATCC35415_CELL_5_d_TPGY_1_B	ATCC35415_CELL_5_d_TPGY_1_C	ATCC35415_CELL_0_4_BHI_2_A	ATCC35415_CELL_0_8_BHI_2_A	ATCC35415_CELL_5_d_BHI_2_A	ATCC35415_CELL_0_4_TPGY_2_A	ATCC35415_CELL_0_8_TPGY_2_A	ATCC35415_CELL_5_d_TPGY_2_A	ATCC35415_CELL_0_4_BHI_2_B	ATCC35415_CELL_0_8_BHI_2_B	ATCC35415_CELL_5_d_BHI_2_B	ATCC35415_CELL_0_4_TPGY_2_B	ATCC35415_CELL_0_8_TPGY_2_B	ATCC35415_CELL_5_d_TPGY_2_B	ATCC35415_CELL_0_4_BHI_2_C	ATCC35415_CELL_0_8_BHI_2_C	ATCC35415_CELL_5_d_BHI_2_C	ATCC35415_CELL_0_4_TPGY_2_C	ATCC35415_CELL_0_8_TPGY_2_C	ATCC35415_CELL_5_d_TPGY_2_C	ATCC35415_SN_0_4_BHI_2_A	ATCC35415_SN_0_8_BHI_2_A	ATCC35415_SN_5_d_BHI_2_A	ATCC35415_SN_0_4_TPGY_2_A	ATCC35415_SN_0_8_TPGY_2_A	ATCC35415_SN_5_d_TPGY_2_A	ATCC35415_SN_0_4_BHI_2_B	ATCC35415_SN_0_8_BHI_2_B	ATCC35415_SN_5_d_BHI_2_B	ATCC35415_SN_0_4_TPGY_2_B	ATCC35415_SN_0_8_TPGY_2_B	ATCC35415_SN_5_d_TPGY_2_B
fid|19423030|locus|VBICloBot15611_0002|	DNA polymerase III beta subunit (EC 2.7.7.7) [Clostridium botulinum F str. Langeland]	2		2	2	2	3					3		2	2	3				4	4		6	10		4	4	2	5	4		5	2		8	7
fid|19423038|locus|VBICloBot15611_0006|	DNA gyrase subunit B (EC 5.99.1.3) [Clostridium botulinum F str. Langeland]	2		3	4		2				5	5	6	5	8	3				7	10		11	14		6	7		11	16		5	6		9	10
fid|19423040|locus|VBICloBot15611_0007|	DNA gyrase subunit A (EC 5.99.1.3) [Clostridium botulinum F str. Langeland]						2				3	2	3	3	2	3				2	2		5	7		5	6		5	5					9	4
fid|19423066|locus|VBICloBot15611_0015|	Seryl-tRNA synthetase (EC 6.1.1.11) [Clostridium botulinum F str. Langeland]	4			4		2					2			4	2				3	4		7	7		4	5		7	3		3	7		2	6
fid|19423090|locus|VBICloBot15611_0021|	Methionine gamma-lyase (EC 4.4.1.11) [Clostridium botulinum F str. Langeland]	6	2	5	7	9	8	102	93	89	2		2	2	4	7	65	62	64	19	17	91	16	18	69	10	9	89	12	16	77	12	15	81	12	17	73			3			2			2			3
fid|19423098|locus|VBICloBot15611_0024|	FIG000557: hypothetical protein co-occurring with RecR [Clostridium botulinum F str. Langeland]																3					3			5						7						2
fid|19423110|locus|VBICloBot15611_0030|	probable enzyme with TIM-barrel fold [Clostridium botulinum F str. Langeland]							5	3	4								2										3						4
fid|19423164|locus|VBICloBot15611_0041|	Foldase protein PrsA precursor (EC 5.2.1.8) [Clostridium botulinum F str. Langeland]	19	22	17	21	24	18	21	23	17	17	18	22	12	21	19	10	13	18	32	29	39	22	16	45	38	30	32	18	14	39	31	32	26	12	14	36					4				2		3
fid|19423204|locus|VBICloBot15611_0057|	NLP/P60 family protein [Clostridium botulinum F str. Langeland]																			3		2					4						3						3
fid|19423210|locus|VBICloBot15611_0060|	Arginine deiminase (EC 3.5.3.6) [Clostridium botulinum F str. Langeland]	4	5	2	3		4	2	3	3	2		3	2	2	3	2	2	2	14	10	5	9	8	2	14	6	6	13	12	2	15	8	5	11	16	2
fid|19423228|locus|VBICloBot15611_0069|	Methionyl-tRNA synthetase (EC 6.1.1.10) [Clostridium botulinum F str. Langeland]	7	11	9	12	13	12	5		2	10	12	11	11	10	14			2	18	16	2	18	16	3	14	16	4	18	20		11	15	5	17	17
fid|19423240|locus|VBICloBot15611_0075|	FIG00513411: hypothetical protein [Clostridium botulinum F str. Langeland]							3	3	2								2	2			7			3			6			4			7			4						2
fid|19423246|locus|VBICloBot15611_0078|	Probable Co/Zn/Cd efflux system membrane fusion protein [Clostridium botulinum F str. Langeland]		2																		3					2						2	2		2
fid|19423248|locus|VBICloBot15611_0079|	Macrolide export ATP-binding/permease protein MacB (EC 3.6.3.-) [Clostridium botulinum F str. Langeland]				2	2	2														6			2		4	7					3	2
fid|19423250|locus|VBICloBot15611_0080|	ABC transporter permease protein [Clostridium botulinum F str. Langeland]	3		4			2														4					2							2
fid|19423252|locus|VBICloBot15611_0081|	Protein mrp homolog [Clostridium botulinum F str. Langeland]	2	4		2	4	4	2	6	4	2	3	4			2	2	2		5	7	8	5	4		7	6	2	5	7	2	6	6	5	2	5
fid|19423262|locus|VBICloBot15611_0086|	Ribonucleotide reductase of class III (anaerobic), large subunit (EC 1.17.4.2) [Clostridium botulinum F str. Langeland]	20	16	16	8	8	12				20	19	18	21	18	21				32	25		26	35		38	32		32	31		27	35	2	35	38
fid|19423274|locus|VBICloBot15611_0092|	Isoleucyl-tRNA synthetase (EC 6.1.1.5) [Clostridium botulinum F str. Langeland]	8	9	5	10	4	6				2	3	2	7	6	9				6	10	3	12	21	4	8	5	5	15	13	3	4	16		13	13
fid|19423276|locus|VBICloBot15611_0093|	Catabolite control protein A [Clostridium botulinum F str. Langeland]	3	7	4	5	5	5	2			7	5	6	6	9	6				9	7		7	6		8	7		8	7		7	8		6	4
fid|19423288|locus|VBICloBot15611_0099|	Fe-S oxidoreductase [Clostridium botulinum F str. Langeland]							6	8	9							3	6	5			15			9			7			9			10			11
fid|19423310|locus|VBICloBot15611_0110|	FIG01032327: hypothetical protein [Clostridium botulinum F str. Langeland]							10	10	9							7	9	6			23			14			19			19			21			14
fid|19423342|locus|VBICloBot15611_0126|	Transcription termination factor Rho [Clostridium botulinum F str. Langeland]	2			2	3	2							5		2				14	9		9	14		9	5		12	10		10	8		14	18
fid|19423352|locus|VBICloBot15611_0131|	Peptide chain release factor 1 [Clostridium botulinum F str. Langeland]	2	4		2		3				2	2	2			2				2	3					3			2	2		2	3		2	2
fid|19423362|locus|VBICloBot15611_0136|	Ribose 5-phosphate isomerase B (EC 5.3.1.6) [Clostridium botulinum F str. Langeland]	4	2			4	2				2	2	2	4	2	4				4	6	3				3	5		2		2		3	2	3	2	3			3			6			3			5
fid|19423364|locus|VBICloBot15611_0137|	phosphoribosyltransferase [Clostridium botulinum F str. Langeland]	8	4	6	5	7	6	2	3	2	9	9	6	6	6	10	2	2		8	12	4	10	12	5	10	8	3	11	7	4	6	9	3	8	8	2
fid|19423370|locus|VBICloBot15611_0140|	UDP-N-acetylglucosamine 2-epimerase (EC 5.1.3.14) [Clostridium botulinum F str. Langeland]			2							3	2		2	3					4	4		3	3		2	3		3	4			2		4	3
fid|19423386|locus|VBICloBot15611_0148|	ATP synthase beta chain (EC 3.6.3.14) [Clostridium botulinum F str. Langeland]	9	7	10	10	6	8				8	9	10	12	15	17				11	13		14	11		14	12		12	8		16	18		15	11
fid|19423400|locus|VBICloBot15611_0155|	MreB-like protein (Mbl protein) [Clostridium botulinum F str. Langeland]	6	4	6	4	4	5		2	2	5	2	2	2	3	4				6	4	2	5	11	3	5	4	2	7	6		3	5	4	5	5	3
fid|19423418|locus|VBICloBot15611_0159|	S-adenosylmethionine synthetase (EC 2.5.1.6) [Clostridium botulinum F str. Langeland]	9	6	8	9	13	8	5	7	5	7	10	4	2	9	6	4	5	5	8	7	5	9	10	4	8	10	4	7	9	5	7	9	7	6	8
fid|19423426|locus|VBICloBot15611_0163|	Ribosomal subunit interface protein [Clostridium botulinum F str. Langeland]	3	2	2	2		3	4	3	5	2	2		3			4	4	3	5	4	9	2		9	3	4	8	2	2	9	4		6			5			10			7			12			9
fid|19423428|locus|VBICloBot15611_0164|	Protein export cytoplasm protein SecA ATPase RNA helicase (TC 3.A.5.1.1) [Clostridium botulinum F str. Langeland]	20	13	9	16	20	19				6	6	8	12	8	12				24	37		33	40		30	22		33	31		31	34		30	44
fid|19423436|locus|VBICloBot15611_0168|	Transcription accessory protein (S1 RNA-binding domain) [Clostridium botulinum F str. Langeland]	3	3								2					3				4	3		5	4		3			5	5		5	2		4	4
fid|19423456|locus|VBICloBot15611_0178|	Leucyl-tRNA synthetase (EC 6.1.1.4) [Clostridium botulinum F str. Langeland]	3	2	2	3	4	2		2		3			3	3	3		2		5	5		6	8		9	7		8	7		3	4		4	7
fid|19423472|locus|VBICloBot15611_0185|	Fructose-bisphosphate aldolase class II (EC 4.1.2.13) [Clostridium botulinum F str. Langeland]	29	34	33	37	36	42	8	8	7	34	34	31	29	35	32	6	7	8	41	41	11	30	33	19	39	48	13	33	29	14	37	43	12	32	32	15
fid|19423508|locus|VBICloBot15611_0203|	N-terminal domain of CinA protein, COG1058 / C-terminal domain of CinA type S [Clostridium botulinum F str. Langeland]	3					2						2							2	2		3	5		3			3	3		4	5			3
fid|19423512|locus|VBICloBot15611_0205|	Deblocking aminopeptidase (EC 3.4.11.-) [Clostridium botulinum F str. Langeland]							2													2				2									2
fid|19423524|locus|VBICloBot15611_0211|	Lipoprotein, Bmp family [Clostridium botulinum F str. Langeland]	15	12	11	13	12	18	22	21	22	17	11	14	14	15	19	12	14	12	26	29	33	12	28	20	27	24	28	16	25	22	12	19	23	5	18	17		3			2	2			2			2
fid|19423526|locus|VBICloBot15611_0212|	Putative deoxyribose-specific ABC transporter, ATP-binding protein [Clostridium botulinum F str. Langeland]	2						3	3			3	2	2		2		2		2	4	3	5	4		3	4	2	3	4		3	5	4	2	8
fid|19423538|locus|VBICloBot15611_0218|	NAD-dependent glyceraldehyde-3-phosphate dehydrogenase (EC 1.2.1.12) [Clostridium botulinum F str. Langeland]	65	69	80	100	107	109	38	40	39	76	91	78	71	100	108	94	106	112	83	86	60	58	64	96	96	91	72	55	59	100	81	87	67	56	57	85	10	7	87	7	14	122	7	9	89	8	10	105
fid|19423540|locus|VBICloBot15611_0219|	Phosphoglycerate kinase (EC 2.7.2.3) [Clostridium botulinum F str. Langeland]	16	11	9	20	22	18				13	10	10	11	17	15	4	5	4	14	20	7	5	7	5	18	10	7	4	8	7	12	21	8	3	6	7			21			13			21			11
fid|19423542|locus|VBICloBot15611_0220|	Triosephosphate isomerase (EC 5.3.1.1) [Clostridium botulinum F str. Langeland]	18	19	18	22	27	22	2	3	4	12	15	20	11	16	17	3	2	4	20	25	4	4	4	6	16	26	5	3	4	10	12	25	5	4	3	4	2	2	37	2	5	32			39	2	4	31
fid|19423544|locus|VBICloBot15611_0221|	2,3-bisphosphoglycerate-independent phosphoglycerate mutase (EC 5.4.2.1) [Clostridium botulinum F str. Langeland]					3					3	2		4	3	3	4	3	2	2	7			6	3	5	7		4	6	2	6	7		2	4							2						2
fid|19423546|locus|VBICloBot15611_0222|	Enolase (EC 4.2.1.11) [Clostridium botulinum F str. Langeland]	64	68	64	89	73	72	54	56	57	64	63	59	64	75	76	69	65	69	92	94	92	57	70	67	88	91	83	67	68	86	87	97	90	61	63	66			169		6	125			170			128
fid|19423578|locus|VBICloBot15611_0238|	Vanadium haloperoxidase (EC 1.11.1.-) [Clostridium botulinum F str. Langeland]																3	3	7			6			10			7			8			9			8
fid|19423580|locus|VBICloBot15611_0239|	Mannose-6-phosphate isomerase [Clostridium botulinum F str. Langeland]								4													8						7						8
fid|19423594|locus|VBICloBot15611_0246|	multicopper oxidase, type 3 [Clostridium botulinum F str. Langeland]																6	5	5			3			10			2			9			2			4
fid|19423596|locus|VBICloBot15611_0247|	Glycoprotein gp2 [Clostridium botulinum F str. Langeland]													2						2	2			2											2
fid|19423666|locus|VBICloBot15611_0282|	Maltose-6'-phosphate glucosidase (EC 3.2.1.122) [Clostridium botulinum F str. Langeland]							2	2	2							4	5	13		2	4			10			5			7			3			9
fid|19423674|locus|VBICloBot15611_0286|	Cold shock protein CspG [Clostridium botulinum F str. Langeland]																																								4						3
fid|19423764|locus|VBICloBot15611_0331|	ATP-dependent Zn protease [Clostridium botulinum F str. Langeland]																				2			3					3	2						5
fid|19423792|locus|VBICloBot15611_0345|	Transcriptional regulator, MerR family [Clostridium botulinum F str. Langeland]																			2			2	2		2	2		2				3			2
fid|19423796|locus|VBICloBot15611_0347|	Xaa-Pro dipeptidase (Proline dipeptidase) (EC 3.4.13.9) [Clostridium botulinum F str. Langeland]	6	9	8	9	10	11	11	12	10	4	4	6	8	4	7	6	7	9	5	7	13	4	7	14	7	7	13	5	10	16	5	5	16	4	7	17						5						6
fid|19423798|locus|VBICloBot15611_0348|	Alcohol dehydrogenase (EC 1.1.1.1); Acetaldehyde dehydrogenase (EC 1.2.1.10) [Clostridium botulinum F str. Langeland]	60	68	50	77	75	84	31	35	24	110	112	123	105	129	130	31	23	24	83	89	42	75	170	40	83	89	47	74	172	40	85	98	41	75	165	46			2						2			3
fid|19423808|locus|VBICloBot15611_0353|	putative sialidase [Clostridium botulinum F str. Langeland]							2		2							3	2										4						5
fid|19423830|locus|VBICloBot15611_0364|	HDIG domain protein [Clostridium botulinum F str. Langeland]			2		2	3													3	4					3	5						6
fid|19423834|locus|VBICloBot15611_0366|	Cysteine desulfurase (EC 2.8.1.7) [Clostridium botulinum F str. Langeland]																5	7	5			7			10			9			6			11			5
fid|19423848|locus|VBICloBot15611_0373|	Electron transport complex protein RnfC [Clostridium botulinum F str. Langeland]	8	8	10	6	7	7	5	6	4	6	5	5	6	6	5	10	6	8	10	9	6	8	9	8	10	10	9	8	10	6	10	10	4	11	12	8												3
fid|19423852|locus|VBICloBot15611_0375|	Electron transport complex protein RnfG [Clostridium botulinum F str. Langeland]			2	3	3	3	3	3	4			4	2	4	2		2	2			3	4	3	4			3	3	3	4			4		2	3
fid|19423858|locus|VBICloBot15611_0378|	Electron transport complex protein RnfB [Clostridium botulinum F str. Langeland]	3	2	2	2	2	3	2		2		2	2		2		2			4	4	2	3	4		4	4	2	3	3		4	4	2	4	4	2
fid|19423868|locus|VBICloBot15611_0383|	FIG00516818: hypothetical protein [Clostridium botulinum F str. Langeland]	104	106	93	38	51	39	7	6	5	12	7	7	21	18	19	10	11	17	106	47	9	44	43	12	109	38	6	42	46	14	97	48	11	35	49	14	139	245	1089	167	243	1084	136	261	1190	186	252	1132
fid|19423876|locus|VBICloBot15611_0387|	Cwp66-like protein/N-acetylmuramoyl-L-alanine amidase (EC 3.5.1.28) [Clostridium botulinum F str. Langeland]																																														2	2
fid|19423886|locus|VBICloBot15611_0392|	Phosphate ABC transporter, periplasmic phosphate-binding protein PstS (TC 3.A.1.7.1) [Clostridium botulinum F str. Langeland]																						2																	2						2			2
fid|19423902|locus|VBICloBot15611_0400|	Conserved domain protein [Clostridium botulinum F str. Langeland]			2		2	2				2	2	2	3	3					2	2		2	3		3	2		3	2		2	2		3	3
fid|19423926|locus|VBICloBot15611_0412|	FIG00515074: hypothetical protein [Clostridium botulinum F str. Langeland]																	2	2			2			5						4
fid|19423928|locus|VBICloBot15611_0413|	Xre family DNA-binding domain and TPR-repeat-containing protein [Clostridium botulinum F str. Langeland]		3	3		2	2				2	2	3		2	4				3	10		8	13			7		6	11			5		5	6
fid|19423930|locus|VBICloBot15611_0414|	Xre family DNA-binding domain and TPR-repeat-containing protein [Clostridium botulinum F str. Langeland]																						2				2		2			2	2			2
fid|19423936|locus|VBICloBot15611_0417|	Conserved protein [Clostridium botulinum F str. Langeland]							9	10	8							9	10	6			14			6			15			5			12			5
fid|19423938|locus|VBICloBot15611_0418|	ClpB protein [Clostridium botulinum F str. Langeland]		2	4	2	3	2
fid|19423942|locus|VBICloBot15611_0420|	proposed amino acid ligase found clustered with an amidotransferase [Clostridium botulinum F str. Langeland]	3	3	3	2	2	3				4	4	2		2	2				2	4		2							2			2		4	2
fid|19423968|locus|VBICloBot15611_0427|	Aconitate hydratase (EC 4.2.1.3) [Clostridium botulinum F str. Langeland]	6	4	4	5						2			4	3	4				6	4					6						2
fid|19423970|locus|VBICloBot15611_0428|	Isocitrate dehydrogenase [NAD] (EC 1.1.1.41) [Clostridium botulinum F str. Langeland]	5	5	6	3	4	4							4	6	5				6	4					5	5					7	5
fid|19423972|locus|VBICloBot15611_0429|	amino acid ABC transporter, ATP-binding protein [Clostridium botulinum F str. Langeland]	4	2		3		3
fid|19423986|locus|VBICloBot15611_0436|	FIG00514123: hypothetical protein [Clostridium botulinum F str. Langeland]																2	2	2																		2
fid|19424010|locus|VBICloBot15611_0448|	Tripeptide aminopeptidase (EC 3.4.11.4) [Clostridium botulinum F str. Langeland]	15	18	14	17	26	28	46	43	44	6	4	7	7	5	9	53	44	46	28	39	49	11	22	66	22	27	52	9	11	71	19	22	47	6	20	67		4	5	2	2	71		3	3	3	4	82
fid|19424032|locus|VBICloBot15611_0459|	Hydroxyethylthiazole kinase (EC 2.7.1.50) [Clostridium botulinum F str. Langeland]					2		3	3	3							2	2	3			6			3			4			5			4			4			6			5			6			2
fid|19424038|locus|VBICloBot15611_0462|	D-alanine--D-alanine ligase (EC 6.3.2.4) [Clostridium botulinum F str. Langeland]						2							2	2	2							3	3	3		2			3			2		4	2
fid|19424040|locus|VBICloBot15611_0463|	Branched-chain amino acid ABC transporter, amino acid-binding protein (TC 3.A.1.4.1) [Clostridium botulinum F str. Langeland]										5	4		4	4	9
fid|19424058|locus|VBICloBot15611_0472|	LemA family protein [Clostridium botulinum F str. Langeland]					2		5	4	2							4	7	4			3				4		2			8	2		5			3
fid|19424118|locus|VBICloBot15611_0501|	FIG00515683: hypothetical protein [Clostridium botulinum F str. Langeland]							3	2										2			3			2			4			2			3			2
fid|19424128|locus|VBICloBot15611_0506|	Thiol peroxidase, Tpx-type (EC 1.11.1.15) [Clostridium botulinum F str. Langeland]	10	10	6	8	6	4	6	6	5	3	2		2	4	2				9	10	7			5	10	11	7			6	5	10	5			4		2
fid|19424142|locus|VBICloBot15611_0513|	Methyl-accepting chemotaxis protein [Clostridium botulinum F str. Langeland]																				8		3	3		2							3
fid|19424166|locus|VBICloBot15611_0525|	Superoxide dismutase [Fe] (EC 1.15.1.1) [Clostridium botulinum F str. Langeland]							5	3	4												9						10						9						4			2			7			3
fid|19424174|locus|VBICloBot15611_0529|	Transcriptional regulator AsnC [Clostridium botulinum F str. Langeland]							2	3	4								2	2	2		3						3		2	2			2			2
fid|19424196|locus|VBICloBot15611_0540|	NAD synthetase (EC 6.3.1.5) / Glutamine amidotransferase chain of NAD synthetase [Clostridium botulinum F str. Langeland]	2				2														2	5		4	6		2	4		7	6			3			4
fid|19424200|locus|VBICloBot15611_0542|	Putative stomatin/prohibitin-family membrane protease subunit YbbK [Clostridium botulinum F str. Langeland]							3	4	3		4	3	2	2		3		3	2	4	5	2	4			3	4	3	4		9	3	5	4	2
fid|19424205|locus|VBICloBot15611_0544|	Xaa-Pro aminopeptidase (EC 3.4.11.9) [Clostridium botulinum F str. Langeland]							12	9	8							9	9	6			12			19			16			14			13			14			4			4			6			4
fid|19424307|locus|VBICloBot15611_0595|	UPF0230 protein CA_C1624 [Clostridium botulinum F str. Langeland]																			2			2							2		2				3
fid|19424319|locus|VBICloBot15611_0601|	Asparaginyl-tRNA synthetase (EC 6.1.1.22) [Clostridium botulinum F str. Langeland]	12	10	6	11	10	10				4		3	2	4	6				7	10		12	16		11	9		13	18		8	7		12	16
fid|19424401|locus|VBICloBot15611_0642|	Rubrerythrin [Clostridium botulinum F str. Langeland]							8		4								2	2			2			2									5			4
fid|19424407|locus|VBICloBot15611_0645|	conserved hypothetical protein [Clostridium botulinum F str. Langeland]																								2			2			3						4
fid|19424415|locus|VBICloBot15611_0649|	Conserved protein [Clostridium botulinum F str. Langeland]	2	2		2						3	3		4	7	3				3			4	3		3	2		3	5		4	2		5	4
fid|19424493|locus|VBICloBot15611_0688|	Aminomethyltransferase (glycine cleavage system T protein) (EC 2.1.2.10) [Clostridium botulinum F str. Langeland]							6	10	3							6	6	3			14			11			16			14			13			20
fid|19424495|locus|VBICloBot15611_0689|	Glycine cleavage system H protein [Clostridium botulinum F str. Langeland]							5	6	7							7	6	4			10			13			11			8			13			11						3						2
fid|19424497|locus|VBICloBot15611_0690|	Glycine dehydrogenase [decarboxylating] (glycine cleavage system P1 protein) (EC 1.4.4.2) [Clostridium botulinum F str. Langeland]							5	2								5	6	4			7			5			9			6			10			9
fid|19424499|locus|VBICloBot15611_0691|	Glycine dehydrogenase [decarboxylating] (glycine cleavage system P2 protein) (EC 1.4.4.2) [Clostridium botulinum F str. Langeland]							18	19	14							16	12	11			26			23			19			19			17			18
fid|19424501|locus|VBICloBot15611_0692|	Dihydrolipoamide dehydrogenase (EC 1.8.1.4) [Clostridium botulinum F str. Langeland]								2	2																		3			2						2
fid|19424601|locus|VBICloBot15611_0742|	S-ribosylhomocysteine lyase (EC 4.4.1.21) / Autoinducer-2 production protein LuxS [Clostridium botulinum F str. Langeland]								3								3	2																			3
fid|19424603|locus|VBICloBot15611_0743|	Cystathionine gamma-lyase (EC 4.4.1.1) [Clostridium botulinum F str. Langeland]							3	2	3							7	5	7			6			10			6			11			6			11
fid|19424655|locus|VBICloBot15611_0769|	Fructose-2,6-bisphosphatase [Clostridium botulinum F str. Langeland]																3					2			3			2			2			3			2
fid|19424663|locus|VBICloBot15611_0773|	FIG00530336: hypothetical protein [Clostridium botulinum F str. Langeland]							18	11	14									2			11			4			7			6			10			7			2			2			11			5
fid|19424665|locus|VBICloBot15611_0774|	FIG00513747: hypothetical protein [Clostridium botulinum F str. Langeland]		2		3	8	9	119	122	110			2				45	44	43	5	8	106	6	2	100	7	4	98	2	4	91	5	4	96	2	3	78			9			15			12			17
fid|19424673|locus|VBICloBot15611_0778|	NTNH protein [Clostridium botulinum F str. Langeland]							12	10	10							2	5	3			13			17			15			16			14			17						3			4			2
fid|19424675|locus|VBICloBot15611_0779|	Botulinum neurotoxin type A precursor (EC 3.4.24.69) [Clostridium botulinum F str. Langeland]							8	8	11								3	2			14			17			15			19			11			21
fid|19424685|locus|VBICloBot15611_0784|	Thiaminase 1 (EC 2.5.1.2), putative [Clostridium botulinum F str. Langeland]																								2			3						3
fid|19424783|locus|VBICloBot15611_0833|	Spore coat protein F [Clostridium botulinum F str. Langeland]																																							2						4
fid|19424801|locus|VBICloBot15611_0842|	UDP-4-amino-4-deoxy-L-arabinose--oxoglutarate aminotransferase (EC 2.6.1.-) [Clostridium botulinum F str. Langeland]	5	2	3	4	4	6				6	11	5	4	7	8		3	3		7		12	11	3	3	4	2	16	9			4		4	11
fid|19424803|locus|VBICloBot15611_0843|	Pleiotropic regulatory protein [Clostridium botulinum F str. Langeland]		3	3	2	2	2							2	4					2			4	3		5	4		3	5		3	5		3	5
fid|19424853|locus|VBICloBot15611_0868|	OXALATE DECARBOXYLASE (EC 4.1.1.2) [Clostridium botulinum F str. Langeland]							4	6	2								4	3			11			4			13			4			9			5
fid|19424939|locus|VBICloBot15611_0911|	hypothetical protein [Clostridium botulinum F str. Langeland]		3		3			24	21	18							75	70	83			26			23			20			25			19			21			2			2			3
fid|19424987|locus|VBICloBot15611_0935|	Porphobilinogen synthase (EC 4.2.1.24) [Clostridium botulinum F str. Langeland]										6	5	4	11	9	10							3	8					6	6						5
fid|19425051|locus|VBICloBot15611_0967|	Cob(I)alamin adenosyltransferase (EC 2.5.1.17) [Clostridium botulinum F str. Langeland]										2		3		2	3								2
fid|19425083|locus|VBICloBot15611_0983|	Dihydroxyacetone kinase, ATP-dependent (EC 2.7.1.29) [Clostridium botulinum F str. Langeland]	14	15	17	14	19	11				30	29	26	24	19	25				28	28		34	34		30	26		33	37		32	36		34	34
fid|19425085|locus|VBICloBot15611_0984|	Glycerol dehydrogenase (EC 1.1.1.6) [Clostridium botulinum F str. Langeland]	15	15	14	20	15	16				21	20	25	19	21	26				25	21	3	23	25		19	24		18	26	3	28	19		21	19	4
fid|19425101|locus|VBICloBot15611_0992|	Histone acetyltransferase HPA2 and related acetyltransferases [Clostridium botulinum F str. Langeland]							2	2	3												4			2									4
fid|19425119|locus|VBICloBot15611_1001|	Response regulator receiver [Clostridium botulinum F str. Langeland]																					2		2		2	3	2					2			2
fid|19425129|locus|VBICloBot15611_1006|	FIG00513011: hypothetical protein [Clostridium botulinum F str. Langeland]															2					2		2	2			3		3						3	2
fid|19425149|locus|VBICloBot15611_1016|	Biosynthetic Aromatic amino acid aminotransferase alpha (EC 2.6.1.57) @ Aspartate aminotransferase (EC 2.6.1.1) [Clostridium botulinum F str. Langeland]	21	27	25	28	29	26	25	27	29	21	21	26	21	27	26	22	16	17	38	33	26	24	30	28	47	40	23	27	29	25	40	38	27	23	25	24
fid|19425191|locus|VBICloBot15611_1037|	Ferrous iron transport protein B [Clostridium botulinum F str. Langeland]	2	3	4	3	4		2												4	2					4	2	2				3	2
fid|19425253|locus|VBICloBot15611_1068|	Conserved repeat domain protein [Clostridium botulinum F str. Langeland]																					3						2			3			3			3
fid|19425269|locus|VBICloBot15611_1076|	FIG00514177: hypothetical protein [Clostridium botulinum F str. Langeland]	9	5	8	7	10	11	7	9	10	13	11	8	14	12	11	7	6	6	6	9	7	10	12	3	2	3	10	11	10	3		4	8	5	11
fid|19425283|locus|VBICloBot15611_1083|	Arginyl-tRNA synthetase (EC 6.1.1.19) [Clostridium botulinum F str. Langeland]	2	4	7	5		2	2			5	2	6	4	2	4				3	6		7	9			5		9	7			2		4	8
fid|19425289|locus|VBICloBot15611_1086|	FIG00515319: hypothetical protein [Clostridium botulinum F str. Langeland]																					2			2						2						3
fid|19425325|locus|VBICloBot15611_1104|	Glutamyl-tRNA synthetase (EC 6.1.1.17) @ Glutamyl-tRNA(Gln) synthetase (EC 6.1.1.24) [Clostridium botulinum F str. Langeland]	17	11	13	14	13	11	2	2	2	9	8	16	16	14	10	4		2	25	17		24	21	3	21	17		29	24	3	19	24	2	25	22	2
fid|19425383|locus|VBICloBot15611_1133|	Serine--pyruvate aminotransferase (EC 2.6.1.51) [Clostridium botulinum F str. Langeland]				5	5	4														3
fid|19425413|locus|VBICloBot15611_1148|	Rhodanese-related sulfurtransferase [Clostridium botulinum F str. Langeland]																		2								3	2					2																2
fid|19425419|locus|VBICloBot15611_1151|	Phosphoenolpyruvate carboxykinase [ATP] (EC 4.1.1.49) [Clostridium botulinum F str. Langeland]	8	8	6	4	2	4					3	3	3	3	7				8	11		3	3		6	4		9	3		4	8			6
fid|19425437|locus|VBICloBot15611_1160|	SSU ribosomal protein S1p [Clostridium botulinum F str. Langeland]	2	5	4	4	2	2				2	4	4		2					3	5			2		4	3					2	5		2	2
fid|19425451|locus|VBICloBot15611_1167|	hypothetical protein [Clostridium botulinum F str. Langeland]							3	5	5							2	2	4	2		2	3	3	2	2	2	5			4	2	2	3			5
fid|19425457|locus|VBICloBot15611_1170|	Pseudouridine 5'-phosphate glycosidase [Clostridium botulinum F str. Langeland]				5	4	6														11			3			14						14
fid|19425507|locus|VBICloBot15611_1195|	Pyruvate-flavodoxin oxidoreductase (EC 1.2.7.-) [Clostridium botulinum F str. Langeland]	2	3	4	5	4	4	4	3	4	4	4	4	2	4	4	4	2	4	4	4	3	5	4	3	4	5	4	4	4	3	4	4	4	3	4	3
fid|19425539|locus|VBICloBot15611_1211|	FIG00512949: hypothetical protein [Clostridium botulinum F str. Langeland]							3	3								6	9	9			10			11			8			12			7			13
fid|19425545|locus|VBICloBot15611_1214|	spore peptidoglycan hydrolase (N-acetylglucosaminidase) (EC 3.2.1.-) [Clostridium botulinum F str. Langeland]							2		2												2						3						2
fid|19425551|locus|VBICloBot15611_1217|	L-serine dehydratase, beta subunit (EC 4.3.1.17) [Clostridium botulinum F str. Langeland]											2	2							2												3
fid|19425553|locus|VBICloBot15611_1218|	L-serine dehydratase, alpha subunit (EC 4.3.1.17) [Clostridium botulinum F str. Langeland]	7	6	9	4	3	2				7	4	7	4	5	4				9	5		13	8		8	4		11	9		10	4		13	9
fid|19425555|locus|VBICloBot15611_1219|	FIG00514690: hypothetical protein [Clostridium botulinum F str. Langeland]																																							2			2						2
fid|19425579|locus|VBICloBot15611_1231|	FIG00517101: hypothetical protein [Clostridium botulinum F str. Langeland]								2	2							2	2	2			2			2			2			2			3			2
fid|19425581|locus|VBICloBot15611_1232|	Polypeptide composition of the spore coat protein CotJB [Clostridium botulinum F str. Langeland]							5	3	4							5	4	4			8			4			6			3			6			2
fid|19425583|locus|VBICloBot15611_1233|	Polypeptide composition of the spore coat protein CotJC [Clostridium botulinum F str. Langeland]							6	6	6							9	7	8			9			7			13			4			11			6
fid|19425593|locus|VBICloBot15611_1238|	Deoxyuridine 5'-triphosphate nucleotidohydrolase (EC 3.6.1.23) [Clostridium botulinum F str. Langeland]																																							4						5			2
fid|19425605|locus|VBICloBot15611_1244|	Perfringolysin O regulator protein PfoR [Clostridium botulinum F str. Langeland]	4	2	3	2		2				3	3								5	3		4	5		3	2		6	3		4	2		4	4
fid|19425631|locus|VBICloBot15611_1257|	Non-phosphorylating glyceraldehyde-3-phosphate dehydrogenase (NADP) (EC 1.2.1.9) [Clostridium botulinum F str. Langeland]	2	3	2							2	2	2			2				4			5	3		2	2		3	3		3	2		4
fid|19425637|locus|VBICloBot15611_1260|	Glycine reductase component B beta subunit (EC 1.21.4.2) / Glycine reductase component B alpha subunit (EC 1.21.4.2) [Clostridium botulinum F str. Langeland]				2		3	19	16	20							14	15	13		5	20			14			27			21		3	29			18			6			7			12			5
fid|19425639|locus|VBICloBot15611_1261|	Glycine reductase component B gamma subunit (EC 1.21.4.2) @ selenocysteine-containing [Clostridium botulinum F str. Langeland]					3	2	21	21	19							12	11	15		3	23			23		2	31			15			30			28
fid|19425641|locus|VBICloBot15611_1262|	Thioredoxin reductase (EC 1.8.1.9) [Clostridium botulinum F str. Langeland]					3		9	7	10							3	5	4			16			15			17			13			19			16						5						3
fid|19425645|locus|VBICloBot15611_1264|	Glycine/sarcosine/betaine reductase protein A @ selenocysteine-containing [Clostridium botulinum F str. Langeland]	2			5	3		14	7	11							12	13	11			18			23			17			22			22			11
fid|19425647|locus|VBICloBot15611_1265|	Glycine/sarcosine/betaine reductase component C chain 1 [Clostridium botulinum F str. Langeland]	2	4	2	2	6	6	22	14	22							10	18	14	2	2	28			23	2	2	26			28	2	2	29			28			8						5			2
fid|19425649|locus|VBICloBot15611_1266|	Glycine/sarcosine/betaine reductase component C chain 2 [Clostridium botulinum F str. Langeland]							4	2	4							5	5	5			8			11			9			11			10			13
fid|19425707|locus|VBICloBot15611_1295|	Transaldolase (EC 2.2.1.2) [Clostridium botulinum F str. Langeland]	4	4	2	3	4	6	22	20	24							21	23	19	2	11	17		3	15	6	7	22		3	18		6	20		3	18			3						4
fid|19425709|locus|VBICloBot15611_1296|	Zn-dependent hydrolase, RNA-metabolising, CPSF 100 kDa analog [Clostridium botulinum F str. Langeland]				2													3				2				2	2	4			2						2
fid|19425723|locus|VBICloBot15611_1303|	Zinc finger domain [Clostridium botulinum F str. Langeland]																																					6	6	6	4	6	6	8	7	8	6	9	5
fid|19425741|locus|VBICloBot15611_1312|	MTH1175-like domain family protein [Clostridium botulinum F str. Langeland]							4		2							3	3	2		3	5			4	2	2	4			4	2	2				7		2	9			10			8			12
fid|19425755|locus|VBICloBot15611_1319|	hypothetical protein [Clostridium botulinum F str. Langeland]																																							5			11			6			13
fid|19425789|locus|VBICloBot15611_1336|	Rubrerythrin [Clostridium botulinum F str. Langeland]	13	8	11	11	9	7	27	26	25	5	7	6	6	5	6	22	20	20	16	17	33	4	3	27	19	17	34	5	2	31	22	12	28	3	2	30			18			29			11			28
fid|19425791|locus|VBICloBot15611_1337|	N-acetylmuramoyl-L-alanine amidase (EC 3.5.1.28) [Clostridium botulinum F str. Langeland]																	2							3			2									2
fid|19425793|locus|VBICloBot15611_1338|	PTS system, glucose-specific IIC component (EC 2.7.1.69) / PTS system, glucose-specific IIB component (EC 2.7.1.69) / PTS system, glucose-specific IIA component (EC 2.7.1.69) [Clostridium botulinum F str. Langeland]	24	27	24	31	40	39	12	17	16	22	21	23	21	21	19	12	12	13	22	38	17	31	36	12	17	31	15	27	35	13	21	30	20	21	36	14
fid|19425803|locus|VBICloBot15611_1343|	Carbon monoxide dehydrogenase CooS subunit (EC 1.2.99.2) [Clostridium botulinum F str. Langeland]	8	8	7	8	8	4	4	4	3	4	3	4	11	5	7				6	8		4	16		5	5		5	11		6	6		6	10
fid|19425807|locus|VBICloBot15611_1345|	Nitrite reductase probable [NAD(P)H] subunit (EC 1.7.1.4) [Clostridium botulinum F str. Langeland]						2						2	2		2								2						2
fid|19425857|locus|VBICloBot15611_1370|	Oligopeptide ABC transporter, periplasmic oligopeptide-binding protein OppA (TC 3.A.1.5.1) [Clostridium botulinum F str. Langeland]			2																6	5					9	2	2				4	2
fid|19425881|locus|VBICloBot15611_1382|	ABC-type nitrate/sulfonate/bicarbonate transport systems, periplasmic components [Clostridium botulinum F str. Langeland]							4	2	4							2	2	2						3			2			3			4			4
fid|19425891|locus|VBICloBot15611_1387|	Gamma-D-glutamyl-L-diamino acid endopeptidase 1 (EC 3.4.19.11) [Clostridium botulinum F str. Langeland]							2	4									2	2												4
fid|19425915|locus|VBICloBot15611_1399|	Cold shock protein CspA [Clostridium botulinum F str. Langeland]						2				5	4	4	5	5					2	3					3	2				2	4	4				2	9	14	5	7	11	7	8	7	6	6	8	4
fid|19425945|locus|VBICloBot15611_1414|	Amino acid ABC transporter, periplasmic amino acid-binding portion [Clostridium botulinum F str. Langeland]									2															2			2			2
fid|19425949|locus|VBICloBot15611_1416|	ABC-type polar amino acid transport system, ATPase component [Clostridium botulinum F str. Langeland]										2	3	2		5	4								2		4				2
fid|19425959|locus|VBICloBot15611_1421|	NADH-dependent butanol dehydrogenase A (EC 1.1.1.-) [Clostridium botulinum F str. Langeland]		2		3		3	7	11	5	2				2		6	6	8	6	6	9	5	5	7	4	4	11	2	6	11	4	7	9	3	4	7
fid|19425963|locus|VBICloBot15611_1423|	Arginine/ornithine antiporter [Clostridium botulinum F str. Langeland]							3	3	3								2				4						4						4
fid|19425993|locus|VBICloBot15611_1438|	Conserved protein [Clostridium botulinum F str. Langeland]																						3	4					2	2		3	5			4
fid|19425995|locus|VBICloBot15611_1439|	Alcohol dehydrogenase (EC 1.1.1.1) [Clostridium botulinum F str. Langeland]	2	2	2	7	3	7	7	11	9				3		2	10	7	3	4	9	18		4	12	3	4	14		2	6	4	5	17		3	13
fid|19426005|locus|VBICloBot15611_1444|	Bacillolysin precursor (EC 3.4.24.28) [Clostridium botulinum F str. Langeland]																																							3			3			4			2
fid|19426007|locus|VBICloBot15611_1445|	Bacillolysin precursor (EC 3.4.24.28) [Clostridium botulinum F str. Langeland]																																							12			4			6			5
fid|19426011|locus|VBICloBot15611_1447|	Bacillolysin precursor (EC 3.4.24.28) [Clostridium botulinum F str. Langeland]																																							8			11			7			7
fid|19426013|locus|VBICloBot15611_1448|	Bacillolysin precursor (EC 3.4.24.28) [Clostridium botulinum F str. Langeland]																3		2																					56			52			70			57
fid|19426025|locus|VBICloBot15611_1454|	GTP-binding and nucleic acid-binding protein YchF [Clostridium botulinum F str. Langeland]	8	6	7	4	5	6					5	3	6	3	5				6	4		12	8		7	2		11	10		6	3		9	8
fid|19426035|locus|VBICloBot15611_1459|	UDP-N-acetylmuramoylalanyl-D-glutamate--2,6-diaminopimelate ligase (EC 6.3.2.13) [Clostridium botulinum F str. Langeland]																			2			2	3												2
fid|19426085|locus|VBICloBot15611_1484|	Molybdenum ABC transporter, periplasmic molybdenum-binding protein ModA (TC 3.A.1.8.1) [Clostridium botulinum F str. Langeland]							2	2													2			2						2			3						2			2			2
fid|19426097|locus|VBICloBot15611_1490|	Methylcobalamin:coenzyme M methyltransferase, methanol-specific [Clostridium botulinum F str. Langeland]										4	5	5	6	5	6							3	3						3						8
fid|19426101|locus|VBICloBot15611_1492|	probable electron transfer protein [Clostridium botulinum F str. Langeland]											3	2	2	4	2								3						3						5
fid|19426105|locus|VBICloBot15611_1494|	hypothetical protein [Clostridium botulinum F str. Langeland]										7	5	5		4	5								3												3
fid|19426117|locus|VBICloBot15611_1500|	Methionine ABC transporter substrate-binding protein [Clostridium botulinum F str. Langeland]										20	18	14	15	19	17							3	5					5	7					5	4
fid|19426121|locus|VBICloBot15611_1502|	putative NADH-dependent flavin oxidoreductase [Clostridium botulinum F str. Langeland]							2									2											3			3			2			3
fid|19426155|locus|VBICloBot15611_1519|	FIG00515291: hypothetical protein [Clostridium botulinum F str. Langeland]	2				2	2				3		3		2	4
fid|19426277|locus|VBICloBot15611_1580|	CoA-disulfide reductase (EC 1.8.1.14) [Clostridium botulinum F str. Langeland]	49	44	51	47	58	52	22	13	18					3	3	10	9	11	30	31	33	8	13	20	25	34	26	13	7	20	23	31	32	7	11	20
fid|19426291|locus|VBICloBot15611_1587|	Arginine deiminase (EC 3.5.3.6) [Clostridium botulinum F str. Langeland]	45	44	45	39	38	30				46	41	45	45	52	44	15	11	14	60	53		52	60	16	59	55		55	52	11	56	55		64	53	9
fid|19426305|locus|VBICloBot15611_1594|	hypothetical protein [Clostridium botulinum F str. Langeland]	2			2		2	50	46	48							90	82	101			41			49			47			53			34			43			6			4			5			3
fid|19426351|locus|VBICloBot15611_1617|	Microbial collagenase (EC 3.4.24.3) [Clostridium botulinum F str. Langeland]				3		2	12	10	7							4	2		8	11	14	3	9	7	4	10	11	2	8	10	4	8	14	2	9	6			35			40			31			37
fid|19426395|locus|VBICloBot15611_1639|	Alcohol dehydrogenase (EC 1.1.1.1); Acetaldehyde dehydrogenase (EC 1.2.1.10) [Clostridium botulinum F str. Langeland]	15	21	18	14	13	15	10	11	12	11	11	10	17	15	14	17	16	13	16	20	17	10	15	20	17	18	25	9	16	21	20	23	22	6	20	25
fid|19426397|locus|VBICloBot15611_1640|	2-polyprenylphenol hydroxylase and related flavodoxin oxidoreductases [Clostridium botulinum F str. Langeland]	7	6	4	6	6	6	3	2	3	3	3	2	7	3	5	4	2	4	7	5	8	6	9	6	5	12	5	7	7	10	5	12	7	4	13	8
fid|19426399|locus|VBICloBot15611_1641|	Glutamate synthase [NADPH] large chain (EC 1.4.1.13) [Clostridium botulinum F str. Langeland]	18	10	14	12	14	13	5	4	4	2	8	10	5	8	7	7	4	4	15	13	6	7	10	9	15	17	8	11	10	6	14	17	5	2	7	13
fid|19426427|locus|VBICloBot15611_1655|	Methyl-accepting chemotaxis protein [Clostridium botulinum F str. Langeland]			2		2							2								2						2			2
fid|19426495|locus|VBICloBot15611_1689|	ABC transporter ATP-binding protein uup [Clostridium botulinum F str. Langeland]	3	2		3						4	4	4	5	3					6	7		9	9		6	7		7	7		4	8		9	8
fid|19426499|locus|VBICloBot15611_1691|	Dissimilatory sulfite reductase (desulfoviridin), alpha and beta subunits [Clostridium botulinum F str. Langeland]		2	2																2			5	4		5	2		5	4		5	6		4	3
fid|19426501|locus|VBICloBot15611_1692|	Chemotaxis protein CheV (EC 2.7.3.-) [Clostridium botulinum F str. Langeland]		3		3	3	2													2	5			2		3	3			2			3			2
fid|19426503|locus|VBICloBot15611_1693|	ATP-dependent RNA helicase YfmL [Clostridium botulinum F str. Langeland]																			2						2							3			2
fid|19426511|locus|VBICloBot15611_1697|	Internalin-like protein (LPXTG motif) Lmo0333 homolog [Clostridium botulinum F str. Langeland]									3							3	2	2									3						3			2
fid|19426525|locus|VBICloBot15611_1704|	Small acid-soluble spore protein, alpha-type SASP [Clostridium botulinum F str. Langeland]																																							16			2			20			3
fid|19426527|locus|VBICloBot15611_1705|	Small acid-soluble spore protein, alpha-type SASP [Clostridium botulinum F str. Langeland]																																							9						4			2
fid|19426539|locus|VBICloBot15611_1711|	RNA-binding protein Hfq [Clostridium botulinum F str. Langeland]		2					3	8	6								5				2			3			6						2			5						4			5			3
fid|19426547|locus|VBICloBot15611_1715|	tRNA-i(6)A37 methylthiotransferase [Clostridium botulinum F str. Langeland]	5	4	3	4		3				3		5	3		2				7	6		7	5		3	4		7	7		5	4		7	4
fid|19426549|locus|VBICloBot15611_1716|	Aspartate aminotransferase (AspB-4) (EC 2.6.1.1) [Clostridium botulinum F str. Langeland]	22	21	17	20	17	15	53	55	56	26	27	24	18	24	25	58	50	57	29	29	59	23	20	61	28	29	55	24	17	60	28	24	52	20	23	60			5			4			6			4
fid|19426553|locus|VBICloBot15611_1718|	Aspartate aminotransferase (EC 2.6.1.1) [Clostridium botulinum F str. Langeland]	2	4		2	2	2	9	11	9	5	4	3	3	5	4	9	12	11	2		16		4	15	2	2	15	2		20		2	15	3	2	22
fid|19426559|locus|VBICloBot15611_1721|	4-hydroxy-3-methylbut-2-enyl diphosphate reductase (EC 1.17.1.2) / SSU ribosomal protein S1p [Clostridium botulinum F str. Langeland]	5					2														3	3	3	2	4		4	4		3	5		3	4		3	6
fid|19426567|locus|VBICloBot15611_1725|	NAD-specific glutamate dehydrogenase (EC 1.4.1.2) [Clostridium botulinum F str. Langeland]	27	39	30	35	41	41	222	230	233	16	16	18	36	24	23	303	304	311	34	41	299	25	38	347	36	41	270	20	40	345	28	38	267	28	33	252		3	30			35			40			53
fid|19426593|locus|VBICloBot15611_1738|	4-carboxymuconolactone decarboxylase (EC 4.1.1.44) [Clostridium botulinum F str. Langeland]							2									3		2						3		2	2						2			3			3			2			2			3
fid|19426597|locus|VBICloBot15611_1740|	FIG00516858: hypothetical protein [Clostridium botulinum F str. Langeland]																																							2						3
fid|19426687|locus|VBICloBot15611_1785|	Purine nucleoside phosphorylase (EC 2.4.2.1) [Clostridium botulinum F str. Langeland]		2	2	2	2		12	11	14				2			14	20	18	3		17			18	2		20			21		2	16		2	25
fid|19426819|locus|VBICloBot15611_1851|	Stage 0 sporulation two-component response regulator (Spo0A) [Clostridium botulinum F str. Langeland]	8	10	9	11	15	12	22	20	18				3	4		9	8	8	16	21	15	12	15	10	13	29	24	12	21	11	13	22	18	11	16	10
fid|19426849|locus|VBICloBot15611_1866|	Alkaline shock protein [Clostridium botulinum F str. Langeland]	3	5	5	5	3	3	7	7	8	6	4	6	5	3	6	4	6	6	7	7	10	5	2	12	6	8	6	6	4	9	5	7	5	5	4	8
fid|19426851|locus|VBICloBot15611_1867|	Stage III sporulation protein AH [Clostridium botulinum F str. Langeland]																																							2						2
fid|19426869|locus|VBICloBot15611_1876|	Translation elongation factor P [Clostridium botulinum F str. Langeland]	11	12	14	14	13	9	2	2		12	12	14	12	14	9		3		14	16	3	17	17	2	13	9		14	17	2	15	13	2	10	17			2		2				4		2	2
fid|19426909|locus|VBICloBot15611_1896|	Glutamate decarboxylase (EC 4.1.1.15) [Clostridium botulinum F str. Langeland]							28	24	32							13	10	14			21			16			24			15			19			8			2						2
fid|19426915|locus|VBICloBot15611_1899|	Alpha-clostripain precursor (EC 3.4.22.8) [Clostridium botulinum F str. Langeland]																																						2	146			80			151			76
fid|19426951|locus|VBICloBot15611_1917|	Tungsten-containing aldehyde:ferredoxin oxidoreductase (EC 1.2.7.5) [Clostridium botulinum F str. Langeland]								2	3							4	3	4			3			3			2			3			5			3
fid|19426997|locus|VBICloBot15611_1940|	FIG00512711: hypothetical protein [Clostridium botulinum F str. Langeland]																								2												3			17			44			18			41
fid|19427021|locus|VBICloBot15611_1952|	Conserved protein [Clostridium botulinum F str. Langeland]										4			4	2	2		2
fid|19427051|locus|VBICloBot15611_1967|	Chaperone protein HtpG [Clostridium botulinum F str. Langeland]	19	20	21	21	25	20				7	6	5	4	6	3			2	8	8		12	10		10	6		13	14		6	10		8	10
fid|19427055|locus|VBICloBot15611_1969|	PTS system, trehalose-specific IIB component (EC 2.7.1.69) / PTS system, trehalose-specific IIC component (EC 2.7.1.69) [Clostridium botulinum F str. Langeland]			2	2	2	2				2	2	2		2					7			2	3		4	2		3	3			4			2
fid|19427057|locus|VBICloBot15611_1970|	Trehalose-6-phosphate hydrolase (EC 3.2.1.93) [Clostridium botulinum F str. Langeland]																				3		2	3			2		3			2	3
fid|19427079|locus|VBICloBot15611_1981|	Glycerol dehydrogenase (EC 1.1.1.6) [Clostridium botulinum F str. Langeland]							4	5	4							4	5	4			10			5			11			8			8			7
fid|19427097|locus|VBICloBot15611_1990|	Inner membrane protein [Clostridium botulinum F str. Langeland]	5	3	3	2	4														2	3					2	4					6	7
fid|19427137|locus|VBICloBot15611_2010|	Di-/tripeptide transporter [Clostridium botulinum F str. Langeland]							6	9	5												3						6						4
fid|19427139|locus|VBICloBot15611_2011|	Di-/tripeptide transporter [Clostridium botulinum F str. Langeland]	5	3	4			2								2	2				4						3						2
fid|19427143|locus|VBICloBot15611_2013|	Proline iminopeptidase (EC 3.4.11.5) [Clostridium botulinum F str. Langeland]	3	4	6	5	3	5		2		2			4	3	3				5	7		3	2		9	6		5			5	3			2
fid|19427153|locus|VBICloBot15611_2018|	NADPH nitroreductase [Clostridium botulinum F str. Langeland]							2	2								2	5	3			6			3			8			4			5			5
fid|19427161|locus|VBICloBot15611_2022|	putative 67 kDa myosin-crossreactive streptococcal antigen [Clostridium botulinum F str. Langeland]	3	2	3	5	2		13	16	13	2	2					19	20	16		4	25			24			32			23			30			16						4						7
fid|19427171|locus|VBICloBot15611_2027|	Glycosyl transferase [Clostridium botulinum F str. Langeland]							8	12	9							22	18	21			18			27			21			22			14			18
fid|19427177|locus|VBICloBot15611_2030|	Aminotransferase, DegT/DnrJ/EryC1/StrS family (EC 4.2.1.-) [Clostridium botulinum F str. Langeland]								2								4	3	3			12			10			14			9			10			7
fid|19427179|locus|VBICloBot15611_2031|	Glycosyl transferase, family 2 [Clostridium botulinum F str. Langeland]																3		2						2						2						3
fid|19427181|locus|VBICloBot15611_2032|	Glucose-1-phosphate thymidylyltransferase (EC 2.7.7.24) [Clostridium botulinum F str. Langeland]																6	6	7			9			10			10			9			10			11
fid|19427183|locus|VBICloBot15611_2033|	dTDP-glucose 4,6-dehydratase (EC 4.2.1.46) [Clostridium botulinum F str. Langeland]																6	5	5			4			4			6			6			8			6
fid|19427185|locus|VBICloBot15611_2034|	FIG00516787: hypothetical protein [Clostridium botulinum F str. Langeland]							2	4	2							18	14	10			8			22			10			22			8			19
fid|19427201|locus|VBICloBot15611_2042|	Conserved protein [Clostridium botulinum F str. Langeland]										2	2	3			3							4						3							2
fid|19427243|locus|VBICloBot15611_2063|	Ethanolamine utilization protein similar to PduA/PduJ [Clostridium botulinum F str. Langeland]	4	4	4	2		2		2										3	11	5					12	3					11	3										2
fid|19427247|locus|VBICloBot15611_2065|	Acetaldehyde dehydrogenase, ethanolamine utilization cluster [Clostridium botulinum F str. Langeland]	13	11	10	8	7	3				4	2	2							29	11		18	12		27	11		14	7		23	9		14	8
fid|19427251|locus|VBICloBot15611_2067|	Ethanolamine utilization protein EutQ [Clostridium botulinum F str. Langeland]	2	2																	8						6			2			9
fid|19427267|locus|VBICloBot15611_2075|	Pyruvate formate-lyase (EC 2.3.1.54) [Clostridium botulinum F str. Langeland]	18	20	15	7	10	7	2	2		10	11	9	4		4				44	27		31	21		44	24		31	25		49	21		24	11
fid|19427273|locus|VBICloBot15611_2078|	Carbon dioxide concentrating mechanism/carboxysome shell protein [Clostridium botulinum F str. Langeland]			2																9	3					6						6
fid|19427283|locus|VBICloBot15611_2083|	Alcohol dehydrogenase (EC 1.1.1.1) [Clostridium botulinum F str. Langeland]	2		2																7	2		2			6			4			7	2		6
fid|19427367|locus|VBICloBot15611_2125|	2,4-dienoyl-CoA reductase [NADPH] (EC 1.3.1.34) [Clostridium botulinum F str. Langeland]							2		3				2		2	7	9	8	3	9	2			13	2	7	4		2	7	4	9			2	8												2
fid|19427415|locus|VBICloBot15611_2149|	Electron transfer flavoprotein, alpha subunit [Clostridium botulinum F str. Langeland]							9	10	9							14	21	12	2		29		2	27		2	24	2		25	2		24		2	30			2			2			2			2
fid|19427417|locus|VBICloBot15611_2150|	Electron transfer flavoprotein, beta subunit [Clostridium botulinum F str. Langeland]							10	11	7							12	14	13			14			21			20			19			16			19
fid|19427419|locus|VBICloBot15611_2151|	Butyryl-CoA dehydrogenase (EC 1.3.99.2) [Clostridium botulinum F str. Langeland]	3	4	4	3	4	4	10	11	15	2		2	2	4	4	18	19	22		2	32	2		33	2		31			44			29		3	35
fid|19427423|locus|VBICloBot15611_2153|	Benzoyl-CoA reductase subunit BadD (EC 1.3.99.15) [Clostridium botulinum F str. Langeland]							8	6	7							16	13	16			23			31			25			21			26			31			4						3
fid|19427425|locus|VBICloBot15611_2154|	Benzoyl-CoA reductase subunit BadE (EC 1.3.99.15) [Clostridium botulinum F str. Langeland]							10	13	12							14	16	15			29			25			25			24			26			21			4			3			3			3
fid|19427427|locus|VBICloBot15611_2155|	Hydroxyproline dehydratase putative [Clostridium botulinum F str. Langeland]							43	51	46							57	64	64			73			90			86			87			71			70			24			7			25			8
fid|19427437|locus|VBICloBot15611_2160|	Nitroreductase family protein [Clostridium botulinum F str. Langeland]							2	2										3		2	2		2				2					2	2
fid|19427471|locus|VBICloBot15611_2177|	2,3-butanediol dehydrogenase, R-alcohol forming, (R)- and (S)-acetoin-specific (EC 1.1.1.4) [Clostridium botulinum F str. Langeland]										5	6	3	9	11	8							11	16					9	19					7	10
fid|19427485|locus|VBICloBot15611_2184|	Glycine-rich cell wall structural protein precursor [Clostridium botulinum F str. Langeland]								2													2						5						4						9						7			3
fid|19427501|locus|VBICloBot15611_2192|	Aminoacyl-histidine dipeptidase (Peptidase D) (EC 3.4.13.3) [Clostridium botulinum F str. Langeland]							15	15	16							5	6	7		2	26			8		2	18			6	2	2	20			9			3			3			2			3
fid|19427503|locus|VBICloBot15611_2193|	Low-specificity L-threonine aldolase (EC 4.1.2.5) [Clostridium botulinum F str. Langeland]							13	15	13							9	7	8			25			15			30			12			29			6
fid|19427567|locus|VBICloBot15611_2225|	Xaa-Pro aminopeptidase (EC 3.4.11.9) [Clostridium botulinum F str. Langeland]	11	10	7	7	11	12	32	21	27	2	4		2	6	5	33	33	37	13	21	36	8	13	41	15	19	26	11	13	43	10	14	24	14	14	53						32						26
fid|19427573|locus|VBICloBot15611_2228|	FIG00517321: hypothetical protein [Clostridium botulinum F str. Langeland]								2								4		2						5						3						6
fid|19427577|locus|VBICloBot15611_2230|	hypothetical protein [Clostridium botulinum F str. Langeland]							5	3	7							10	8	10			6			5			9			9			2			6									3
fid|19427587|locus|VBICloBot15611_2235|	hypothetical protein [Clostridium botulinum F str. Langeland]							2	3	4							3	7	7			9			5			3			4			3			5			2			2			2			2
fid|19427589|locus|VBICloBot15611_2236|	Electron transfer subunit protein [Clostridium botulinum F str. Langeland]																2	2				2			2			3			2			3			2
fid|19427697|locus|VBICloBot15611_2290|	Fragment flavodoxin oxidoreductase [Clostridium botulinum F str. Langeland]							2											2						3			2			7						3
fid|19427707|locus|VBICloBot15611_2295|	NLP/P60 family protein [Clostridium botulinum F str. Langeland]							6	5	7							7	8	6			7			9			9			9			8			10			3			10			8			9
fid|19427847|locus|VBICloBot15611_2365|	Fragment flavodoxin oxidoreductase [Clostridium botulinum F str. Langeland]							4	8	3							15	17	21			24			29			27			19			29			23
fid|19427853|locus|VBICloBot15611_2368|	Phosphocarrier protein of PTS system [Clostridium botulinum F str. Langeland]							4	3	3	2	3	3	4	6	5	5	4	5			4			5			4			5	3	2	4			4		2	4		3	7			4			3
fid|19427855|locus|VBICloBot15611_2369|	Aspartate aminotransferase (EC 2.6.1.1) [Clostridium botulinum F str. Langeland]													2									6	8					5	6			2			7
fid|19427863|locus|VBICloBot15611_2373|	Stage V sporulation protein required for dehydratation of the spore core and assembly of the coat (SpoVS) [Clostridium botulinum F str. Langeland]	8	6	6	8	7	8	5	4	4	2	3	3	4	3	4	5	5	4	11	11	7	3	3	6	9	10	4	2	2	5	9	8	4	3	3	6		4				2						2
fid|19427865|locus|VBICloBot15611_2374|	FIG002344: Hydrolase (HAD superfamily) [Clostridium botulinum F str. Langeland]	5	3	4	6	5	3		2		4	4	4	9	5	4		2		8	11		7	10	4	12	7	2	16	11	3	10	12	3	4	10
fid|19427867|locus|VBICloBot15611_2375|	RecA protein [Clostridium botulinum F str. Langeland]	13	18	12	20	17	20		2		17	16	22	14	16	17				23	26	3	21	20		23	19		17	21		23	23		16	21
fid|19427883|locus|VBICloBot15611_2383|	Polyribonucleotide nucleotidyltransferase (EC 2.7.7.8) [Clostridium botulinum F str. Langeland]	7	8	10	6	11	11	4	5	7	16	18	10	13	15	11	4	3	3	25	21	8	30	25	13	32	24	4	32	31	14	20	23	5	19	23	8
fid|19427885|locus|VBICloBot15611_2384|	SSU ribosomal protein S15p (S13e) [Clostridium botulinum F str. Langeland]	4	2	4	4	4	4				4	6	7	9	6	4				7	7		4	4		6	6		4	4		5	4		5	3	2
fid|19427895|locus|VBICloBot15611_2389|	Translation initiation factor 2 [Clostridium botulinum F str. Langeland]	14	16	11	14	14	15	3	6	4	16	15	12	16	24	19	2			29	30	2	32	34	5	31	29	2	38	34	7	26	27	4	32	32	7						5						6
fid|19427901|locus|VBICloBot15611_2392|	Transcription termination protein NusA [Clostridium botulinum F str. Langeland]	2	5	5	4	5	7		2	2	5	6	5	5	6	4	2		2	12	10	2	14	16	4	16	13	5	14	10	2	11	10	8	13	14	5
fid|19427903|locus|VBICloBot15611_2393|	COG0779: clustered with transcription termination protein NusA [Clostridium botulinum F str. Langeland]	2	2		2		2			2	2	2	4		3	2				2						3	2		2			2	2
fid|19427911|locus|VBICloBot15611_2397|	1-deoxy-D-xylulose 5-phosphate reductoisomerase (EC 1.1.1.267) [Clostridium botulinum F str. Langeland]		2		4	3	3									2				2			2	2						2
fid|19427923|locus|VBICloBot15611_2403|	Ribosome recycling factor [Clostridium botulinum F str. Langeland]											2					2	2	2						8			2			4			3			6
fid|19427925|locus|VBICloBot15611_2404|	Uridylate kinase (EC 2.7.4.-) [Clostridium botulinum F str. Langeland]	2	2	2							2	2	3	3						3	2		3	3			3		4	5		3	3		5
fid|19427927|locus|VBICloBot15611_2405|	Translation elongation factor Ts [Clostridium botulinum F str. Langeland]	22	19	19	17	19	19	3	2		20	19	16	23	20	19	2		3	29	29	5	28	30	4	34	18	5	31	30		28	23	3	24	25	2
fid|19427929|locus|VBICloBot15611_2406|	SSU ribosomal protein S2p (SAe) [Clostridium botulinum F str. Langeland]	28	36	31	34	28	31	5	4	4	34	32	32	24	33	32				37	34	5	38	32		41	37	5	38	35		38	34		42	34						3						4
fid|19427931|locus|VBICloBot15611_2407|	GTP-sensing transcriptional pleiotropic repressor codY [Clostridium botulinum F str. Langeland]	4		3		3	3				6	4		4	5	2				5	11		8	7		3	4		8	6		3	6	2	7	5
fid|19427933|locus|VBICloBot15611_2408|	DNA topoisomerase I (EC 5.99.1.2) [Clostridium botulinum F str. Langeland]	2	2	3	2	2					2	2			2						3		3	4					2	2						3
fid|19427947|locus|VBICloBot15611_2415|	LSU ribosomal protein L19p [Clostridium botulinum F str. Langeland]	5	7	9	7	11	11				10	11	12	8	12	12				9	12	4	14	9		12	14	3	11	9	2	10	10	3	13	13
fid|19427955|locus|VBICloBot15611_2419|	SSU ribosomal protein S16p [Clostridium botulinum F str. Langeland]	3									2			2						2						2	2						4						4		4	4			6		4	3
fid|19427957|locus|VBICloBot15611_2420|	Signal recognition particle, subunit Ffh SRP54 (TC 3.A.5.1.1) [Clostridium botulinum F str. Langeland]			2	2		2				2	2	4		2	2				2	3		2	2		2	2	2	3	2		3	3		2	5	2
fid|19427971|locus|VBICloBot15611_2427|	Acyl carrier protein [Clostridium botulinum F str. Langeland]			2				2									2					2					2	2			2						2			3			4			4			4
fid|19427979|locus|VBICloBot15611_2431|	Acetate kinase (EC 2.7.2.1) [Clostridium botulinum F str. Langeland]	28	26	25	27	32	28	9	8	9	24	29	24	26	24	27	6	3	6	28	36	14	32	38	12	33	38	14	29	36	9	29	29	13	30	28	12			4						5
fid|19427981|locus|VBICloBot15611_2432|	Phosphate acetyltransferase (EC 2.3.1.8) [Clostridium botulinum F str. Langeland]	7	5	4	5	5	4		2		3	4	5	2	5	6		2		8	7	2	3		2	6	8	4	3			5	4	4	3		3			4		3				3
fid|19427985|locus|VBICloBot15611_2434|	D-proline reductase, 26 kDa subunit (EC 1.21.4.1) @ selenocysteine-containing [Clostridium botulinum F str. Langeland]	19	18	21	16	14	12	3	5	3	31	23	30	21	22	23	6	6	4	23	18	10	29	24	7	23	19	7	26	26	8	26	19	7	31	22	7		5		6	7		2	7		4	3
fid|19427989|locus|VBICloBot15611_2436|	D-proline reductase, 45 kDa subunit (EC 1.21.4.1) / D-proline reductase, 23 kDa subunit (EC 1.21.4.1) [Clostridium botulinum F str. Langeland]	43	45	46	37	38	34	7	9	7	75	58	66	56	58	51	7	5	7	63	45	8	86	75	9	59	48	14	90	78	8	51	38	7	76	71	8					2	2					2	2
fid|19427991|locus|VBICloBot15611_2437|	electron transferring subunit of proline reductase [Clostridium botulinum F str. Langeland]				2	2										2							4	2					4						2
fid|19427993|locus|VBICloBot15611_2438|	electron transferring subunit of proline reductase [Clostridium botulinum F str. Langeland]	15	16	17	9	8	6				18	15	18	11	6	5				22	16		27	22		15	12		20	19		24	14		31	17					2	2
fid|19428003|locus|VBICloBot15611_2443|	Beta-hydroxylase, bleomycin/phleomycin binding protein, ankyrin homologue, bleomycin and transport protein [Clostridium botulinum F str. Langeland]	43	49	49	62	51	55	4	3	2	42	54	55	47	54	59	3		3	45	49	6	52	64	7	48	50	7	56	65	6	48	44	4	53	59	9		3		2	6						5
fid|19428005|locus|VBICloBot15611_2444|	Beta-hydroxylase, bleomycin/phleomycin binding protein, ankyrin homologue, bleomycin and transport protein [Clostridium botulinum F str. Langeland]	28	41	32	37	37	42		3	4	33	38	31	40	38	36	5	5	5	39	39	12	39	44	9	36	35	5	41	47	5	33	33	5	35	45	9
fid|19428011|locus|VBICloBot15611_2447|	Proline racemase (EC 5.1.1.4) [Clostridium botulinum F str. Langeland]	46	45	48	49	40	43	30	34	30	50	47	39	39	49	49	24	24	30	47	48	34	23	19	26	43	45	37	17	11	28	39	44	31	20	12	25	3	4	37	5	21	27	3	3	32	10	17	19
fid|19428017|locus|VBICloBot15611_2450|	D-proline reductase, 26 kDa subunit (EC 1.21.4.1) @ selenocysteine-containing [Clostridium botulinum F str. Langeland]	13	17	9	13	11	9	12	13	17	9	9	11	11	9	6	13	14	12	11	12	18	8	8	16	15	14	11	10	8	13	11	14	20	10	7	12
fid|19428021|locus|VBICloBot15611_2452|	D-proline reductase, 45 kDa subunit (EC 1.21.4.1) / D-proline reductase, 23 kDa subunit (EC 1.21.4.1) [Clostridium botulinum F str. Langeland]	7	6	4	9	9	7	18	14	14							6	4	4	5	10	18			13	5	10	15			15	4	6	13		3	10
fid|19428025|locus|VBICloBot15611_2454|	electron transferring subunit of proline reductase [Clostridium botulinum F str. Langeland]	3	2	2		3	2														2					2	3
fid|19428029|locus|VBICloBot15611_2456|	electron transferring subunit of proline reductase [Clostridium botulinum F str. Langeland]	2	2			2					11	12	13	12	13	13							2	5		2			4	3					3	4
fid|19428039|locus|VBICloBot15611_2461|	D-proline reductase, 45 kDa subunit (EC 1.21.4.1) / D-proline reductase, 23 kDa subunit (EC 1.21.4.1) [Clostridium botulinum F str. Langeland]	12	7	8	12	11	10	4	3	2	7	11	13	18	12	13	2		3	8	7		8	9	2	8	4		11	6	3	5	5		4	9	2
fid|19428057|locus|VBICloBot15611_2470|	Dihydroxyacetone kinase family protein [Clostridium botulinum F str. Langeland]	13	16	11	16	14	12	2			12	9	13	10	10	9				17	15		19	16		14	16		18	16		15	19		15	18													2
fid|19428059|locus|VBICloBot15611_2471|	FIG001802: Putative alkaline-shock protein [Clostridium botulinum F str. Langeland]	2	7	6	3	2	3	3	6	5				4	4	3				7	6		2	5		4	3		3	3		3	6			3
fid|19428061|locus|VBICloBot15611_2472|	LSU ribosomal protein L28p [Clostridium botulinum F str. Langeland]	2	2	2	2		2				2	2	2		2	2					2			2		2	2		2				2			2
fid|19428069|locus|VBICloBot15611_2476|	Ribulose-phosphate 3-epimerase (EC 5.1.3.1) [Clostridium botulinum F str. Langeland]										2	2	3	2						2			3						2	2						2
fid|19428073|locus|VBICloBot15611_2478|	Serine/threonine protein kinase PrkC, regulator of stationary phase [Clostridium botulinum F str. Langeland]		3	2	2	3	2	3	2	4	3	3	3	4		4	3	3	3	6	5	2	9	6	3		2	6	7	7	3	2		4	5	6
fid|19428093|locus|VBICloBot15611_2488|	Guanylate kinase (EC 2.7.4.8) [Clostridium botulinum F str. Langeland]		2									2								2	5		3	3			2		4	4			3		4	5
fid|19428095|locus|VBICloBot15611_2489|	FIG003307: hypothetical protein [Clostridium botulinum F str. Langeland]	5	2	3	5	4	4	3	3	2	3	2	3	5	3	5				6	5	4	2		3	5	6	5	4	2	3	6	8	2	3	3	3
fid|19428097|locus|VBICloBot15611_2490|	Protein YicC [Clostridium botulinum F str. Langeland]											2								2	2			3					2	2		2			2	2							2
fid|19428101|locus|VBICloBot15611_2492|	Stage IV sporulation protein A [Clostridium botulinum F str. Langeland]							16	13	14							12	11	13			32			17			32			23			29			23
fid|19428107|locus|VBICloBot15611_2495|	GTP-binding protein EngA [Clostridium botulinum F str. Langeland]	2									3	3	2	4		3				4			5	5		4			6	6					6	5
fid|19428137|locus|VBICloBot15611_2510|	Cell division protein FtsZ (EC 3.4.24.-) [Clostridium botulinum F str. Langeland]	9	7	5	9	9	2		2		6	6	7	9	9	6				15	11	3	8	9		14	15		7	12		12	15		4	9	4
fid|19428139|locus|VBICloBot15611_2511|	Cell division protein FtsA [Clostridium botulinum F str. Langeland]	2	3		3																												3
fid|19428145|locus|VBICloBot15611_2514|	Twitching motility protein PilT [Clostridium botulinum F str. Langeland]	3	5		3	2	3		3	4	4	2	3	2	3	3			2	6	4	2	6	2	2	6	6	3	8	5		6	4	3	7	7
fid|19428181|locus|VBICloBot15611_2532|	GTP-binding protein TypA/BipA [Clostridium botulinum F str. Langeland]	12	14	13	6	2	8				17	13	13	14	8	12				24	23		31	25		20	17		35	29		21	19		35	27
fid|19428183|locus|VBICloBot15611_2533|	Zn-dependent hydrolase, RNA-metabolising, CPSF 100 kDa analog [Clostridium botulinum F str. Langeland]	2										2									3		2	7					6	6		2			2	3
fid|19428191|locus|VBICloBot15611_2537|	Hypothetical protein possible functionally linked with Alanyl-tRNA synthetase [Clostridium botulinum F str. Langeland]																																													3
fid|19428193|locus|VBICloBot15611_2538|	Alanyl-tRNA synthetase (EC 6.1.1.7) [Clostridium botulinum F str. Langeland]	3	4	2		8							2		2	3				2	4		7	7		5	2		12	4		4	3		4	8
fid|19428199|locus|VBICloBot15611_2541|	Iron-sulfur cluster assembly scaffold protein IscU/NifU-like [Clostridium botulinum F str. Langeland]	2		3			3				2		4		2	3				2												2
fid|19428201|locus|VBICloBot15611_2542|	Cysteine desulfurase (EC 2.8.1.7) [Clostridium botulinum F str. Langeland]	4	3	5		2					3	5	4	7	5	6				7	5	2	11	6		7	5	3	8	10	2	5	4	2	9	6	2
fid|19428213|locus|VBICloBot15611_2548|	Hypothetical protein Cj1505c [Clostridium botulinum F str. Langeland]				3	2			2	4		4	3		5	4	4	7	5	2	2	5		2	15			5			7			5			15			13			17			10			14
fid|19428215|locus|VBICloBot15611_2549|	Ornithine cyclodeaminase (EC 4.3.1.12) [Clostridium botulinum F str. Langeland]	4	2	2			4						4	2	2	3				11	10		2	3		9	11		5	3		13	11
fid|19428253|locus|VBICloBot15611_2568|	Ornithine carbamoyltransferase (EC 2.1.3.3) [Clostridium botulinum F str. Langeland]	127	140	129	125	146	125	140	137	130	120	106	128	116	146	141	204	207	239	114	125	129	111	115	160	106	114	119	107	122	152	110	110	110	99	109	157	2	3	65	13	17	77		3	66	8	20	81
fid|19428255|locus|VBICloBot15611_2569|	Carbamate kinase (EC 2.7.2.2) [Clostridium botulinum F str. Langeland]	28	31	26	28	22	22	4	8	4	53	54	35	32	43	33	4	7	5	28	21	6	21	7	7	22	18	2	20	13	7	26	18	6	15	18	7				12	14					13	21
fid|19428257|locus|VBICloBot15611_2570|	Serine hydroxymethyltransferase (EC 2.1.2.1) [Clostridium botulinum F str. Langeland]	17	14	16	15	17	16	36	42	37	5	4	4	3	5	4	25	20	23	24	33	47	6	11	31	15	26	39	8	8	19	11	19	49	6	5	26			9						10
fid|19428277|locus|VBICloBot15611_2580|	Probable M18-family aminopeptidase 1 (EC 3.4.11.-) [Clostridium botulinum F str. Langeland]	9	7	8	15	13	6	101	100	98							121	120	125	9	21	111	5	14	143	13	16	105	7	16	168	10	19	106	7	11	147			94			57			91			57
fid|19428307|locus|VBICloBot15611_2595|	Probable flavoprotein [Clostridium botulinum F str. Langeland]	19	16	16	19	17	15		3	3	11	8	11	9	13	7	4	6	4	19	14	4	10	15	16	13	22	5	13	20	15	16	13	4	8	16	11
fid|19428319|locus|VBICloBot15611_2601|	V-type ATP synthase subunit D (EC 3.6.3.14) [Clostridium botulinum F str. Langeland]	2		2		2	2	2		2										2	7					4	4					2	5
fid|19428321|locus|VBICloBot15611_2602|	V-type ATP synthase subunit B (EC 3.6.3.14) [Clostridium botulinum F str. Langeland]	28	35	35	30	33	32	77	64	64	11	13	18	19	20	24	56	44	52	32	34	29	18	21	34	27	32	29	20	20	30	27	32	27	19	20	33			15			4			10			3
fid|19428323|locus|VBICloBot15611_2603|	V-type ATP synthase subunit A (EC 3.6.3.14) [Clostridium botulinum F str. Langeland]	41	40	40	42	41	45	107	95	85	21	29	17	28	35	34	73	74	75	55	65	54	29	34	47	50	60	50	30	34	37	50	54	55	31	34	46			8			6			9			5
fid|19428327|locus|VBICloBot15611_2605|	V-type ATP synthase subunit C (EC 3.6.3.14) [Clostridium botulinum F str. Langeland]	4	5	3	7	5	6	18	12	9	2	2			5	4	4	5	4	8	6	12	2	5		6	9	11	5	2	3	6	8	8	2
fid|19428329|locus|VBICloBot15611_2606|	V-type ATP synthase subunit E (EC 3.6.3.14) [Clostridium botulinum F str. Langeland]	2			2											2						3				2		2
fid|19428331|locus|VBICloBot15611_2607|	V-type ATP synthase subunit K (EC 3.6.3.14) [Clostridium botulinum F str. Langeland]	5	6	7	5	6	5	14	15	15	5	4	5	6	7	4	11	10	11	6	6	14	5	14	13	7	5	12	6	5	8	4	6	7	4	6	8
fid|19428333|locus|VBICloBot15611_2608|	V-type ATP synthase subunit I (EC 3.6.3.14) [Clostridium botulinum F str. Langeland]	5	3	5	8	4	4	8	14	10	2	2	2	2	2	2				5	11	5	5	4		6	6	13	3	4		6	7	12	3	2
fid|19428347|locus|VBICloBot15611_2615|	Manganese-dependent inorganic pyrophosphatase (EC 3.6.1.1) [Clostridium botulinum F str. Langeland]	22	23	19	21	27	20	4	5	5	15	17	14	12	18	13	3	3	2	24	27	8	25	28	2	26	23	4	24	28		21	30	8	23	26	2
fid|19428377|locus|VBICloBot15611_2630|	Flagellar biosynthesis protein FliL [Clostridium botulinum F str. Langeland]																			2	2					2						3
fid|19428397|locus|VBICloBot15611_2640|	Flagellar assembly protein FliH [Clostridium botulinum F str. Langeland]	2	2	2			2														3
fid|19428487|locus|VBICloBot15611_2685|	UDP-glucose 4-epimerase (EC 5.1.3.2) [Clostridium botulinum F str. Langeland]																									2						3	3			2
fid|19428495|locus|VBICloBot15611_2689|	hypothetical protein [Clostridium botulinum F str. Langeland]	3		2	4	4	5	2						2							6	2	3	4		3	4		3	5		4	5		2	5
fid|19428499|locus|VBICloBot15611_2691|	S-adenosylmethionine-dependent methyltransferase [Clostridium botulinum F str. Langeland]					2														5						2	2						3
fid|19428509|locus|VBICloBot15611_2696|	Flagellin protein FlaA [Clostridium botulinum F str. Langeland]	5	3	5		2	3				2	2								9	4					11	3					6	5					6	14	87	14	11	82	8	14	96	14	11	91
fid|19428533|locus|VBICloBot15611_2708|	Flagellar motor switch protein FliN [Clostridium botulinum F str. Langeland]	3			3	5	2														4		3			4	3		2	3		3	3		2	4
fid|19428537|locus|VBICloBot15611_2710|	Positive regulator of CheA protein activity (CheW) [Clostridium botulinum F str. Langeland]	5	6	6	4	4	6						5		4	3				2	5			4					5	5			5			4
fid|19428541|locus|VBICloBot15611_2712|	Chemotaxis protein CheC -- inhibitor of MCP methylation [Clostridium botulinum F str. Langeland]													2													2					2	3			2
fid|19428543|locus|VBICloBot15611_2713|	Signal transduction histidine kinase CheA (EC 2.7.3.-) [Clostridium botulinum F str. Langeland]	6	4	3	8	5	10									2				5	4		7	10		6	3		6	6		5	6			6
fid|19428545|locus|VBICloBot15611_2714|	Chemotaxis protein methyltransferase CheR (EC 2.1.1.80) [Clostridium botulinum F str. Langeland]		2		2	2															6		4	2						3			2			3
fid|19428553|locus|VBICloBot15611_2718|	Serine phosphatase RsbU, regulator of sigma subunit [Clostridium botulinum F str. Langeland]				2	2		2							2					2				3			4			2		3	3
fid|19428563|locus|VBICloBot15611_2723|	FIG00513315: hypothetical protein [Clostridium botulinum F str. Langeland]							3	3													4			3			3						2					2			2			2
fid|19428567|locus|VBICloBot15611_2725|	Pyruvate-flavodoxin oxidoreductase (EC 1.2.7.-) [Clostridium botulinum F str. Langeland]	159	184	178	190	183	166	70	78	81	149	132	143	147	162	163	63	64	68	206	212	99	214	236	92	192	209	107	215	231	100	196	211	106	200	225	107			3								3
fid|19428601|locus|VBICloBot15611_2742|	Peptidoglycan N-acetylglucosamine deacetylase (EC 3.5.1.-) [Clostridium botulinum F str. Langeland]	2													2					3	4			2		2
fid|19428615|locus|VBICloBot15611_2749|	Glycerol kinase (EC 2.7.1.30) [Clostridium botulinum F str. Langeland]							17	15	14							8	4	10			13			13			15			10			12			11
fid|19428619|locus|VBICloBot15611_2751|	FIG00516655: hypothetical protein [Clostridium botulinum F str. Langeland]																																							2			2			2			2
fid|19428635|locus|VBICloBot15611_2759|	Aminopeptidase S (Leu, Val, Phe, Tyr preference) (EC 3.4.11.24) [Clostridium botulinum F str. Langeland]	3						9	7	9		2					16	13	10	2	5	11		4	14		5	9			11		5	8		2	15			8			2			4
fid|19428647|locus|VBICloBot15611_2765|	Pyridoxine biosynthesis glutamine amidotransferase, synthase subunit (EC 2.4.2.-) [Clostridium botulinum F str. Langeland]							7	9	6												9						12						12
fid|19428651|locus|VBICloBot15611_2767|	Cold-shock DEAD-box protein A [Clostridium botulinum F str. Langeland]						2				8	9	6	7	5	2				9	5		17	13		8	5		26	11		6	7		21	9
fid|19428673|locus|VBICloBot15611_2778|	Ribonucleotide reductase of class Ia (aerobic), beta subunit (EC 1.17.4.1) [Clostridium botulinum F str. Langeland]	2	2	2		3	2					2				2					2		4	3		2	3		3	3		4	4		2	2
fid|19428675|locus|VBICloBot15611_2779|	Ribonucleotide reductase of class Ia (aerobic), alpha subunit (EC 1.17.4.1) [Clostridium botulinum F str. Langeland]			3	3	2					2	2	2	4						4	4		3	5		3	3		5	5		2	5		5	5				2
fid|19428685|locus|VBICloBot15611_2784|	Dihydropyrimidine dehydrogenase [NADP+] (EC 1.3.1.2) [Clostridium botulinum F str. Langeland]				3	3	3					2			2						5		3	13		3	4		2	8		3	7			11
fid|19428687|locus|VBICloBot15611_2785|	Pyridine nucleotide-disulphide oxidoreductase family protein [Clostridium botulinum F str. Langeland]															2				4	3		2	3		2	3			2		3	4			5
fid|19428719|locus|VBICloBot15611_2801|	Chitinase (EC 3.2.1.14) [Clostridium botulinum F str. Langeland]																											2									2			4			12			8			10
fid|19428729|locus|VBICloBot15611_2806|	hypothetical protein [Clostridium botulinum F str. Langeland]								2	3									2			6			9			7			7			4			6			23			21			23			23
fid|19428737|locus|VBICloBot15611_2810|	PTS system, N-acetylglucosamine-specific IIB component (EC 2.7.1.69) / PTS system, N-acetylglucosamine-specific IIC component (EC 2.7.1.69) [Clostridium botulinum F str. Langeland]							2	2	2							2	2	2
fid|19428743|locus|VBICloBot15611_2813|	Flavoprotein [Clostridium botulinum F str. Langeland]							4	5	5							2	2	4			8			3			12			7			10			6
fid|19428745|locus|VBICloBot15611_2814|	Butyryl-CoA dehydrogenase (EC 1.3.99.2) [Clostridium botulinum F str. Langeland]							35	32	33							65	60	62			69			72			75			58			58			59			9			4			9			4
fid|19428785|locus|VBICloBot15611_2834|	RNA methyltransferase, TrmA family [Clostridium botulinum F str. Langeland]											3	2							2	2		4	5					4	3			2		7	5
fid|19428793|locus|VBICloBot15611_2838|	6,7-dimethyl-8-ribityllumazine synthase (EC 2.5.1.78) [Clostridium botulinum F str. Langeland]							3	3													7						7						4			2
fid|19428801|locus|VBICloBot15611_2842|	Aminoacyl-histidine dipeptidase (Peptidase D) (EC 3.4.13.3) [Clostridium botulinum F str. Langeland]							5	3	5							8	5	7		3	5			8			5			6			6			12
fid|19428831|locus|VBICloBot15611_2857|	Acetylornithine deacetylase (EC 3.5.1.16) [Clostridium botulinum F str. Langeland]							4	4	5							19	20	24			12			25			10			25			12			25						20						21
fid|19428833|locus|VBICloBot15611_2858|	S-adenosylhomocysteine deaminase (EC 3.5.4.28); Methylthioadenosine deaminase [Clostridium botulinum F str. Langeland]																5	5	3						4						6						2
fid|19428835|locus|VBICloBot15611_2859|	Glutamate synthase [NADPH] small chain (EC 1.4.1.13) [Clostridium botulinum F str. Langeland]																2	3	2						3												2
fid|19428837|locus|VBICloBot15611_2860|	Ornithine carbamoyltransferase (EC 2.1.3.3) [Clostridium botulinum F str. Langeland]							8	8	10							17	19	20			15			24			14			18			11			22			2			13						9
fid|19428843|locus|VBICloBot15611_2863|	Threonine dehydratase (EC 4.3.1.19) [Clostridium botulinum F str. Langeland]							2	2								3	2	3			4			8			5			7			5			10
fid|19428875|locus|VBICloBot15611_2879|	Threonine dehydrogenase and related Zn-dependent dehydrogenases [Clostridium botulinum F str. Langeland]							8	15	10							9	10	9			8			8			6			5			8			8
fid|19428881|locus|VBICloBot15611_2882|	Arginine utilization protein RocB [Clostridium botulinum F str. Langeland]	2																			3			3									2			2
fid|19428887|locus|VBICloBot15611_2885|	FIG00512734: hypothetical protein [Clostridium botulinum F str. Langeland]				3	2	4	7	8	6							4	3	3			6			4			5			6			5			4			9			13			13			13
fid|19428889|locus|VBICloBot15611_2886|	Hydroxymethylpyrimidine phosphate synthase ThiC [Clostridium botulinum F str. Langeland]				11	10	10	11	14	4							12	11	10			19			19			9			23			17			21
fid|19428913|locus|VBICloBot15611_2898|	Alginate lyase precursor (EC 4.2.2.3) [Clostridium botulinum F str. Langeland]							3	3								2	3	3			2			4			3			2			4			3
fid|19428919|locus|VBICloBot15611_2901|	Glycerophosphoryl diester phosphodiesterase (EC 3.1.4.46) [Clostridium botulinum F str. Langeland]							2														3						3						3
fid|19428929|locus|VBICloBot15611_2906|	FIG042796: Hypothetical protein [Clostridium botulinum F str. Langeland]																	3										3												2						2
fid|19428935|locus|VBICloBot15611_2909|	RNA polymerase sigma factor RpoD [Clostridium botulinum F str. Langeland]	3		3	2	2	3			2	2	4	3	4	6	4				8	7	2	7	6		5	7		7	6		6	5		6	6
fid|19428943|locus|VBICloBot15611_2913|	Pyruvate,phosphate dikinase (EC 2.7.9.1) [Clostridium botulinum F str. Langeland]		3	3	5	12	8	8	10	14		2					15	13	12	6	4	21	5	3	21	4	4	21	4	3	18	3	6	25	4	4	22
fid|19428945|locus|VBICloBot15611_2914|	CBS domain protein, lmo1865 homolog [Clostridium botulinum F str. Langeland]	2	3		4	3	2						3		2					4	3		3	4		3	2			3		4	2		2	3
fid|19428951|locus|VBICloBot15611_2917|	GTP-binding protein Era [Clostridium botulinum F str. Langeland]				2	2	2				3	4	4	4	3	2				5	4		9	7		4	5		8	8		3	4		8	8
fid|19428967|locus|VBICloBot15611_2925|	SSU ribosomal protein S21p [Clostridium botulinum F str. Langeland]		3	3	3	3	2				2	2	3	3	3	3				4	4					3	3					3	4								2	2						2
fid|19428971|locus|VBICloBot15611_2927|	MiaB family protein, possibly involved in tRNA or rRNA modification [Clostridium botulinum F str. Langeland]																							2					2	3						4
fid|19428975|locus|VBICloBot15611_2929|	Ribosomal protein L11 methyltransferase (EC 2.1.1.-) [Clostridium botulinum F str. Langeland]				3	2	4				2	3	3		2	2					3		4	4					3	3						2
fid|19428977|locus|VBICloBot15611_2930|	Chaperone protein DnaJ [Clostridium botulinum F str. Langeland]	3		3	2	2							2				2						2			2				2					2	3
fid|19428979|locus|VBICloBot15611_2931|	Chaperone protein DnaK [Clostridium botulinum F str. Langeland]	61	62	53	63	69	64	11	11	11	42	41	49	55	45	58	31	35	32	48	51	24	28	26	44	51	46	25	29	21	42	47	45	20	25	25	39			9	8	9	17		3	10	5	9	27
fid|19428981|locus|VBICloBot15611_2932|	Heat shock protein GrpE [Clostridium botulinum F str. Langeland]		2	2	2	3
fid|19428987|locus|VBICloBot15611_2935|	Translation elongation factor LepA [Clostridium botulinum F str. Langeland]		5	4	5	10	6				4	2	3		3						3		9	8		4	3		8	6		2	2		6	6
fid|19428995|locus|VBICloBot15611_2939|	SSU ribosomal protein S20p [Clostridium botulinum F str. Langeland]										4	4	3	3	4	2				5	4		3	2		3	2		3	3		4	4		2	2
fid|19429023|locus|VBICloBot15611_2952|	Endoribonuclease L-PSP [Clostridium botulinum F str. Langeland]	14	19	20	18	21	23	32	34	33	5	7	5	9	8	10	47	45	38	18	16	31	4	8	45	14	20	34	2	6	42	18	19	31	7	6	37	3	4	55	4	4	76	4	4	61	7	6	72
fid|19429033|locus|VBICloBot15611_2957|	COG0536: GTP-binding protein Obg [Clostridium botulinum F str. Langeland]			2							2	2	2	2	2					2	2		2	6			2		4	3			2		3	3
fid|19429039|locus|VBICloBot15611_2960|	LSU ribosomal protein L21p [Clostridium botulinum F str. Langeland]	5	7	7	6	7	4	2	2	2	5	3	7	4	7	7	2	2	2	8	8		5	4	2	6	5	2	6	6		3	4		3	5	2					3						5
fid|19429055|locus|VBICloBot15611_2968|	Septum site-determining protein MinD [Clostridium botulinum F str. Langeland]	3	4	3	4	3	2						2		3	3				6	7	2	3	5		5	5	2	6	4	2	7	7		6	7	3
fid|19429065|locus|VBICloBot15611_2973|	Rod shape-determining protein MreB [Clostridium botulinum F str. Langeland]	10	10	10	12	11	7	2	2	2	11	14	11	10	6	7	2	2	2	14	11	3	17	15	2	15	13	6	14	18		16	16	5	15	15	2
fid|19429111|locus|VBICloBot15611_2995|	FIG00512791: hypothetical protein [Clostridium botulinum F str. Langeland]																																										2						2
fid|19429115|locus|VBICloBot15611_2997|	Conserved protein [Clostridium botulinum F str. Langeland]																					2						4						4						6			4			4			2
fid|19429133|locus|VBICloBot15611_3006|	Conserved protein [Clostridium botulinum F str. Langeland]																																							7			6			9			3
fid|19429165|locus|VBICloBot15611_3021|	Small acid-soluble spore protein, alpha-type SASP [Clostridium botulinum F str. Langeland]																								2															19			13			26			15
fid|19429177|locus|VBICloBot15611_3027|	Aspartyl-tRNA synthetase (EC 6.1.1.12) [Clostridium botulinum F str. Langeland]	12	13	11	7	12	10			2	11	15	12	13	7	11				23	20	2	26	30		19	19	3	29	26		16	20		23	24
fid|19429179|locus|VBICloBot15611_3028|	Histidyl-tRNA synthetase (EC 6.1.1.21) [Clostridium botulinum F str. Langeland]						2				2	3											5	3		3	2		5			4	2		4	2
fid|19429189|locus|VBICloBot15611_3033|	Adenine phosphoribosyltransferase (EC 2.4.2.7) [Clostridium botulinum F str. Langeland]	2					2						3	5		4				3	4		4			4	3		2	2		4	3		2	2
fid|19429197|locus|VBICloBot15611_3037|	Transcriptional regulatory protein [Clostridium botulinum F str. Langeland]										2	3			2									2					2	2			4
fid|19429203|locus|VBICloBot15611_3040|	Preprotein translocase subunit YajC (TC 3.A.5.1.1) [Clostridium botulinum F str. Langeland]							2	3	3												4	2				2	2			2			3
fid|19429215|locus|VBICloBot15611_3046|	FIG000859: hypothetical protein [Clostridium botulinum F str. Langeland]	4	2	4	4	3	2													3	3						2						2
fid|19429231|locus|VBICloBot15611_3054|	Hypoxanthine-guanine phosphoribosyltransferase (EC 2.4.2.8) [Clostridium botulinum F str. Langeland]	3	4		2	3	2														4		2	6		3	2		5	4		2	3			6
fid|19429245|locus|VBICloBot15611_3061|	Anti-sigma F factor (EC 2.7.11.1) [Clostridium botulinum F str. Langeland]								2									2				7			2			5			2			4			4
fid|19429267|locus|VBICloBot15611_3072|	capsular polysaccharide biosynthesis protein [Clostridium botulinum F str. Langeland]												3		2								2	2		3			2	3			2		3	3
fid|19429269|locus|VBICloBot15611_3073|	UDP-N-acetylglucosamine 2-epimerase (EC 5.1.3.14) [Clostridium botulinum F str. Langeland]	2		3								2	2	2	3	2				9	9		4	7		7	3		3	5		5	5		3	4
fid|19429273|locus|VBICloBot15611_3075|	FIG00512786: hypothetical protein [Clostridium botulinum F str. Langeland]																							3					2			2	3
fid|19429283|locus|VBICloBot15611_3080|	Myo-inositol 2-dehydrogenase (EC 1.1.1.18) [Clostridium botulinum F str. Langeland]	9	6	7	3	5	4				5	3	7	2	7	6	2			9	6		5	5		6	4		6	5		5	4	2	2	5	2			5			3			4			2
fid|19429285|locus|VBICloBot15611_3081|	UDP-glucose dehydrogenase (EC 1.1.1.22) [Clostridium botulinum F str. Langeland]	12	15	17	15	12	18	4	3	5	12	17	15	18	12	12	3	4	3	19	14	6	19	18	3	16	16	4	22	22	5	16	14	6	16	18	4
fid|19429295|locus|VBICloBot15611_3086|	UTP--glucose-1-phosphate uridylyltransferase (EC 2.7.7.9) [Clostridium botulinum F str. Langeland]	2		2																2	2		3	3			2		3	3		3	4
fid|19429303|locus|VBICloBot15611_3090|	Arginine decarboxylase (EC 4.1.1.19); Lysine decarboxylase (EC 4.1.1.18); Ornithine decarboxylase (EC 4.1.1.17) [Clostridium botulinum F str. Langeland]																							2					2	2						2
fid|19429307|locus|VBICloBot15611_3092|	phosphotransbutyrylase (EC 2.3.1.19) [Clostridium botulinum F str. Langeland]							2	5	2							3	2	2					2										2
fid|19429309|locus|VBICloBot15611_3093|	Probable glycolate oxidase [Clostridium botulinum F str. Langeland]	5	5	5	7	2	4	3	5	5	4	6	6	5	7	8	5	5	8	11	8	5	4	4	6	10	8	6	8	5	5	8	13	9	8	7	9												3
fid|19429317|locus|VBICloBot15611_3097|	FIG00518433: hypothetical protein [Clostridium botulinum F str. Langeland]																	3	2						3			4						2			2
fid|19429327|locus|VBICloBot15611_3102|	Phenylalanyl-tRNA synthetase beta chain (EC 6.1.1.20) [Clostridium botulinum F str. Langeland]	9	7	8	2	7	8				5	7	5	5	6	5				9	21		23	23		12	13		21	22		4	13		12	16
fid|19429329|locus|VBICloBot15611_3103|	Phenylalanyl-tRNA synthetase alpha chain (EC 6.1.1.20) [Clostridium botulinum F str. Langeland]										3					2				3	6			3		3	3		2	3		4	2			4
fid|19429333|locus|VBICloBot15611_3105|	Potassium uptake protein, integral membrane component, KtrA [Clostridium botulinum F str. Langeland]																						2										3		2	3
fid|19429339|locus|VBICloBot15611_3108|	LSU ribosomal protein L20p [Clostridium botulinum F str. Langeland]	3	2	2	2	3	3				2	3	5	6	3	2				8	5		3	7		7	6		7	4		10	6		7	5
fid|19429343|locus|VBICloBot15611_3110|	Translation initiation factor 3 [Clostridium botulinum F str. Langeland]	2	5	4	5	7	5				3	8	7	7	6	4			2	4	2					4	3					4	2									2						2
fid|19429345|locus|VBICloBot15611_3111|	Threonyl-tRNA synthetase (EC 6.1.1.3) [Clostridium botulinum F str. Langeland]	15	12	15	19	15	13	18	19	15	11	13	9	15	13	13	18	17	24	28	27	12	26	29	11	23	22	14	27	30	19	22	28	12	32	27	19
fid|19429365|locus|VBICloBot15611_3116|	Chaperonin (heat shock protein 33) [Clostridium botulinum F str. Langeland]	4	4	4	6	4	6				3	4	4	2	5	4				4	4		6	4		2	3		8	7			5		3	4
fid|19429379|locus|VBICloBot15611_3123|	Oligopeptide ABC transporter, periplasmic oligopeptide-binding protein OppA (TC 3.A.1.5.1) [Clostridium botulinum F str. Langeland]							7	9	8												27			5			19			3			24			3
fid|19429381|locus|VBICloBot15611_3124|	Aspartate-semialdehyde dehydrogenase (EC 1.2.1.11) [Clostridium botulinum F str. Langeland]	7	5	5	3	6	6	2	2	2	3	5	5		4	4		4	3	7	5	4	8	3	4	6	4	7	6	5	5	10	7	3	2	5	7
fid|19429383|locus|VBICloBot15611_3125|	Dihydrodipicolinate synthase (EC 4.2.1.52) [Clostridium botulinum F str. Langeland]	8	5	3	5	6	3	11	10	9	2	4	2	7	3	4	8	10	11	9	7	19	7	6	14	8	8	14	6	5	11	8	9	16	5	9	11
fid|19429385|locus|VBICloBot15611_3126|	Dihydrodipicolinate reductase (EC 1.3.1.26) [Clostridium botulinum F str. Langeland]							2		3		2			2		2	3	2	2	3						2	5				3	2	3	2	2	2
fid|19429389|locus|VBICloBot15611_3128|	2,3,4,5-tetrahydropyridine-2,6-dicarboxylate N-acetyltransferase (EC 2.3.1.89) [Clostridium botulinum F str. Langeland]	8	6	8	3	4	6				4	4	8	6	4	5				4	5		10	8		3	3		6	7			5		7	4
fid|19429405|locus|VBICloBot15611_3136|	Valyl-tRNA synthetase (EC 6.1.1.9) [Clostridium botulinum F str. Langeland]	10	5	12	8	7	6				8	8	8	2	7	7				7	12		12	19		6	14		5	13		8	10		7	15
fid|19429447|locus|VBICloBot15611_3157|	resolvase domain protein [Clostridium botulinum F str. Langeland]																			2												3	3
fid|19429475|locus|VBICloBot15611_3171|	phage major tail protein, phi13 family [Clostridium botulinum F str. Langeland]																																							4			5			6			4
fid|19429487|locus|VBICloBot15611_3177|	Phage major capsid protein [Clostridium botulinum F str. Langeland]																																							10			4			7			3
fid|19429595|locus|VBICloBot15611_3231|	Pyrroline-5-carboxylate reductase (EC 1.5.1.2) [Clostridium botulinum F str. Langeland]							16	13	15							5	5	5			23			17			22			10			22			10
fid|19429597|locus|VBICloBot15611_3232|	Pyruvate formate-lyase (EC 2.3.1.54) [Clostridium botulinum F str. Langeland]							9	11	12								2	2			29			7			25			7			22			12
fid|19429625|locus|VBICloBot15611_3246|	Electron transfer flavoprotein, alpha subunit [Clostridium botulinum F str. Langeland]							7	7	7							7	11	6			13			13			18			12			14			13
fid|19429627|locus|VBICloBot15611_3247|	Electron transfer flavoprotein, beta subunit [Clostridium botulinum F str. Langeland]							24	18	11							13	13	14			23			20			22			21			23			18
fid|19429629|locus|VBICloBot15611_3248|	Butyryl-CoA dehydrogenase (EC 1.3.99.2) [Clostridium botulinum F str. Langeland]	2	2		2		2	33	31	37		3			3	3	34	31	43	2	3	46	4	3	53	4	3	48	2	3	50	4	4	45	4	3	41
fid|19429631|locus|VBICloBot15611_3249|	Acetyl-CoA acetyltransferase (EC 2.3.1.9) [Clostridium botulinum F str. Langeland]	8	5	7			3	256	272	247				4			357	349	361	13	6	298	5		356	13	5	266	7		345	12	5	291	2		321			85			119			71			119
fid|19429633|locus|VBICloBot15611_3250|	3-hydroxybutyryl-CoA dehydrogenase (EC 1.1.1.157) [Clostridium botulinum F str. Langeland]	4	4	3		2	3	116	108	104	2	2	2	6	2		110	107	108	12	11	150	9	2	123	7	6	125	6	4	114	8	9	141	7	4	94			89			79			92			97
fid|19429635|locus|VBICloBot15611_3251|	3-hydroxybutyryl-CoA dehydratase (EC 4.2.1.55) [Clostridium botulinum F str. Langeland]							19	19	15							15	15	15	3	2	24			24	3		22			21	2		24			22			9			2			5			2
fid|19429657|locus|VBICloBot15611_3262|	Rubrerythrin [Clostridium botulinum F str. Langeland]	36	36	38	28	27	32	27	19	19	14	14	26	24	21	24	6	9	8	35	38	17	5	6	18	36	39	18	7	4	19	41	30	16	5	5	17	6	10	17		13	20	2	10	22		15	21
fid|19429667|locus|VBICloBot15611_3267|	LSU ribosomal protein L25p [Clostridium botulinum F str. Langeland]							2	2																									3			2
fid|19429671|locus|VBICloBot15611_3269|	Zinc uptake regulation protein ZUR [Clostridium botulinum F str. Langeland]	5	4	3	4	5	4	2				2	5	2	4	4				3	8		2	2		2	4			2		2	5		3	2
fid|19429687|locus|VBICloBot15611_3277|	ATP-dependent protease La (EC 3.4.21.53) Type I [Clostridium botulinum F str. Langeland]	2		2	2		3				2				3	3				3	4			4					3	4		2				3
fid|19429691|locus|VBICloBot15611_3279|	ATP-dependent Clp protease ATP-binding subunit ClpX [Clostridium botulinum F str. Langeland]	16	14	13	14	18	14	3	2		13	14	18	18	15	10				32	24	7	22	23	4	27	26	4	24	23	2	25	20		29	24											2
fid|19429693|locus|VBICloBot15611_3280|	ATP-dependent Clp protease proteolytic subunit (EC 3.4.21.92) [Clostridium botulinum F str. Langeland]	2	5	2	3	4	5			2			3	3			7	8	6	4	6	6	3	4	8	2	5	3	2	2	7	5	2	6	2	2	10
fid|19429695|locus|VBICloBot15611_3281|	Cell division trigger factor (EC 5.2.1.8) [Clostridium botulinum F str. Langeland]	29	31	37	26	25	27				27	23	30	22	14	22				51	40		39	26	3	39	44	3	30	27	3	43	38	2	25	27			3		6	7			4		5	2
fid|19429713|locus|VBICloBot15611_3290|	Aspartate carbamoyltransferase (EC 2.1.3.2) [Clostridium botulinum F str. Langeland]							5	6								3	3				7						6						8												4
fid|19429719|locus|VBICloBot15611_3293|	Related to 2-hydroxyglutaryl-CoA dehydratase, beta subunit [Clostridium botulinum F str. Langeland]										2	2	2	3	4	2								2						3						4
fid|19429801|locus|VBICloBot15611_3312|	Aspartyl-tRNA(Asn) amidotransferase subunit B (EC 6.3.5.6) @ Glutamyl-tRNA(Gln) amidotransferase subunit B (EC 6.3.5.7) [Clostridium botulinum F str. Langeland]	2	4	3	2	5	3				3	2	3	4	2	5				7	7		6	6		6	5		7	9		6	7		9	8
fid|19429803|locus|VBICloBot15611_3313|	Aspartyl-tRNA(Asn) amidotransferase subunit A (EC 6.3.5.6) @ Glutamyl-tRNA(Gln) amidotransferase subunit A (EC 6.3.5.7) [Clostridium botulinum F str. Langeland]	3	3	4			2				3	3		4		2				2	4		4	7		4	2		4	6		4	3		3	7
fid|19429827|locus|VBICloBot15611_3325|	Glucose-6-phosphate isomerase (EC 5.3.1.9) [Clostridium botulinum F str. Langeland]	42	46	41	44	44	47	67	73	66	37	28	32	22	29	34	53	62	69	50	43	62	42	39	55	54	46	60	45	45	59	48	51	53	39	34	68			42			11			41			13
fid|19429835|locus|VBICloBot15611_3329|	D-lactate dehydrogenase (EC 1.1.1.28) [Clostridium botulinum F str. Langeland]							9	11	9							17	15	19			18			22			23			24			22			24
fid|19429837|locus|VBICloBot15611_3330|	D-lactate dehydrogenase (EC 1.1.1.28) [Clostridium botulinum F str. Langeland]	8	9	5	12	12	13	24	28	23		3	4	8	7	11	9	10	6	21	26	18	13	15	8	18	24	17	8	16	10	17	27	22	10	16	8
fid|19429841|locus|VBICloBot15611_3332|	Electron transfer flavoprotein, alpha subunit [Clostridium botulinum F str. Langeland]	34	29	30	30	37	30	18	18	15	26	22	23	28	34	41	10	11	11	43	43	15	29	43	22	53	47	19	25	35	26	49	47	16	29	32	24					5						3
fid|19429843|locus|VBICloBot15611_3333|	Electron transfer flavoprotein, beta subunit [Clostridium botulinum F str. Langeland]	37	41	37	40	40	45	15	18	10	29	22	33	30	41	43	8	8	8	44	41	17	22	27	12	39	40	14	21	26	16	49	41	12	19	24	14		7			5			10			8
fid|19429845|locus|VBICloBot15611_3334|	Butyryl-CoA dehydrogenase (EC 1.3.99.2) [Clostridium botulinum F str. Langeland]	42	54	53	47	43	45	16	25	21	41	28	39	59	45	47	23	25	26	70	69	24	41	64	43	67	71	23	43	65	30	61	71	24	39	57	33
fid|19429847|locus|VBICloBot15611_3335|	Benzoyl-CoA reductase subunit BadD (EC 1.3.99.15) [Clostridium botulinum F str. Langeland]	11	17	19	15	17	16	12	11	12	12	10	9	15	15	13	9	10	7	22	24	16	10	17	15	21	23	17	9	11	15	18	25	16	9	13	14									2
fid|19429849|locus|VBICloBot15611_3336|	Benzoyl-CoA reductase subunit BadE (EC 1.3.99.15) [Clostridium botulinum F str. Langeland]	17	24	16	18	26	19	13	26	14	9	11	9	10	20	14	8	11	7	24	29	18	15	24	14	24	26	16	16	23	18	23	25	22	7	23	22			5						4
fid|19429851|locus|VBICloBot15611_3337|	Benzoyl-CoA reductase subunit BadG (EC 1.3.99.15) [Clostridium botulinum F str. Langeland]			2								2		2						2	3					3	3					3	4			3
fid|19429853|locus|VBICloBot15611_3338|	L-carnitine dehydratase/bile acid-inducible protein F [Clostridium botulinum F str. Langeland]	57	48	33	50	50	52	44	58	38	38	32	42	47	51	46	71	65	63	53	63	61	45	63	65	58	69	52	46	67	67	53	62	52	40	53	62		4	19			15		2	17			18
fid|19429859|locus|VBICloBot15611_3341|	GMP synthase [glutamine-hydrolyzing] (EC 6.3.5.2) [Clostridium botulinum F str. Langeland]	12	10	8	16	17	14	2			10	10	12	9	12	10				18	22	2	21	24		13	17	2	20	21	2	11	15	2	22	21
fid|19429861|locus|VBICloBot15611_3342|	Inosine-5'-monophosphate dehydrogenase (EC 1.1.1.205) [Clostridium botulinum F str. Langeland]	15	14	11	18	20	18	5	7	4	9	7	9	7	10	6	2	3	3	13	9	9	11	12	4	9	7	8	9	6	4	12	13	6	10	6	4			2			5			2			7
fid|19429865|locus|VBICloBot15611_3344|	Heat shock protein 60 family chaperone GroEL [Clostridium botulinum F str. Langeland]	100	99	95	92	98	86	50	39	43	39	40	44	46	41	46	82	87	95	69	82	69	53	52	124	81	77	77	50	51	119	70	74	69	49	46	106		5	100	11	9	191		4	101	3	10	214
fid|19429867|locus|VBICloBot15611_3345|	Heat shock protein 60 family co-chaperone GroES [Clostridium botulinum F str. Langeland]						2										2		2						3												4						6						2
fid|19429877|locus|VBICloBot15611_3350|	Glutamate synthase [NADPH] large chain (EC 1.4.1.13) [Clostridium botulinum F str. Langeland]			4	4	4	4	4	8	6		3	3				3	2	3	7	8	6	4	3	6	5	8	3	3	5	7	2	7	3	3	4	5
fid|19429879|locus|VBICloBot15611_3351|	2-polyprenylphenol hydroxylase and related flavodoxin oxidoreductases [Clostridium botulinum F str. Langeland]				3	2		6	6	4							3	2	2	3	4	3			3			3			6			2			5
fid|19429881|locus|VBICloBot15611_3352|	Redox-sensitive transcriptional regulator (AT-rich DNA-binding protein) [Clostridium botulinum F str. Langeland]	2	3	3	3	3					3	3	2	3	3	2					2		3	2			2		3	4		3	3		4	6
fid|19429891|locus|VBICloBot15611_3357|	Protein hypA [Clostridium botulinum F str. Langeland]	12	8	8	10	6	10	13	21	20	6	6	6	9	10	8	18	15	18	13	18	17	12	15	19	15	16	17	13	13	13	11	15	16	15	15	22			4						4			5
fid|19429893|locus|VBICloBot15611_3358|	Pyruvate carboxyl transferase (EC 6.4.1.1) [Clostridium botulinum F str. Langeland]	2		2	2		2													3	3					3	2		3			3	2
fid|19429915|locus|VBICloBot15611_3368|	Inactive homolog of metal-dependent proteases, putative molecular chaperone [Clostridium botulinum F str. Langeland]			2		2							2					3		3	5		3	3	2		3	2	4	4	2		4	2		4										3
fid|19429919|locus|VBICloBot15611_3370|	Tyrosyl-tRNA synthetase (EC 6.1.1.1) [Clostridium botulinum F str. Langeland]	6	5	6	12	11	6				4	4	3	3	4	6				5	8		10	12		5	3		7	12		5	4		9	7				3
fid|19429931|locus|VBICloBot15611_3376|	Peptide chain release factor 3 [Clostridium botulinum F str. Langeland]	2	3	5	4	4	6				3	3	3	3	3	3				4	3		8	8		4	5		10	8		5	4		9	6
fid|19429935|locus|VBICloBot15611_3378|	Tryptophanyl-tRNA synthetase (EC 6.1.1.2) [Clostridium botulinum F str. Langeland]	3	3	3	4	4	4				3	2			2	4		2		9	4	3	2	2	8	4	7	2	2	2	8	5	4	2	3	3	8
fid|19429939|locus|VBICloBot15611_3380|	Superoxide reductase (EC 1.15.1.2) [Clostridium botulinum F str. Langeland]	4	3			2	4	22	15	20							11	13	16			14			16			16			20			18			14			38			39			39			38
fid|19429949|locus|VBICloBot15611_3385|	Probable M18-family aminopeptidase 2 (EC 3.4.11.-) [Clostridium botulinum F str. Langeland]							10	11	7							12	16	16			7			14			6			8			7			8
fid|19429953|locus|VBICloBot15611_3387|	ATPase [Clostridium botulinum F str. Langeland]							3	2	2							4	4	2			4			4			7			6			8			5			2			2			2
fid|19429959|locus|VBICloBot15611_3390|	Acetylornithine deacetylase/Succinyl-diaminopimelate desuccinylase and related deacylases [Clostridium botulinum F str. Langeland]			3	3	4		8	13	8							10	14	16	4	14	17			22	4	2	17			25	3	8	15			27
fid|19429961|locus|VBICloBot15611_3391|	Prolyl-tRNA synthetase (EC 6.1.1.15) [Clostridium botulinum F str. Langeland]	13	12	11	5	11	5				8		8	3	7	11				10	12	2	8	9	3	9	9		8	13		13	10	3	12	8	2
fid|19429985|locus|VBICloBot15611_3403|	putative sialidase [Clostridium botulinum F str. Langeland]							3	5	2												2						3						8
fid|19430041|locus|VBICloBot15611_3431|	Pyruvate kinase (EC 2.7.1.40) [Clostridium botulinum F str. Langeland]	30	39	32	39	37	39				41	30	37	39	35	42				55	47	2	40	53		48	42		50	47	2	53	48		34	47
fid|19430043|locus|VBICloBot15611_3432|	6-phosphofructokinase (EC 2.7.1.11) [Clostridium botulinum F str. Langeland]	13	11	13	12	12	13				12	12	12	14	16	14				15	18		15	14		13	14		15	20		12	17		12	16	2
fid|19430051|locus|VBICloBot15611_3436|	Hypothetical ATP-binding protein UPF0042, contains P-loop [Clostridium botulinum F str. Langeland]																				2								2	2						2
fid|19430053|locus|VBICloBot15611_3437|	UDP-N-acetylenolpyruvoylglucosamine reductase (EC 1.1.1.158) [Clostridium botulinum F str. Langeland]	2	2	3	2	3					4	4	3	3	3	2				3	3		5	5		3	2		4	3		4			3	4
fid|19430069|locus|VBICloBot15611_3445|	Excinuclease ABC subunit A [Clostridium botulinum F str. Langeland]	2		2	2	2	2					2									4		2				3			2			2			3
fid|19430079|locus|VBICloBot15611_3450|	Cell division transporter, ATP-binding protein FtsE (TC 3.A.5.1.1) [Clostridium botulinum F str. Langeland]	2	2	4	2	2			2	2			3		2				2	6	5	2	4	6		6	7	2	4	8		6	7	3	3	7
fid|19430085|locus|VBICloBot15611_3453|	Transketolase, C-terminal section (EC 2.2.1.1) [Clostridium botulinum F str. Langeland]	11	11	10	11	8	7				9	10	7	9	8	10				12	18		10	14		23	19		12	15		23	19	2	10	16
fid|19430087|locus|VBICloBot15611_3454|	Transketolase, N-terminal section (EC 2.2.1.1) [Clostridium botulinum F str. Langeland]	8	9	9	8	11	7				13	12	12	8	13	13				6	11		3	3		5	6		4	4		9	9		4	3
fid|19430115|locus|VBICloBot15611_3468|	Glucosamine--fructose-6-phosphate aminotransferase [isomerizing] (EC 2.6.1.16) [Clostridium botulinum F str. Langeland]	21	23	17	14	22	18				35	25	34	19	22	26				30	27		31	44		32	28		41	39		23	18	5	18	32
fid|19430119|locus|VBICloBot15611_3470|	Phosphoglycolate phosphatase (EC 3.1.3.18) [Clostridium botulinum F str. Langeland]										2	3	2																							2
fid|19430125|locus|VBICloBot15611_3473|	PTS system, glucitol/sorbitol-specific IIB component and second of two IIC components (EC 2.7.1.69) [Clostridium botulinum F str. Langeland]	5	6	4		2	2				7	10	9	5		4					2			3			2									2
fid|19430131|locus|VBICloBot15611_3476|	Galactitol-1-phosphate 5-dehydrogenase (EC 1.1.1.251) [Clostridium botulinum F str. Langeland]	9	9	11	12	14	10				13	13	12	6	9	10				13	14		9	14		11	9		11	7		11	16		6	13
fid|19430135|locus|VBICloBot15611_3478|	Phosphoglucosamine mutase (EC 5.4.2.10) [Clostridium botulinum F str. Langeland]	4		4	5	3	3														4			5					2	4		3
fid|19430137|locus|VBICloBot15611_3479|	2-oxoglutarate oxidoreductase, gamma subunit (EC 1.2.7.3) [Clostridium botulinum F str. Langeland]	2		2	3			11	15	12			2			2	13	8	9	4	3	18			21	2	3	17			22	5	5	16			26			4			3			2			3
fid|19430139|locus|VBICloBot15611_3480|	2-oxoglutarate oxidoreductase, beta subunit (EC 1.2.7.3) [Clostridium botulinum F str. Langeland]					2		13	14	8							13	12	12	2	4	19		2	21			16			19		3	25			21
fid|19430141|locus|VBICloBot15611_3481|	2-oxoglutarate oxidoreductase, alpha subunit (EC 1.2.7.3) [Clostridium botulinum F str. Langeland]	15	15	13	13	16	14	26	35	34	6	5	4	6	10	6	28	34	35	14	10	40	8	10	42	14	13	41	7	8	40	17	15	42	8	8	40			9			16			6			11
fid|19430145|locus|VBICloBot15611_3483|	FIG00623394: hypothetical protein [Clostridium botulinum F str. Langeland]									2												3												3		2
fid|19430147|locus|VBICloBot15611_3484|	Butyrate kinase (EC 2.7.2.7) [Clostridium botulinum F str. Langeland]	2		3	4	3	4	48	55	57	2		4			3	57	61	55	6	9	55	2		80	2	5	52		3	61	7	4	70		3	73			19			25			21			23
fid|19430149|locus|VBICloBot15611_3485|	phosphotransbutyrylase (EC 2.3.1.19) [Clostridium botulinum F str. Langeland]	3	5	4	6	5	6	47	48	52	3	3	3	4	6	2	56	49	50	9	8	22	2	7	30	9	13	24	5	7	29	7	6	27	2	4	34			7			4			5			6
fid|19430161|locus|VBICloBot15611_3491|	Thioredoxin reductase (EC 1.8.1.9) [Clostridium botulinum F str. Langeland]																					5			2			2			5			2			7
fid|19430163|locus|VBICloBot15611_3492|	Thioredoxin [Clostridium botulinum F str. Langeland]							9	7	9			2				3	3	4			8			5			5			3			4			5			4			6			4			6
fid|19430169|locus|VBICloBot15611_3495|	Chimeric erythrocyte-binding protein MAEBL [Clostridium botulinum F str. Langeland]																																										2						2
fid|19430171|locus|VBICloBot15611_3496|	Phosphoenolpyruvate-protein phosphotransferase of PTS system (EC 2.7.3.9) [Clostridium botulinum F str. Langeland]	22	20	21	20	20	22				29	22	22	27	30	33				26	29		27	29		31	27		29	27		24	26		26	24
fid|19430183|locus|VBICloBot15611_3502|	Sodium-dependent phosphate transporter [Clostridium botulinum F str. Langeland]					2					3									3	3		3	2		2			4			3				2
fid|19430185|locus|VBICloBot15611_3503|	SSU ribosomal protein S9p (S16e) [Clostridium botulinum F str. Langeland]	7	9	10	10	9	10	2	3	3	11	11	12	9	12	13	2			7	11		9	7		10	7	3	9	8		6	9		10	10					3	2						4
fid|19430187|locus|VBICloBot15611_3504|	LSU ribosomal protein L13p (L13Ae) [Clostridium botulinum F str. Langeland]	18	17	17	22	20	20				26	20	28	21	28	27				19	23		18	21		23	23		19	21		20	23		16	21						2
fid|19430197|locus|VBICloBot15611_3509|	LSU ribosomal protein L17p [Clostridium botulinum F str. Langeland]	6	9	6	6	8	6	2	3		6	7	8	7	9	6				11	10	2	12	10		7	11	4	13	12	2	10	10	2	10	9	2
fid|19430199|locus|VBICloBot15611_3510|	DNA-directed RNA polymerase alpha subunit (EC 2.7.7.6) [Clostridium botulinum F str. Langeland]	16	13	16	13	11	15	3	3		17	15	16	14	13	11				19	15	3	23	23		18	20		21	18		16	18	3	25	24	4
fid|19430201|locus|VBICloBot15611_3511|	SSU ribosomal protein S4p (S9e) [Clostridium botulinum F str. Langeland]	16	16	20	17	19	21	2	3	3	20	20	22	19	21	19				21	23	3	23	22	2	20	15	3	23	24		15	19	4	17	25			2		3	2		4	4			2
fid|19430203|locus|VBICloBot15611_3512|	SSU ribosomal protein S11p (S14e) [Clostridium botulinum F str. Langeland]	17	19	24	25	23	22	3	2	4	31	27	32	21	21	24	2	2		25	29	2	22	21	2	23	23	3	19	24		27	21		20	26					4						6
fid|19430205|locus|VBICloBot15611_3513|	SSU ribosomal protein S13p (S18e) [Clostridium botulinum F str. Langeland]	22	29	21	30	29	21	2	2	2	26	28	25	23	25	30				24	20	2	20	18	2	27	21	4	23	19	2	24	17	4	20	16	2					2						2
fid|19430213|locus|VBICloBot15611_3517|	Methionine aminopeptidase (EC 3.4.11.18) [Clostridium botulinum F str. Langeland]	2	2	2	3		3	2		2	3	4	3	4	3	3	2			4	6	4	2	2		6	5	5	3	3		6	6	3		3	2				5	4					5	4
fid|19430215|locus|VBICloBot15611_3518|	Adenylate kinase (EC 2.7.4.3) [Clostridium botulinum F str. Langeland]	5	4	4	4	5	4				3	3	3	4	3	4				3	2	3			5	3	3				5	5	3	3			3					2
fid|19430217|locus|VBICloBot15611_3519|	Preprotein translocase secY subunit (TC 3.A.5.1.1) [Clostridium botulinum F str. Langeland]							4	3	2																								2
fid|19430219|locus|VBICloBot15611_3520|	LSU ribosomal protein L15p (L27Ae) [Clostridium botulinum F str. Langeland]	7	10	8	9	7	8				8	8	10	6	7	9				8	7		6	4		7	6		5	2		7	5		6	4					4	7					3	5
fid|19430221|locus|VBICloBot15611_3521|	LSU ribosomal protein L30p (L7e) [Clostridium botulinum F str. Langeland]											2		2		2								2					2	2						2
fid|19430223|locus|VBICloBot15611_3522|	SSU ribosomal protein S5p (S2e) [Clostridium botulinum F str. Langeland]	23	21	24	18	25	20	3	2	2	20	25	26	34	28	24			2	30	27	8	33	30		31	28	7	31	32	2	28	30	4	28	29	3					3
fid|19430225|locus|VBICloBot15611_3523|	LSU ribosomal protein L18p (L5e) [Clostridium botulinum F str. Langeland]	8	5	6	7	6	7				9	8	8	5	11	9				7	10		2	5		9	8		3	3		7	10			5
fid|19430227|locus|VBICloBot15611_3524|	LSU ribosomal protein L6p (L9e) [Clostridium botulinum F str. Langeland]	20	23	21	27	24	24	4	5	3	27	28	27	27	29	23				30	31	3	28	26		33	27	4	37	28		29	34	3	27	30	2					2						3
fid|19430229|locus|VBICloBot15611_3525|	SSU ribosomal protein S8p (S15Ae) [Clostridium botulinum F str. Langeland]	15	9	14	10	11	13	4	2	4	14	14	14	8	7	13	2	2	2	17	17	4	20	19	4	18	17	4	20	17	2	19	19	4	22	18	2				3	2					3	3
fid|19430233|locus|VBICloBot15611_3527|	LSU ribosomal protein L5p (L11e) [Clostridium botulinum F str. Langeland]	26	32	32	31	29	29	4	3		30	24	31	25	31	34				23	22	4	19	14		27	24	7	21	17		20	23	5	17	16						5
fid|19430235|locus|VBICloBot15611_3528|	LSU ribosomal protein L24p (L26e) [Clostridium botulinum F str. Langeland]	2	5	4	5	5	4			2	9	10	10	3	6	5				3	5	2	2	3	2	5	6	2	3	2	2	5	3		2	2	2		2		2	2					2
fid|19430237|locus|VBICloBot15611_3529|	LSU ribosomal protein L14p (L23e) [Clostridium botulinum F str. Langeland]	7	11	5	8	9	8				5	7	6	7	10	9				11	10	2	12	9		10	9	2	7	9		11	13	2	10	9					2	2
fid|19430239|locus|VBICloBot15611_3530|	SSU ribosomal protein S17p (S11e) [Clostridium botulinum F str. Langeland]	2	3			3	4				6	3	6	2	5	6								2		2	2			2			2
fid|19430241|locus|VBICloBot15611_3531|	LSU ribosomal protein L29p (L35e) [Clostridium botulinum F str. Langeland]		3			2	2					3	2	2							2					2	2					3	2												2
fid|19430243|locus|VBICloBot15611_3532|	LSU ribosomal protein L16p (L10e) [Clostridium botulinum F str. Langeland]	12	10	16	11	11	10				10	13	14	7	12	11				13	13		16	15		13	15	3	19	15		15	14	4	18	17
fid|19430245|locus|VBICloBot15611_3533|	SSU ribosomal protein S3p (S3e) [Clostridium botulinum F str. Langeland]	23	27	28	27	28	29		4		30	21	32	20	32	28	2			29	32	6	31	42	2	29	31	4	37	37		31	27	4	32	44	2					4
fid|19430247|locus|VBICloBot15611_3534|	LSU ribosomal protein L22p (L17e) [Clostridium botulinum F str. Langeland]	13	15	15	14	15	9	2	4		13	11	16	16	14	20			3	18	22	2	22	25	2	19	16	2	21	26	2	14	17		11	21	2
fid|19430249|locus|VBICloBot15611_3535|	SSU ribosomal protein S19p (S15e) [Clostridium botulinum F str. Langeland]	2			2	2	4				5	3	4	6	5	5				4	4					3	5			2		5	5			2			5			2			3			2
fid|19430251|locus|VBICloBot15611_3536|	LSU ribosomal protein L2p (L8e) [Clostridium botulinum F str. Langeland]	28	33	33	40	38	38	8	7	6	31	30	36	33	30	28		2	2	36	37	11	47	44	2	40	39	10	49	43	2	33	31	9	45	40	3
fid|19430253|locus|VBICloBot15611_3537|	LSU ribosomal protein L23p (L23Ae) [Clostridium botulinum F str. Langeland]	4	3	3	3	2	3				6	3	5	2	4	4				7	5		5	7		6	6	2	6	6		7	7		6	5			2
fid|19430255|locus|VBICloBot15611_3538|	LSU ribosomal protein L4p (L1e) [Clostridium botulinum F str. Langeland]	34	33	32	35	35	34	6	5	4	37	37	37	27	36	29	2			39	39	7	55	49	5	43	40	7	47	44		38	35	7	40	48	4
fid|19430257|locus|VBICloBot15611_3539|	LSU ribosomal protein L3p (L3e) [Clostridium botulinum F str. Langeland]	21	17	19	21	16	23		2		21	25	16	19	20	20				14	14		21	21		19	17		18	19		22	18	2	15	16						3
fid|19430259|locus|VBICloBot15611_3540|	SSU ribosomal protein S10p (S20e) [Clostridium botulinum F str. Langeland]	9	10	11	11	10	11				13	15	12	16	15	12				14	16	2	10	14	2	16	17	2	10	10	2	14	13	2	10	9	2		2		2	2			3		2	4
fid|19430261|locus|VBICloBot15611_3541|	Translation elongation factor Tu [Clostridium botulinum F str. Langeland]	148	156	156	155	179	165	71	66	78	176	175	189	135	163	180	80	80	73	154	158	105	196	192	87	160	161	93	186	171	107	153	161	84	170	157	105	15	23	10	26	23	23	9	26	9	21	19	20
fid|19430263|locus|VBICloBot15611_3542|	Translation elongation factor G [Clostridium botulinum F str. Langeland]	77	78	79	86	87	72	11	12	13	94	90	91	72	82	84	6	9	8	117	94	21	120	113	20	107	99	24	142	108	19	92	87	26	115	125	27				2
fid|19430265|locus|VBICloBot15611_3543|	SSU ribosomal protein S7p (S5e) [Clostridium botulinum F str. Langeland]	42	39	40	35	30	37	6	5	5	40	37	36	39	41	38	2	4		35	50	8	44	47	5	40	46	8	38	44	5	42	46	7	41	46						5					3	5
fid|19430267|locus|VBICloBot15611_3544|	SSU ribosomal protein S12p (S23e) [Clostridium botulinum F str. Langeland]	13	18	15	18	16	20		2	3	17	18	17	16	20	18	2	2		18	19	4	17	23	3	16	16	3	17	20	4	18	17	2	18	20	2					2						2
fid|19430271|locus|VBICloBot15611_3546|	DNA-directed RNA polymerase beta' subunit (EC 2.7.7.6) [Clostridium botulinum F str. Langeland]	32	27	33	29	29	28	6	6	7	36	38	42	34	32	30	2	6	5	50	48	7	61	67	7	45	39	9	62	58	4	38	40	9	57	68	8
fid|19430273|locus|VBICloBot15611_3547|	DNA-directed RNA polymerase beta subunit (EC 2.7.7.6) [Clostridium botulinum F str. Langeland]	33	42	36	30	36	30	12	12	10	34	33	28	30	32	34	6	7	5	54	54	10	65	67	9	48	47	7	61	66	7	49	44	8	57	55	8						3
fid|19430275|locus|VBICloBot15611_3548|	LSU ribosomal protein L7/L12 (P1/P2) [Clostridium botulinum F str. Langeland]	14	24	10	16	12	15	5	7	5	10	10	20	12	21	19	3	4	5	17	16	7	4	3	9	18	17	8	6	4	5	16	18	3	5	5	9				2						2	2
fid|19430277|locus|VBICloBot15611_3549|	LSU ribosomal protein L10p (P0) [Clostridium botulinum F str. Langeland]	20	21	22	23	23	18			3	22	23	20	18	18	21	2			25	27	5	20	25	3	27	25	8	22	24	4	27	28	5	24	26	4
fid|19430279|locus|VBICloBot15611_3550|	LSU ribosomal protein L1p (L10Ae) [Clostridium botulinum F str. Langeland]	31	36	32	32	35	37	8	4		32	34	35	37	34	36	3	2	2	36	37	5	35	36	2	39	44	8	31	37	5	37	38	5	38	40	4				2	5						7
fid|19430281|locus|VBICloBot15611_3551|	LSU ribosomal protein L11p (L12e) [Clostridium botulinum F str. Langeland]	7	6	7	6	7	8	7	3		9	7	10	9	10	10	2			12	11		8	8	2	10	12	3	10	7	2	13	12		7	7	2		5		5	7					7	4
fid|19430283|locus|VBICloBot15611_3552|	Transcription antitermination protein NusG [Clostridium botulinum F str. Langeland]	5		2	2	2	2				3	4		3	2	2				2	4		4	2		3	2		5	2		5	2		4
fid|19430299|locus|VBICloBot15611_3558|	23S rRNA (guanosine-2'-O-) -methyltransferase rlmB (EC 2.1.1.-) [Clostridium botulinum F str. Langeland]																						4	2						2						2
fid|19430301|locus|VBICloBot15611_3559|	Thymidylate synthase thyX (EC 2.1.1.-) [Clostridium botulinum F str. Langeland]																				2			2						2			2		2	2
fid|19430305|locus|VBICloBot15611_3561|	Cysteinyl-tRNA synthetase (EC 6.1.1.16) [Clostridium botulinum F str. Langeland]	3	2	5	2		4				2		4	2							3		3	3		3	3		3	2		2	2		5	3
fid|19430307|locus|VBICloBot15611_3562|	Threonine dehydratase (EC 4.3.1.19) [Clostridium botulinum F str. Langeland]	2	2	2	2	2	3	5	2	3		2				3	3	6	2	3	3	6	3	2	6	3	3	5		6	6	4	5	3	4	3	6
fid|19430323|locus|VBICloBot15611_3570|	ATP-dependent Clp protease, ATP-binding subunit ClpC / Negative regulator of genetic competence clcC/mecB [Clostridium botulinum F str. Langeland]							2		2									2			5			3			4			5			4			3
fid|19430333|locus|VBICloBot15611_3575|	Translation elongation factor G-related protein [Clostridium botulinum F str. Langeland]							11	10	9								8	4			18			10			16			13			13			7			3			4			2			3
fid|19430359|locus|VBICloBot15611_3577|	Glycyl-tRNA synthetase (EC 6.1.1.14) [Clostridium botulinum F str. Langeland]	3	2	3							2		2	3		3				7	6		3	9		4	5		10	7		5	3		3	8
fid|19430361|locus|VBICloBot15611_3578|	Lysyl-tRNA synthetase (class II) (EC 6.1.1.6) [Clostridium botulinum F str. Langeland]	4	9	7	7	8	6	2	2	2	7	6	5	10	4	8	3	2	3	11	13	6	14	13	4	12	11	9	13	13	5	12	12	9	16	17	4									2			2
fid|19430363|locus|VBICloBot15611_3579|	Transcription elongation factor GreA [Clostridium botulinum F str. Langeland]		2	3	2	3							2	3	3	3
fid|19430371|locus|VBICloBot15611_3583|	Formate--tetrahydrofolate ligase (EC 6.3.4.3) [Clostridium botulinum F str. Langeland]	3	5	4	5	4	5													2	5	3	3	2		5	4		3	5		3	7	4	2	6
fid|19430373|locus|VBICloBot15611_3584|	Cell division protein FtsH (EC 3.4.24.-) [Clostridium botulinum F str. Langeland]	5	2	4	4	4	4	2		2		4		2		3				8	11	4	4	11	3	9	9		3	8	2	8	7	4	6	7	5
fid|19430375|locus|VBICloBot15611_3585|	Hypoxanthine-guanine phosphoribosyltransferase (EC 2.4.2.8) [Clostridium botulinum F str. Langeland]	2	2	2	3	3	3				2	2	2	2	2	2				3	5		5	3		3	5		3	4		4	2			4
fid|19430395|locus|VBICloBot15611_3588|	RNA binding protein, contains ribosomal protein S1 domain [Clostridium botulinum F str. Langeland]	6	2	3	3	2	3				5	2	6	5	3	4					2		3			3	2					2	2
fid|19430405|locus|VBICloBot15611_3593|	DNA-binding protein HBsu [Clostridium botulinum F str. Langeland]															2						2			2							2		2			2	5	12	9		7	7	4	13	10	4	3	6
fid|19430407|locus|VBICloBot15611_3594|	possible tetrapyrrole methyltransferase domain / Nucleoside triphosphate pyrophosphohydrolase MazG (EC 3.6.1.8) [Clostridium botulinum F str. Langeland]	3	6	2	2	4	2				4	6	3	3	4	4				6	7		7	6			6		8	7			5			5
fid|19430411|locus|VBICloBot15611_3596|	Stage V sporulation protein T, AbrB family transcriptional regulator (SpoVT) [Clostridium botulinum F str. Langeland]								2	2												4
fid|19430413|locus|VBICloBot15611_3597|	Foldase protein PrsA precursor (EC 5.2.1.8) [Clostridium botulinum F str. Langeland]	2	3	4	2	5	3					2	3	2	3			2		5	4			2	2	4	3				3	6	4				3			3						2
fid|19430423|locus|VBICloBot15611_3602|	Response regulator (CheY-like receiver domain and HTH-type DNA-binding domain) [Clostridium botulinum F str. Langeland]	2	2	2		2	2	3	4	5								2			4	3				3	5	5						8			2			2						2
fid|19430425|locus|VBICloBot15611_3603|	Ribose-phosphate pyrophosphokinase (EC 2.7.6.1) [Clostridium botulinum F str. Langeland]	19	15	19	23	20	19	4	2	2	25	19	23	25	18	20				18	24	4	37	34	3	19	18	3	34	27	3	17	22	3	26	31	2
fid|19430427|locus|VBICloBot15611_3604|	N-acetylglucosamine-1-phosphate uridyltransferase (EC 2.7.7.23) / Glucosamine-1-phosphate N-acetyltransferase (EC 2.3.1.157) [Clostridium botulinum F str. Langeland]		4	5	3	6	3				2	3	6	6	4	2				5	3		7	7		2	5		6	7		3	3		3	3
fid|19430429|locus|VBICloBot15611_3605|	Protein of unknown function identified by role in sporulation (SpoVG) [Clostridium botulinum F str. Langeland]	2	2	2	2	4	2	5	5	4			2				3	2	5	2	3	6			3	2	3	6			4	2		5			5			16			6			20			9
fid|19430463|locus|VBICloBot15611_3621|	Glutamine synthetase, clostridia type (EC 6.3.1.2) [Clostridium botulinum F str. Langeland]	2	2	5	3	3	2						2		2					9	17		2	9		11	10		4	5		8	7		4	5
fid|19430467|locus|VBICloBot15611_3623|	UDP-N-acetylglucosamine 1-carboxyvinyltransferase (EC 2.5.1.7) [Clostridium botulinum F str. Langeland]	13	8	9	20	9	11	12	12	7	14	8	13	9	10	11	3	3	3	15	10		15	15	3	15	12	5	18	19	6	10	11	2	13	16	6
fid|19430473|locus|VBICloBot15611_3626|	Protein export cytoplasm protein SecA ATPase RNA helicase (TC 3.A.5.1.1) [Clostridium botulinum F str. Langeland]	6	6	4	5	6	9	2			8	6	4	3	4	6				5	7		4	5		5	8		5	8		3	7		6	8	2
fid|19430495|locus|VBICloBot15611_3637|	D-proline reductase, 26 kDa subunit (EC 1.21.4.1) @ selenocysteine-containing [Clostridium botulinum F str. Langeland]																			4	2		2			9	3		2	2		9	2		6	2
fid|19430511|locus|VBICloBot15611_3645|	[FeFe]-hydrogenase maturation protein HydG [Clostridium botulinum F str. Langeland]							3	4																					2				2									2						2
fid|19430539|locus|VBICloBot15611_3659|	Biotin carboxylase of acetyl-CoA carboxylase (EC 6.3.4.14) [Clostridium botulinum F str. Langeland]	2		2		3	4				2	3	3		2						2		3						4						3
fid|19430541|locus|VBICloBot15611_3660|	(3R)-hydroxymyristoyl-[acyl carrier protein] dehydratase (EC 4.2.1.-) [Clostridium botulinum F str. Langeland]	8	7	3		6		2	2		5	4	2	7	5	5	5	2		2	9	5	4	4	4		5	7	6	5	4		7	5	3	5	9
fid|19430543|locus|VBICloBot15611_3661|	Biotin carboxyl carrier protein of acetyl-CoA carboxylase [Clostridium botulinum F str. Langeland]	6	4	4	8	6	5				2	4	5		4	4				7	4		5	5		11	8		7	5		5	2		11	3
fid|19430545|locus|VBICloBot15611_3662|	3-oxoacyl-[acyl-carrier-protein] synthase, KASII (EC 2.3.1.41) [Clostridium botulinum F str. Langeland]	13	17	18	15	13	16				9	12	11	8	9	8				22	25		21	8		24	18		20	9		32	18		17	12
fid|19430547|locus|VBICloBot15611_3663|	3-oxoacyl-[acyl-carrier protein] reductase (EC 1.1.1.100) [Clostridium botulinum F str. Langeland]	6	6	7	8	7	12				6	7	6	5		7				22	16		18	21		18	16		26	19		13	20		21	11
fid|19430549|locus|VBICloBot15611_3664|	Malonyl CoA-acyl carrier protein transacylase (EC 2.3.1.39) [Clostridium botulinum F str. Langeland]				2						2	3	3										7			3			9						5	3
fid|19430551|locus|VBICloBot15611_3665|	Enoyl-[acyl-carrier-protein] reductase [FMN] (EC 1.3.1.9) [Clostridium botulinum F str. Langeland]	5		5		2	3					2											3	3			2		2	3		5			6
fid|19430553|locus|VBICloBot15611_3666|	Acyl carrier protein [Clostridium botulinum F str. Langeland]																																										2
fid|19430557|locus|VBICloBot15611_3668|	Transcriptional regulator of fatty acid biosynthesis FabT [Clostridium botulinum F str. Langeland]	2		2		2						3																				2
fid|19430595|locus|VBICloBot15611_3676|	Acyl-acyl carrier protein thioesterase (EC 3.1.2.14) [Clostridium botulinum F str. Langeland]	2																		3	5		6	5			5		5	5		2	4			5
fid|19430597|locus|VBICloBot15611_3677|	no significant homology [Clostridium botulinum F str. Langeland]																																										8						12
fid|19430605|locus|VBICloBot15611_3681|	putative phosphomannomutase [Clostridium botulinum F str. Langeland]	5	5	4	6	3	8				7	3	9	5	4	6				11	12	5	8	13	6	6	12	5	7	17	7	7	7	5	4	13	5
fid|19430619|locus|VBICloBot15611_3688|	SSU ribosomal protein S18p @ SSU ribosomal protein S18p, zinc-dependent [Clostridium botulinum F str. Langeland]	3	5	3	4	3	6				4	3	5		3	2				5	2		2	4		7	4		4	3		5	3		3
fid|19430621|locus|VBICloBot15611_3689|	Single-stranded DNA-binding protein [Clostridium botulinum F str. Langeland]							2		2		2	2		2							2						2			2	2		2					2	6		2	4	3	2	10		2	4
fid|19430623|locus|VBICloBot15611_3690|	SSU ribosomal protein S6p [Clostridium botulinum F str. Langeland]	4		3	2		4				4	6	6	4	4	4				10	7		3			12	10		3	2		13	7		4	4
fid|19430649|locus|VBICloBot15611_3703|	rRNA small subunit methyltransferase, glucose inhibited division protein GidB [Clostridium botulinum F str. Langeland]										2	2		2										3					3	2			4			2
fid|19430666|locus|VBICloBot15611_3711|	hypothetical protein [Clostridium botulinum F str. Langeland]																2	3	2			2			6			2			3						5			2
fid|19430668|locus|VBICloBot15611_3712|	hypothetical protein [Clostridium botulinum F str. Langeland]																2					3			2						4			2			5
fid|19430692|locus|VBICloBot15611_3724|	FIG00515437: hypothetical protein [Clostridium botulinum F str. Langeland]																																										2						2
[truncated: 24 more columns]

## Sheet: ATCC3584
Protein	Description	ATCC3584_CELL_0_4_TPGY_1_A	ATCC3584_CELL_0_4_TPGY_1_B	ATCC3584_CELL_0_4_TPGY_1_C	ATCC3584_CELL_0_8_TPGY_1_A	ATCC3584_CELL_0_8_TPGY_1_B	ATCC3584_CELL_0_8_TPGY_1_C	ATCC3584_CELL_5_d_TPGY_1_A	ATCC3584_CELL_5_d_TPGY_1_B	ATCC3584_CELL_5_d_TPGY_1_C	ATCC3584_CELL_0_4_TPGY_2_A	ATCC3584_CELL_0_8_TPGY_2_A	ATCC3584_CELL_0_4_TPGY_2_B	ATCC3584_CELL_0_4_TPGY_2_C	ATCC3584_CELL_0_8_TPGY_2_B	ATCC3584_CELL_0_8_TPGY_2_C	ATCC3584_CELL_5_d_TPGY_2_A	ATCC3584_CELL_5_d_TPGY_2_B	ATCC3584_CELL_5_d_TPGY_2_C	ATCC3584_CELL_0_4_BHI_1_A	ATCC3584_CELL_0_4_BHI_1_B	ATCC3584_CELL_0_4_BHI_1_C	ATCC3584_CELL_0_8_BHI_1_A	ATCC3584_CELL_0_8_BHI_1_B	ATCC3584_CELL_0_8_BHI_1_C	ATCC3584_CELL_5_d_BHI_1_A	ATCC3584_CELL_5_d_BHI_1_B	ATCC3584_CELL_5_d_BHI_1_C	ATCC3584_CELL_0_4_BHI_2_A	ATCC3584_CELL_0_8_BHI_2_A	ATCC3584_CELL_5_d_BHI_2_A	ATCC3584_CELL_0_4_BHI_2_B	ATCC3584_CELL_0_8_BHI_2_B	ATCC3584_CELL_5_d_BHI_2_B	ATCC3584_CELL_0_4_BHI_2_C	ATCC3584_CELL_0_8_BHI_2_C	ATCC3584_CELL_5_d_BHI_2_C	ATCC3584_SN_0_4_TPGY_2_A	ATCC3584_SN_0_4_TPGY_2_B	ATCC3584_SN_0_4_TPGY_2_C	ATCC3584_SN_0_8_TPGY_2_A	ATCC3584_SN_0_8_TPGY_2_B	ATCC3584_SN_0_8_TPGY_2_C	ATCC3584_SN_5_d_TPGY_2_A	ATCC3584_SN_5_d_TPGY_2_B	ATCC3584_SN_5_d_TPGY_2_C	ATCC3584_SN_0_4_BHI_1_A	ATCC3584_SN_0_4_BHI_1_B	ATCC3584_SN_0_8_BHI_1_A
WP_003494570.1	hypothetical protein [Clostridium sporogenes]																																												2
WP_003495197.1	MULTISPECIES: V-type ATP synthase subunit F [Clostridium]																																											4	11	11
WP_003490237.1	MULTISPECIES: flavin reductase [Clostridium]																																											6	6	4
WP_003491596.1	MULTISPECIES: WXG100 family type VII secretion target [Clostridium]																																								7	4
WP_003493428.1	MULTISPECIES: cold-shock protein [Clostridiales]																																						2		2		2
WP_033057791.1	cell wall-binding repeat-containing protein [Clostridium sporogenes]																																											10	14	10
WP_033059528.1	MULTISPECIES: carboxymuconolactone decarboxylase family protein [Clostridium]																																											6	5	5
WP_110093055.1	peptidase [Clostridium sporogenes]																																											3	3	2
WP_003490387.1	MULTISPECIES: hypothetical protein [Clostridium]																																											2	5	2
[truncated: 624 more rows]
[truncated: 19 more columns]
