# Supplementary material for: Proteomic analysis of four Clostridium botulinum strains identifies proteins that link biological responses to proteomic signatures
Source: PLoS One. 2018 Oct 15;13(10):e0205586. doi: 10.1371/journal.pone.0205586 (PMC6188780; doi:10.1371/journal.pone.0205586)
Supplement: S2 Table — (XLSX) [file pone.0205586.s002.xlsx]

## Sheet: Sheet1
Strain	Total number of filter-passing protein IDs	Number of proteins identified in cell fraction ONLY	Number of proteins identified in SN fraction ONLY	Number of proteins present in both cellular and SN fractions	Calculated % false discovery rate of dataset
ATCC 3502	588	357	23	208	0.06
ATCC 19397	631	328	29	274	0.05
ATCC 17841	549	322	20	207	0.07
ATCC 35415	582	349	25	208	0.07
ATCC 3584	633	272	27	334	0.08
