# Supplementary material for: Proteomic analysis of four Clostridium botulinum strains identifies proteins that link biological responses to proteomic signatures
Source: PLoS One. 2018 Oct 15;13(10):e0205586. doi: 10.1371/journal.pone.0205586 (PMC6188780; doi:10.1371/journal.pone.0205586)
Supplement: S3 Table — (XLSX) [file pone.0205586.s003.xlsx]

## Sheet: ATCC17841
Protein	Description	pval_ttest_cell_timepoint	pval_ttest_cell_media
ATCC17841_00014	hypothetical protein		0.0311158
ATCC17841_00020	Arginine deiminase	1.00575e-11
ATCC17841_00027	Coenzyme A disulfide reductase	0.00746668	1.48302e-05
ATCC17841_00103	D-methionine-binding lipoprotein MetQ		1.46497e-05
ATCC17841_00105	Methionine import ATP-binding protein MetN
ATCC17841_00107	Uroporphyrinogen decarboxylase
ATCC17841_00109	Uroporphyrinogen decarboxylase
ATCC17841_00111	Na(+)-translocating NADH-quinone reductase subunit F
ATCC17841_00113	Uroporphyrinogen decarboxylase
ATCC17841_00119	Molybdate-binding protein ModA
ATCC17841_00121	Ribosomal RNA large subunit methyltransferase K/L
ATCC17841_00149	Ribosome-binding ATPase YchF
ATCC17841_00155	Bacillolysin
ATCC17841_00156	Bacillolysin
ATCC17841_00157	Bacillolysin
ATCC17841_00158	Bacillolysin
ATCC17841_00159	Bacillolysin
ATCC17841_00164	Long-chain primary alcohol dehydrogenase AdhA	1.0368e-10
ATCC17841_00165	hypothetical protein
ATCC17841_00193	Nicotinate phosphoribosyltransferase pncB2
ATCC17841_00194	hypothetical protein
ATCC17841_00196	NADH-dependent butanol dehydrogenase A	1.74887e-08
ATCC17841_00218	Cold shock protein CspA
ATCC17841_00219	hypothetical protein
ATCC17841_00235	hypothetical protein
ATCC17841_00247	Oligopeptide-binding protein AppA
ATCC17841_00249	hypothetical protein
ATCC17841_00269	Carbon monoxide dehydrogenase 1
ATCC17841_00273	PTS system glucose-specific EIICBA component
ATCC17841_00275	Rubrerythrin-1	1.9984e-15
ATCC17841_00289	hypothetical protein
ATCC17841_00291	Putative multidrug export ATP-binding/permease protein
ATCC17841_00297	hypothetical protein
ATCC17841_00305	Transaldolase	2.95319e-14
ATCC17841_00331	Glycine/sarcosine/betaine reductase complex component C subunit alpha
ATCC17841_00332	Glycine/sarcosine/betaine reductase complex component C subunit beta	6.11863e-08
ATCC17841_00333	Glycine/sarcosine/betaine reductase complex component A
ATCC17841_00335	Thioredoxin
ATCC17841_00336	Thioredoxin reductase
ATCC17841_00338	Glycine reductase complex component B subunit gamma	5.91498e-05
ATCC17841_00339	Glycine reductase complex component B subunits alpha and beta	2.6458e-06
ATCC17841_00342	NADP-dependent glyceraldehyde-3-phosphate dehydrogenase
ATCC17841_00354	hypothetical protein		0.0008907
ATCC17841_00360	Deoxyuridine 5'-triphosphate nucleotidohydrolase
ATCC17841_00365	putative manganese catalase
ATCC17841_00366	hypothetical protein
ATCC17841_00367	hypothetical protein
ATCC17841_00368	Oligopeptide-binding protein AppA
ATCC17841_00379	L-serine dehydratase, alpha chain
ATCC17841_00380	L-serine dehydratase, beta chain
ATCC17841_00389	Tyrosine--tRNA ligase
ATCC17841_00400	Pyruvate synthase	0.000227308
ATCC17841_00426	Bifunctional aspartate aminotransferase and L-aspartate beta-decarboxylase	0.0270386	0.0249682
ATCC17841_00428	Energy-coupling factor transporter ATP-binding protein EcfA1
ATCC17841_00430	hypothetical protein		0.00635712
ATCC17841_00431	hypothetical protein
ATCC17841_00433	30S ribosomal protein S1
ATCC17841_00441	hypothetical protein		0.028952
ATCC17841_00445	Thiosulfate sulfurtransferase YnjE
ATCC17841_00459	Hydroxypyruvate reductase
ATCC17841_00460	Serine-pyruvate aminotransferase
ATCC17841_00490	Glutamate--tRNA ligase	2.71593e-05
ATCC17841_00502	putative bifunctional chitinase/lysozyme
ATCC17841_00511	Arginine--tRNA ligase
ATCC17841_00518	hypothetical protein
ATCC17841_00526	hypothetical protein
ATCC17841_00555	Fe(2+) transporter FeoB
ATCC17841_00572	Aspartate aminotransferase		0.000859858
ATCC17841_00583	ATP-dependent zinc metalloprotease FtsH
ATCC17841_00612	Glycerol dehydrogenase	1.23452e-10
ATCC17841_00613	PTS-dependent dihydroxyacetone kinase, dihydroxyacetone-binding subunit DhaK	3.13516e-06
ATCC17841_00664	Delta-aminolevulinic acid dehydratase
ATCC17841_00696	hypothetical protein
ATCC17841_00723	Oxalate decarboxylase OxdD
ATCC17841_00724	Lipase	3.16989e-05
ATCC17841_00751	dTDP-3-amino-3,4,6-trideoxy-alpha-D-glucose transaminase
ATCC17841_00752	UDP-4-amino-4-deoxy-L-arabinose--oxoglutarate aminotransferase
ATCC17841_00760	hypothetical protein
ATCC17841_00761	hypothetical protein
ATCC17841_00776	Botulinum neurotoxin type B	0.00317559	0.0228853
ATCC17841_00777	Botulinum neurotoxin type A		1.55267e-06
ATCC17841_00779	Main hemagglutinin component	3.60416e-05
ATCC17841_00780	Hemagglutinin component HA-17		2.725e-07
ATCC17841_00781	Hemagglutinin components HA-22/23/53		7.08702e-08
ATCC17841_00844	Cystathionine beta-lyase
ATCC17841_00867	Glycine cleavage system H protein
ATCC17841_00868	Aminomethyltransferase
ATCC17841_00914	hypothetical protein
ATCC17841_00931	hypothetical protein
ATCC17841_00973	Asparagine--tRNA ligase
ATCC17841_00980	Lipoprotein-releasing system ATP-binding protein LolD
ATCC17841_00982	hypothetical protein
ATCC17841_00987	Anaerobic sulfatase-maturating enzyme		8.08711e-05
ATCC17841_01021	hypothetical protein
ATCC17841_01049	Xaa-Pro aminopeptidase
ATCC17841_01050	Protein QmcA
ATCC17841_01052	Glutamine-dependent NAD(+) synthetase
ATCC17841_01063	Regulatory protein AsnC
ATCC17841_01067	Superoxide dismutase [Fe]
ATCC17841_01079	Methyl-accepting chemotaxis protein 1
ATCC17841_01086	Thiol peroxidase		0.00040414
ATCC17841_01126	Protein LemA
ATCC17841_01136	D-alanine--D-alanine ligase
ATCC17841_01138	Hydroxyethylthiazole kinase
ATCC17841_01148	Peptidase T	0
ATCC17841_01164	Anaerobic sulfatase-maturating enzyme		0.00608278
ATCC17841_01166	hypothetical protein		0.0465868
ATCC17841_01167	putative ABC transporter ATP-binding protein YxlF
ATCC17841_01176	Isocitrate dehydrogenase [NADP]
ATCC17841_01177	3-isopropylmalate dehydratase large subunit
ATCC17841_01183	hypothetical protein	0
ATCC17841_01186	Electron transport complex subunit RnfC		0.0407114
ATCC17841_01187	D-proline reductase proprotein PrdA	1.17684e-14
ATCC17841_01189	D-proline reductase subunit gamma	5.46896e-12
ATCC17841_01190	D-proline reductase subunit gamma	0.000125384	0.00253098
ATCC17841_01192	Phosphate acetyltransferase
ATCC17841_01193	Acetate kinase	9.00248e-07
ATCC17841_01197	Acyl carrier protein
ATCC17841_01204	Signal recognition particle protein		0.0357357
ATCC17841_01205	30S ribosomal protein S16
ATCC17841_01209	50S ribosomal protein L19	1.80559e-09
ATCC17841_01216	DNA topoisomerase 1
ATCC17841_01217	GTP-sensing transcriptional pleiotropic repressor CodY
ATCC17841_01218	30S ribosomal protein S2	0
ATCC17841_01219	Elongation factor Ts	1.08802e-14
ATCC17841_01220	Uridylate kinase
ATCC17841_01227	1-deoxy-D-xylulose 5-phosphate reductoisomerase
ATCC17841_01231	Ribosome maturation factor RimP
ATCC17841_01232	Transcription termination/antitermination protein NusA	0.00367736	0.0318807
ATCC17841_01235	Translation initiation factor IF-2	8.79348e-10
ATCC17841_01240	30S ribosomal protein S15		0.0228186
ATCC17841_01241	Polyribonucleotide nucleotidyltransferase	0.00999518
ATCC17841_01249	Protein RecA	3.64946e-11
ATCC17841_01250	Ribonuclease Y	0.00966847
ATCC17841_01251	Stage V sporulation protein S
ATCC17841_01255	Aspartate aminotransferase
ATCC17841_01256	Phosphocarrier protein HPr		0.00774097
ATCC17841_01259	tRNA uridine 5-carboxymethylaminomethyl modification enzyme MnmG		0.00690948
ATCC17841_01328	hypothetical protein
ATCC17841_01356	hypothetical protein
ATCC17841_01377	hypothetical protein
ATCC17841_01384	hypothetical protein
ATCC17841_01401	hypothetical protein
ATCC17841_01403	hypothetical protein
ATCC17841_01405	Aminopeptidase	2.90443e-05
ATCC17841_01437	Low specificity L-threonine aldolase	0.00279188
ATCC17841_01438	Cytosol non-specific dipeptidase	1.57881e-06	0.0166114
ATCC17841_01447	hypothetical protein
ATCC17841_01449	Iron-sulfur cluster carrier protein
ATCC17841_01453	Carbon monoxide dehydrogenase 2
ATCC17841_01454	Sorbitol dehydrogenase	0.00268532	3.08161e-07
ATCC17841_01474	Cinnamoyl-CoA:phenyllactate CoA-transferase		0.00701958
ATCC17841_01475	(R)-2-hydroxyisocaproyl-CoA dehydratase alpha subunit
ATCC17841_01476	(R)-2-hydroxyisocaproyl-CoA dehydratase beta subunit
ATCC17841_01477	Caffeyl-CoA reductase-Etf complex subunit CarC
ATCC17841_01478	Caffeyl-CoA reductase-Etf complex subunit CarD
ATCC17841_01479	Caffeyl-CoA reductase-Etf complex subunit CarE	2.88833e-06
ATCC17841_01493	Cinnamate reductase
ATCC17841_01495	Trans-aconitate 2-methyltransferase
ATCC17841_01544	hypothetical protein
ATCC17841_01554	Aldehyde-alcohol dehydrogenase
ATCC17841_01559	Propanediol utilization protein PduA
ATCC17841_01561	Choline trimethylamine-lyase	0.02759
ATCC17841_01562	Choline trimethylamine-lyase activating enzyme
ATCC17841_01569	Ethanolamine utilization protein EutQ
ATCC17841_01571	Aldehyde-alcohol dehydrogenase		0.0175565
ATCC17841_01573	Propanediol utilization protein PduA
ATCC17841_01619	Lipase
ATCC17841_01620	hypothetical protein
ATCC17841_01621	hypothetical protein
ATCC17841_01623	Glucose-1-phosphate thymidylyltransferase
ATCC17841_01625	dTDP-4-amino-4,6-dideoxy-D-glucose transaminase
ATCC17841_01628	hypothetical protein
ATCC17841_01631	Oleate hydratase
ATCC17841_01639	putative isomerase YddE
ATCC17841_01643	putative peptidase
ATCC17841_01645	Di-/tripeptide transporter
ATCC17841_01663	hypothetical protein
ATCC17841_01671	Glycerol dehydrogenase
ATCC17841_01676	D-tagatose-1,6-bisphosphate aldolase subunit GatY
ATCC17841_01677	Tagatose-6-phosphate kinase
ATCC17841_01678	PTS system fructose-specific EIIABC component	3.13283e-07	0.0139203
ATCC17841_01679	PTS system fructose-specific EIIABC component	3.37093e-08
ATCC17841_01681	Trehalose-6-phosphate hydrolase
ATCC17841_01682	PTS system trehalose-specific EIIBC component
ATCC17841_01684	Chaperone protein HtpG	0.000108944
ATCC17841_01688	Alkyl hydroperoxide reductase AhpD
ATCC17841_01699	hypothetical protein
ATCC17841_01710	Chitinase D
ATCC17841_01732	putative oxidoreductase YdhV
ATCC17841_01748	Clostripain
ATCC17841_01751	Glutamate decarboxylase		0.000379767
ATCC17841_01771	Elongation factor P	5.91976e-05
ATCC17841_01781	Alkaline shock protein 23	0.000254888
ATCC17841_01787	1-deoxy-D-xylulose-5-phosphate synthase
ATCC17841_01796	Stage 0 sporulation protein A	0.0130678	0.000459183
ATCC17841_01801	Gamma-D-glutamyl-L-lysine dipeptidyl-peptidase
ATCC17841_01807	Purine nucleoside phosphorylase 1
ATCC17841_01852	hypothetical protein
ATCC17841_01858	Methyl-accepting chemotaxis protein McpB
ATCC17841_01862	Lactate racemase
ATCC17841_01865	NAD-specific glutamate dehydrogenase	0
ATCC17841_01869	30S ribosomal protein S1
ATCC17841_01872	Aspartate aminotransferase
ATCC17841_01874	2-aminoadipate transaminase	0
ATCC17841_01875	tRNA-2-methylthio-N(6)-dimethylallyladenosine synthase
ATCC17841_01879	RNA-binding protein Hfq
ATCC17841_01886	Small, acid-soluble spore protein beta
ATCC17841_01900	putative ABC transporter ATP-binding protein YbiT
ATCC17841_01932	hypothetical protein
ATCC17841_01935	hypothetical protein
ATCC17841_01936	hypothetical protein
ATCC17841_01937	Kappa-carrageenase	1.94383e-06
ATCC17841_01941	Glutamate synthase [NADPH] small chain	2.99123e-09
ATCC17841_01942	Dihydroorotate dehydrogenase B (NAD(+)), electron transfer subunit	0.00147059	0.00105728
ATCC17841_01943	Aldehyde-alcohol dehydrogenase	3.26091e-07	0.00593319
ATCC17841_01945	Homoserine dehydrogenase
ATCC17841_01965	Microbial collagenase	2.37084e-05
ATCC17841_01978	Proline racemase		0.0265553
ATCC17841_01982	D-proline reductase subunit gamma	7.79732e-05
ATCC17841_01983	D-proline reductase subunit gamma	1.25233e-13
ATCC17841_01985	D-proline reductase proprotein PrdA	4.87273e-06
ATCC17841_01988	Electron transport complex subunit RnfC
ATCC17841_01991	D-proline reductase proprotein PrdA	5.02158e-08
ATCC17841_02000	putative protein
ATCC17841_02001	putative protein
ATCC17841_02002	50S ribosomal protein L28
ATCC17841_02005	Ribulose-phosphate 3-epimerase
ATCC17841_02007	Serine/threonine-protein kinase PrkC
ATCC17841_02015	Coenzyme A biosynthesis bifunctional protein CoaBC
ATCC17841_02017	Guanylate kinase		0.0419309
ATCC17841_02018	hypothetical protein
ATCC17841_02019	hypothetical protein
ATCC17841_02021	Stage IV sporulation protein A		0.000395203
ATCC17841_02024	GTPase Der
ATCC17841_02039	Cell division protein FtsZ	0.00486878
ATCC17841_02043	Twitching mobility protein
ATCC17841_02061	GTP-binding protein TypA/BipA
ATCC17841_02062	Ribonuclease J1
ATCC17841_02065	Putative pre-16S rRNA nuclease
ATCC17841_02066	hypothetical protein
ATCC17841_02067	Alanine--tRNA ligase
ATCC17841_02070	Iron-sulfur cluster assembly scaffold protein IscU
ATCC17841_02071	Cysteine desulfurase IscS		5.27715e-07
ATCC17841_02077	hypothetical protein
ATCC17841_02078	Delta(1)-pyrroline-2-carboxylate reductase
ATCC17841_02096	Ornithine carbamoyltransferase	8.51409e-08	0.0320621
ATCC17841_02097	Carbamate kinase 1	1.59865e-10
ATCC17841_02098	Serine hydroxymethyltransferase	8.18209e-10	0.0426535
ATCC17841_02108	putative M18 family aminopeptidase 1	5.20028e-13
ATCC17841_02122	Flavo-diiron protein FprA1
ATCC17841_02129	V-type sodium ATPase subunit B		5.61688e-07
ATCC17841_02130	V-type sodium ATPase catalytic subunit A		3.17987e-09
ATCC17841_02132	V-type sodium ATPase subunit C	0.00644263
ATCC17841_02134	V-type sodium ATPase subunit K	0.00134704	0.00357939
ATCC17841_02135	hypothetical protein
ATCC17841_02142	Cobalt-dependent inorganic pyrophosphatase	1.04118e-10
ATCC17841_02173	Flagellar motor switch protein FliN
ATCC17841_02175	Chemotaxis protein CheW
ATCC17841_02178	Chemotaxis protein CheA		0.0212503
ATCC17841_02179	Chemotaxis protein methyltransferase
ATCC17841_02183	hypothetical protein
ATCC17841_02188	hypothetical protein
ATCC17841_02190	Pyruvate synthase	1.63558e-12
ATCC17841_02218	hypothetical protein
ATCC17841_02226	Aminopeptidase 2
ATCC17841_02232	Pyridoxal 5'-phosphate synthase subunit PdxS
ATCC17841_02234	DEAD-box ATP-dependent RNA helicase CshA
ATCC17841_02237	Methyl-accepting chemotaxis protein 2
ATCC17841_02245	Ribonucleoside-diphosphate reductase subunit beta
ATCC17841_02246	Ribonucleoside-diphosphate reductase 1 subunit alpha		0.035221
ATCC17841_02251	NAD-dependent dihydropyrimidine dehydrogenase subunit PreA	0.0364387	0.00170116
ATCC17841_02252	NAD-dependent dihydropyrimidine dehydrogenase subunit PreT
ATCC17841_02264	Chitinase A1
ATCC17841_02270	PTS system N-acetylglucosamine-specific EIICBA component
ATCC17841_02273	Flavo-diiron protein FprA1
ATCC17841_02274	Acyl-CoA dehydrogenase, short-chain specific		0.0197496
ATCC17841_02289	23S rRNA (uracil-C(5))-methyltransferase RlmCD		0.00550784
ATCC17841_02293	6,7-dimethyl-8-ribityllumazine synthase
ATCC17841_02297	Cytosol non-specific dipeptidase
ATCC17841_02309	putative succinyl-diaminopimelate desuccinylase		4.53937e-06
ATCC17841_02310	Putative aminohydrolase SsnA
ATCC17841_02311	Putative oxidoreductase YgfK
ATCC17841_02312	Putative carbamoyltransferase YgeW		1.5233e-06
ATCC17841_02315	Diaminopropionate ammonia-lyase		0.00141719
ATCC17841_02333	Protein RocB
ATCC17841_02336	hypothetical protein		0.00907918
ATCC17841_02337	5-hydroxybenzimidazole synthase
ATCC17841_02360	RNA polymerase sigma factor SigA
ATCC17841_02364	Pyruvate, phosphate dikinase	2.08994e-06	0.00659973
ATCC17841_02365	Transcriptional repressor CcpN
ATCC17841_02368	GTPase Era
ATCC17841_02376	30S ribosomal protein S21
ATCC17841_02380	Ribosomal protein L11 methyltransferase
ATCC17841_02381	Chaperone protein DnaJ
ATCC17841_02382	Chaperone protein DnaK	8.13203e-05
ATCC17841_02386	Elongation factor 4
ATCC17841_02390	30S ribosomal protein S20
ATCC17841_02404	2-iminobutanoate/2-iminopropanoate deaminase	7.78933e-13
ATCC17841_02409	GTPase Obg
ATCC17841_02412	50S ribosomal protein L21	0.0188569	0.0496793
ATCC17841_02420	Septum site-determining protein MinD
ATCC17841_02425	Rod shape-determining protein MreB	2.93528e-09
ATCC17841_02436	DNA polymerase I
ATCC17841_02444	hypothetical protein
ATCC17841_02446	hypothetical protein
ATCC17841_02448	hypothetical protein
ATCC17841_02452	hypothetical protein
ATCC17841_02457	hypothetical protein
ATCC17841_02473	Small, acid-soluble spore protein beta
ATCC17841_02479	Aspartate--tRNA ligase	0.0159687
ATCC17841_02480	Histidine--tRNA ligase
ATCC17841_02485	Adenine phosphoribosyltransferase
ATCC17841_02488	Protein translocase subunit SecDF
ATCC17841_02489	Putative mycofactocin radical SAM maturase MftC
ATCC17841_02492	Sec translocon accessory complex subunit YajC
ATCC17841_02506	GTPase HflX
ATCC17841_02507	Hypoxanthine phosphoribosyltransferase
ATCC17841_02525	Alpha-D-kanosaminyltransferase
ATCC17841_02526	UDP-2,3-diacetamido-2,3-dideoxy-D-glucuronate 2-epimerase
ATCC17841_02528	hypothetical protein
ATCC17841_02533	Myo-inositol 2-dehydrogenase
ATCC17841_02534	UDP-N-acetyl-D-glucosamine 6-dehydrogenase	4.39204e-13
ATCC17841_02536	N-acetylmuramoyl-L-alanine amidase AmiC
ATCC17841_02558	Arginine deiminase	0.0453118
ATCC17841_02567	Methionine--tRNA ligase	2.72205e-06
ATCC17841_02573	hypothetical protein
ATCC17841_02576	Putative efflux system component YknX
ATCC17841_02577	putative ABC transporter ATP-binding protein YknY
ATCC17841_02579	Iron-sulfur cluster carrier protein
ATCC17841_02584	Anaerobic ribonucleoside-triphosphate reductase
ATCC17841_02589	Isoleucine--tRNA ligase	0.0173389
ATCC17841_02590	Catabolite control protein A
ATCC17841_02596	Putative mycofactocin radical SAM maturase MftC		0.00947686
ATCC17841_02607	Spore coat assembly protein ExsA
ATCC17841_02623	Transcription termination factor Rho
ATCC17841_02628	Peptide chain release factor 1
ATCC17841_02633	Ribose-5-phosphate isomerase B
ATCC17841_02634	Uracil phosphoribosyltransferase	7.79226e-08
ATCC17841_02637	UDP-N-acetylglucosamine 2-epimerase
ATCC17841_02640	ATP synthase subunit c
ATCC17841_02645	ATP synthase subunit beta
ATCC17841_02652	MreB-like protein	0.000518161
ATCC17841_02660	S-adenosylmethionine synthase
ATCC17841_02664	Ribosome hibernation promotion factor	2.15016e-06
ATCC17841_02665	Protein translocase subunit SecA
ATCC17841_02668	Protein YhgF
ATCC17841_02677	Leucine--tRNA ligase		0.0140975
ATCC17841_02685	Fructose-bisphosphate aldolase	1.04361e-14
ATCC17841_02705	Glutamyl aminopeptidase
ATCC17841_02711	Membrane lipoprotein TmpC	0.000267329
ATCC17841_02712	Galactose/methyl galactoside import ATP-binding protein MglA
ATCC17841_02717	Central glycolytic genes regulator
ATCC17841_02718	Glyceraldehyde-3-phosphate dehydrogenase 1	0.00102561
ATCC17841_02719	Phosphoglycerate kinase
ATCC17841_02720	Triosephosphate isomerase
ATCC17841_02721	2,3-bisphosphoglycerate-independent phosphoglycerate mutase
ATCC17841_02722	Enolase
ATCC17841_02769	Maltose-6'-phosphate glucosidase MalH		0.00707744
ATCC17841_02773	Cold shock protein 2
ATCC17841_02807	hypothetical protein
ATCC17841_02822	HTH-type transcriptional regulator PuuR
ATCC17841_02824	putative peptidase	0.00831323	0.00166343
ATCC17841_02825	Aldehyde-alcohol dehydrogenase	0.00306864
ATCC17841_02840	hypothetical protein
ATCC17841_02848	Electron transport complex subunit RnfC
ATCC17841_02850	Electron transport complex subunit RnfG
ATCC17841_02853	Electron transport complex subunit RsxB
ATCC17841_02858	N-acetylmuramoyl-L-alanine amidase LytC	0.000792842	0.0139927
ATCC17841_02861	N-acetylmuramoyl-L-alanine amidase LytC
ATCC17841_02865	Phosphate-binding protein PstS
ATCC17841_02885	hypothetical protein
ATCC17841_02892	UDP-N-acetylmuramate--L-alanine ligase
ATCC17841_02901	Caffeyl-CoA reductase-Etf complex subunit CarE
ATCC17841_02902	Caffeyl-CoA reductase-Etf complex subunit CarD
ATCC17841_02903	Acyl-CoA dehydrogenase, short-chain specific	1.00542e-12
ATCC17841_02904	Acetyl-CoA acetyltransferase	1.7853e-08	0.00942229
ATCC17841_02905	3-hydroxybutyryl-CoA dehydrogenase	1.0103e-13
ATCC17841_02906	Short-chain-enoyl-CoA hydratase	6.78065e-05
ATCC17841_02917	Reverse rubrerythrin-1
ATCC17841_02922	50S ribosomal protein L25
ATCC17841_02924	Transcriptional regulator PerR
ATCC17841_02932	Lon protease 1		0.0184515
ATCC17841_02934	ATP-dependent Clp protease ATP-binding subunit ClpX	0.00828729
ATCC17841_02935	ATP-dependent Clp protease proteolytic subunit	0.00584358
ATCC17841_02936	Trigger factor	1.08509e-08	0.0151957
ATCC17841_02943	Dihydroorotase
ATCC17841_02945	Aspartate carbamoyltransferase catalytic subunit		0.00611277
ATCC17841_02948	(R)-phenyllactyl-CoA dehydratase beta subunit
ATCC17841_02950	hypothetical protein
ATCC17841_02987	Aspartyl/glutamyl-tRNA(Asn/Gln) amidotransferase subunit B
ATCC17841_02988	Glutamyl-tRNA(Gln) amidotransferase subunit A
ATCC17841_03000	Glucose-6-phosphate isomerase
ATCC17841_03004	D-lactate dehydrogenase
ATCC17841_03005	Phenyllactate dehydrogenase	6.95222e-13
ATCC17841_03007	Caffeyl-CoA reductase-Etf complex subunit CarE	5.21583e-13
ATCC17841_03008	Caffeyl-CoA reductase-Etf complex subunit CarD	4.74258e-11
ATCC17841_03009	Caffeyl-CoA reductase-Etf complex subunit CarC	2.23736e-10
ATCC17841_03010	(R)-phenyllactyl-CoA dehydratase beta subunit
ATCC17841_03011	(R)-phenyllactyl-CoA dehydratase alpha subunit	0.0225185	0.0244669
ATCC17841_03012	(R)-phenyllactate dehydratase activator
ATCC17841_03013	Cinnamoyl-CoA:phenyllactate CoA-transferase	0.00101693	0.0209464
ATCC17841_03014	3-[(3aS,4S,7aS)-7a-methyl-1,5-dioxo-octahydro-1H-inden-4-yl]propanoyl:CoA ligase
ATCC17841_03016	GMP synthase [glutamine-hydrolyzing]	0.00401551
ATCC17841_03017	Inosine-5'-monophosphate dehydrogenase	2.68533e-05
ATCC17841_03019	60 kDa chaperonin	3.82289e-06
ATCC17841_03020	10 kDa chaperonin
ATCC17841_03027	Redox-sensing transcriptional repressor Rex
ATCC17841_03031	Peptide transporter CstA
ATCC17841_03032	hypothetical protein	3.49912e-05
ATCC17841_03033	2-oxoglutarate carboxylase small subunit
ATCC17841_03043	tRNA threonylcarbamoyladenosine biosynthesis protein TsaB	0.0441698
ATCC17841_03045	Tyrosine--tRNA ligase
ATCC17841_03051	Peptide chain release factor 3
ATCC17841_03053	Tryptophan--tRNA ligase		0.0146464
ATCC17841_03054	Desulfoferrodoxin	0.00768617
ATCC17841_03058	Aspartokinase
ATCC17841_03059	putative M18 family aminopeptidase 2
ATCC17841_03061	ATP-dependent RecD-like DNA helicase
ATCC17841_03064	Putative dipeptidase	0.000978662	0.0164652
ATCC17841_03065	Proline--tRNA ligase		0.0163898
ATCC17841_03091	Pyruvate kinase	3.02698e-06
ATCC17841_03092	ATP-dependent 6-phosphofructokinase	0.000635588
ATCC17841_03097	UDP-N-acetylenolpyruvoylglucosamine reductase
ATCC17841_03105	UvrABC system protein A
ATCC17841_03110	Cell division ATP-binding protein FtsE	0.0215197
ATCC17841_03113	1-deoxy-D-xylulose-5-phosphate synthase
ATCC17841_03114	Transketolase 2		0.0118229
ATCC17841_03130	Glutamine--fructose-6-phosphate aminotransferase [isomerizing]
ATCC17841_03131	Fructose-6-phosphate aldolase 1
ATCC17841_03132	Phosphorylated carbohydrates phosphatase		0.0379332
ATCC17841_03133	Sorbitol-6-phosphate 2-dehydrogenase
ATCC17841_03135	PTS system glucitol/sorbitol-specific EIIB component
ATCC17841_03138	Galactitol 1-phosphate 5-dehydrogenase		0.000790997
ATCC17841_03139	Sorbitol operon regulator
ATCC17841_03140	Phosphoglucosamine mutase
ATCC17841_03141	NADH-dependent phenylglyoxylate dehydrogenase subunit gamma	0.0314417
ATCC17841_03142	2-oxoglutarate oxidoreductase subunit KorB	7.93987e-12
ATCC17841_03143	2-oxoglutarate oxidoreductase subunit KorA	1.35032e-11
ATCC17841_03145	hypothetical protein
ATCC17841_03146	Butyrate kinase 2	0
ATCC17841_03147	Phosphate acetyltransferase	1.03073e-12
ATCC17841_03153	Thioredoxin reductase
ATCC17841_03154	Thioredoxin 1	0.0479914	0.000161671
ATCC17841_03158	Phosphoenolpyruvate-protein phosphotransferase	5.00234e-08
ATCC17841_03164	Phosphate-specific transport system accessory protein PhoU
ATCC17841_03165	30S ribosomal protein S9	8.90399e-14
ATCC17841_03166	50S ribosomal protein L13	8.26923e-11	0.0277736
ATCC17841_03171	50S ribosomal protein L17	2.59e-08
ATCC17841_03172	DNA-directed RNA polymerase subunit alpha	0.000441448
ATCC17841_03173	30S ribosomal protein S4	1.38889e-12
ATCC17841_03174	30S ribosomal protein S11	1.11956e-10
ATCC17841_03175	30S ribosomal protein S13	2.9019e-12
ATCC17841_03179	Methionine aminopeptidase 1
ATCC17841_03180	Adenylate kinase
ATCC17841_03182	50S ribosomal protein L15	0.00849746	0.00584503
ATCC17841_03183	50S ribosomal protein L30
ATCC17841_03184	30S ribosomal protein S5	1.82077e-14
ATCC17841_03185	50S ribosomal protein L18
ATCC17841_03186	50S ribosomal protein L6	2.68008e-13
ATCC17841_03187	30S ribosomal protein S8	2.01594e-12
ATCC17841_03189	50S ribosomal protein L5	5.0604e-12
ATCC17841_03190	50S ribosomal protein L24		2.32432e-05
ATCC17841_03191	50S ribosomal protein L14	4.95451e-06
ATCC17841_03192	30S ribosomal protein S17
ATCC17841_03193	50S ribosomal protein L29
ATCC17841_03194	50S ribosomal protein L16	5.02671e-06
ATCC17841_03195	30S ribosomal protein S3	8.88178e-16
ATCC17841_03196	50S ribosomal protein L22	9.49587e-08
ATCC17841_03197	30S ribosomal protein S19
ATCC17841_03198	50S ribosomal protein L2	0
ATCC17841_03199	50S ribosomal protein L23
ATCC17841_03200	50S ribosomal protein L4	1.33227e-15
ATCC17841_03201	50S ribosomal protein L3	3.59297e-07	0.0177798
ATCC17841_03202	30S ribosomal protein S10	3.10467e-11
ATCC17841_03203	Elongation factor Tu	2.91314e-11
ATCC17841_03204	DNA gyrase subunit A
ATCC17841_03205	DNA gyrase subunit B
ATCC17841_03209	Beta sliding clamp
ATCC17841_03231	30S ribosomal protein S6
ATCC17841_03232	Single-stranded DNA-binding protein A
ATCC17841_03233	30S ribosomal protein S18
ATCC17841_03240	Phosphoglucomutase	0.0349865
ATCC17841_03244	hypothetical protein
ATCC17841_03263	Nitronate monooxygenase		0.0212074
ATCC17841_03264	Transcriptional regulator SlyA
ATCC17841_03267	Nitronate monooxygenase
ATCC17841_03268	Malonyl CoA-acyl carrier protein transacylase
ATCC17841_03269	3-oxoacyl-[acyl-carrier-protein] reductase FabG
ATCC17841_03270	3-oxoacyl-[acyl-carrier-protein] synthase 2
ATCC17841_03271	Biotin carboxyl carrier protein of acetyl-CoA carboxylase
ATCC17841_03272	3-hydroxyacyl-[acyl-carrier-protein] dehydratase FabZ
ATCC17841_03273	Biotin carboxylase
ATCC17841_03274	Acetyl-coenzyme A carboxylase carboxyl transferase subunit beta
ATCC17841_03287	2-iminoacetate synthase
ATCC17841_03295	D-proline reductase subunit gamma
ATCC17841_03307	Protein translocase subunit SecA
ATCC17841_03310	UDP-N-acetylglucosamine 1-carboxyvinyltransferase 2	3.99869e-05
ATCC17841_03312	Glutamine synthetase	0.000400534
ATCC17841_03330	Putative septation protein SpoVG	0.0400886
ATCC17841_03331	Bifunctional protein GlmU
ATCC17841_03332	Ribose-phosphate pyrophosphokinase	3.475e-13
ATCC17841_03333	Transcriptional regulatory protein SrrA
ATCC17841_03338	Foldase protein PrsA 1
ATCC17841_03341	Nucleoside triphosphate pyrophosphohydrolase/pyrophosphatase MazG	0.0176842
ATCC17841_03342	DNA-binding protein HU
ATCC17841_03347	General stress protein 13
ATCC17841_03357	Hypoxanthine-guanine phosphoribosyltransferase
ATCC17841_03358	ATP-dependent zinc metalloprotease FtsH		0.00303112
ATCC17841_03359	Formate--tetrahydrofolate ligase
ATCC17841_03363	Transcription elongation factor GreA
ATCC17841_03364	Lysine--tRNA ligase	0.0119955
ATCC17841_03365	Glycine--tRNA ligase
ATCC17841_03368	UTP--glucose-1-phosphate uridylyltransferase
ATCC17841_03375	4-hydroxymandelate oxidase	0.0396272
ATCC17841_03384	Phenylalanine--tRNA ligase beta subunit
ATCC17841_03385	Phenylalanine--tRNA ligase alpha subunit
ATCC17841_03389	50S ribosomal protein L20	0.0126527
ATCC17841_03391	Translation initiation factor IF-3	0.00233486
ATCC17841_03392	Threonine--tRNA ligase 2
ATCC17841_03402	33 kDa chaperonin		0.0037042
ATCC17841_03410	Aspartate-semialdehyde dehydrogenase	0.00042045	0.0345455
ATCC17841_03411	4-hydroxy-tetrahydrodipicolinate synthase
ATCC17841_03412	4-hydroxy-tetrahydrodipicolinate reductase
ATCC17841_03414	2,3,4,5-tetrahydropyridine-2,6-dicarboxylate N-acetyltransferase
ATCC17841_03422	Valine--tRNA ligase
ATCC17841_03440	Pyrroline-5-carboxylate reductase
ATCC17841_03441	Choline trimethylamine-lyase		0.00153402
ATCC17841_03458	Serine--tRNA ligase
ATCC17841_03469	L-methionine gamma-lyase	3.88578e-13
ATCC17841_03489	hypothetical protein
ATCC17841_03519	Putative TrmH family tRNA/rRNA methyltransferase
ATCC17841_03521	Mini-ribonuclease 3
ATCC17841_03522	Cysteine--tRNA ligase
ATCC17841_03523	L-threonine ammonia-lyase	0.0396807
ATCC17841_03531	Negative regulator of genetic competence ClpC/MecB
ATCC17841_03536	Elongation factor G		1.5134e-06
ATCC17841_03540	Elongation factor G	0
ATCC17841_03541	30S ribosomal protein S7	0
ATCC17841_03542	30S ribosomal protein S12	0
ATCC17841_03544	DNA-directed RNA polymerase subunit beta'	7.78067e-12
ATCC17841_03545	DNA-directed RNA polymerase subunit beta	6.25777e-10
ATCC17841_03546	50S ribosomal protein L7/L12	0.000246946
ATCC17841_03547	50S ribosomal protein L10	4.02611e-12
ATCC17841_03548	50S ribosomal protein L1	0
ATCC17841_03549	50S ribosomal protein L11	1.4637e-11
ATCC17841_03550	Transcription termination/antitermination protein NusG
ATCC17841_03565	Putative peptidyl-prolyl cis-trans isomerase	1.41936e-06
ATCC17841_03567	hypothetical protein	7.66365e-12

## Sheet: ATCC19397
Protein	Description	pval_ttest_cell_timepoint	pval_ttest_cell_media
fid|19354651|locus|VBICloBot110701_0002|	DNA polymerase III beta subunit (EC 2.7.7.7) [Clostridium botulinum A str. ATCC 19397]
fid|19354659|locus|VBICloBot110701_0006|	DNA gyrase subunit B (EC 5.99.1.3) [Clostridium botulinum A str. ATCC 19397]
fid|19354661|locus|VBICloBot110701_0007|	DNA gyrase subunit A (EC 5.99.1.3) [Clostridium botulinum A str. ATCC 19397]	0.0271241
fid|19354687|locus|VBICloBot110701_0015|	Seryl-tRNA synthetase (EC 6.1.1.11) [Clostridium botulinum A str. ATCC 19397]
fid|19354703|locus|VBICloBot110701_0018|	FIG00523752: hypothetical protein [Clostridium botulinum A str. ATCC 19397]
fid|19354723|locus|VBICloBot110701_0027|	Methionine gamma-lyase (EC 4.4.1.11) [Clostridium botulinum A str. ATCC 19397]	8.20789e-06
fid|19354729|locus|VBICloBot110701_0029|	DNA polymerase III subunits gamma and tau (EC 2.7.7.7) [Clostridium botulinum A str. ATCC 19397]
fid|19354743|locus|VBICloBot110701_0036|	probable enzyme with TIM-barrel fold [Clostridium botulinum A str. ATCC 19397]
fid|19354785|locus|VBICloBot110701_0045|	Foldase protein PrsA precursor (EC 5.2.1.8) [Clostridium botulinum A str. ATCC 19397]	5.00566e-08
fid|19354815|locus|VBICloBot110701_0056|	Signal peptidase-like protein [Clostridium botulinum A str. ATCC 19397]
fid|19354825|locus|VBICloBot110701_0061|	NLP/P60 family protein [Clostridium botulinum A str. ATCC 19397]
fid|19354827|locus|VBICloBot110701_0062|	Transition state regulatory protein AbrB [Clostridium botulinum A str. ATCC 19397]
fid|19354829|locus|VBICloBot110701_0063|	FIG00515603: hypothetical protein [Clostridium botulinum A str. ATCC 19397]
fid|19354831|locus|VBICloBot110701_0064|	Arginine deiminase (EC 3.5.3.6) [Clostridium botulinum A str. ATCC 19397]	4.16874e-06
fid|19354849|locus|VBICloBot110701_0073|	Methionyl-tRNA synthetase (EC 6.1.1.10) [Clostridium botulinum A str. ATCC 19397]
fid|19354859|locus|VBICloBot110701_0078|	Dimethyladenosine transferase (EC 2.1.1.-) [Clostridium botulinum A str. ATCC 19397]
fid|19354861|locus|VBICloBot110701_0079|	FIG00513411: hypothetical protein [Clostridium botulinum A str. ATCC 19397]
fid|19354867|locus|VBICloBot110701_0082|	Probable Co/Zn/Cd efflux system membrane fusion protein [Clostridium botulinum A str. ATCC 19397]
fid|19354869|locus|VBICloBot110701_0083|	Macrolide export ATP-binding/permease protein MacB (EC 3.6.3.-) [Clostridium botulinum A str. ATCC 19397]
fid|19354871|locus|VBICloBot110701_0084|	ABC transporter permease protein [Clostridium botulinum A str. ATCC 19397]
fid|19354873|locus|VBICloBot110701_0085|	Protein mrp homolog [Clostridium botulinum A str. ATCC 19397]
fid|19354883|locus|VBICloBot110701_0090|	Ribonucleotide reductase of class III (anaerobic), large subunit (EC 1.17.4.2) [Clostridium botulinum A str. ATCC 19397]	5.21067e-07
fid|19354885|locus|VBICloBot110701_0091|	Ribonucleotide reductase of class III (anaerobic), activating protein (EC 1.97.1.4) [Clostridium botulinum A str. ATCC 19397]
fid|19354895|locus|VBICloBot110701_0096|	Isoleucyl-tRNA synthetase (EC 6.1.1.5) [Clostridium botulinum A str. ATCC 19397]	1.9545e-09
fid|19354897|locus|VBICloBot110701_0097|	Catabolite control protein A [Clostridium botulinum A str. ATCC 19397]		0.0248614
fid|19354909|locus|VBICloBot110701_0103|	Fe-S oxidoreductase [Clostridium botulinum A str. ATCC 19397]
fid|19354931|locus|VBICloBot110701_0114|	FIG01032327: hypothetical protein [Clostridium botulinum A str. ATCC 19397]
fid|19354961|locus|VBICloBot110701_0129|	Transcription termination factor Rho [Clostridium botulinum A str. ATCC 19397]		0.00921271
fid|19354971|locus|VBICloBot110701_0134|	Peptide chain release factor 1 [Clostridium botulinum A str. ATCC 19397]
fid|19354981|locus|VBICloBot110701_0139|	Ribose 5-phosphate isomerase B (EC 5.3.1.6) [Clostridium botulinum A str. ATCC 19397]
fid|19354983|locus|VBICloBot110701_0140|	phosphoribosyltransferase [Clostridium botulinum A str. ATCC 19397]	7.48201e-06	0.00582059
fid|19354989|locus|VBICloBot110701_0143|	UDP-N-acetylglucosamine 2-epimerase (EC 5.1.3.14) [Clostridium botulinum A str. ATCC 19397]
fid|19355001|locus|VBICloBot110701_0149|	ATP synthase alpha chain (EC 3.6.3.14) [Clostridium botulinum A str. ATCC 19397]
fid|19355005|locus|VBICloBot110701_0151|	ATP synthase beta chain (EC 3.6.3.14) [Clostridium botulinum A str. ATCC 19397]	0.00024392
fid|19355022|locus|VBICloBot110701_0159|	MreB-like protein (Mbl protein) [Clostridium botulinum A str. ATCC 19397]	0.0171049	0.00488131
fid|19355038|locus|VBICloBot110701_0162|	S-adenosylmethionine synthetase (EC 2.5.1.6) [Clostridium botulinum A str. ATCC 19397]
fid|19355046|locus|VBICloBot110701_0166|	Ribosomal subunit interface protein [Clostridium botulinum A str. ATCC 19397]	1.42317e-07
fid|19355048|locus|VBICloBot110701_0167|	Protein export cytoplasm protein SecA ATPase RNA helicase (TC 3.A.5.1.1) [Clostridium botulinum A str. ATCC 19397]	0.000185199
fid|19355056|locus|VBICloBot110701_0171|	Transcription accessory protein (S1 RNA-binding domain) [Clostridium botulinum A str. ATCC 19397]
fid|19355076|locus|VBICloBot110701_0181|	Leucyl-tRNA synthetase (EC 6.1.1.4) [Clostridium botulinum A str. ATCC 19397]
fid|19355092|locus|VBICloBot110701_0188|	Fructose-bisphosphate aldolase class II (EC 4.1.2.13) [Clostridium botulinum A str. ATCC 19397]	5.42827e-08	0.0033623
fid|19355124|locus|VBICloBot110701_0204|	Endonuclease III (EC 4.2.99.18) [Clostridium botulinum A str. ATCC 19397]
fid|19355144|locus|VBICloBot110701_0214|	Lipoprotein, Bmp family [Clostridium botulinum A str. ATCC 19397]
fid|19355146|locus|VBICloBot110701_0215|	Putative deoxyribose-specific ABC transporter, ATP-binding protein [Clostridium botulinum A str. ATCC 19397]
fid|19355158|locus|VBICloBot110701_0221|	NAD-dependent glyceraldehyde-3-phosphate dehydrogenase (EC 1.2.1.12) [Clostridium botulinum A str. ATCC 19397]	0.000432648
fid|19355160|locus|VBICloBot110701_0222|	Phosphoglycerate kinase (EC 2.7.2.3) [Clostridium botulinum A str. ATCC 19397]		0.020063
fid|19355162|locus|VBICloBot110701_0223|	Triosephosphate isomerase (EC 5.3.1.1) [Clostridium botulinum A str. ATCC 19397]		0.00062589
fid|19355164|locus|VBICloBot110701_0224|	2,3-bisphosphoglycerate-independent phosphoglycerate mutase (EC 5.4.2.1) [Clostridium botulinum A str. ATCC 19397]
fid|19355166|locus|VBICloBot110701_0225|	Enolase (EC 4.2.1.11) [Clostridium botulinum A str. ATCC 19397]		8.5003e-06
fid|19355202|locus|VBICloBot110701_0243|	NAD-dependent malic enzyme (EC 1.1.1.38) [Clostridium botulinum A str. ATCC 19397]
fid|19355266|locus|VBICloBot110701_0275|	Maltose-6'-phosphate glucosidase (EC 3.2.1.122) [Clostridium botulinum A str. ATCC 19397]
fid|19355274|locus|VBICloBot110701_0279|	Cold shock protein CspG [Clostridium botulinum A str. ATCC 19397]
fid|19355366|locus|VBICloBot110701_0325|	ATP-dependent Zn protease [Clostridium botulinum A str. ATCC 19397]
fid|19355396|locus|VBICloBot110701_0340|	Transcriptional regulator, MerR family [Clostridium botulinum A str. ATCC 19397]
fid|19355400|locus|VBICloBot110701_0342|	Xaa-Pro dipeptidase (Proline dipeptidase) (EC 3.4.13.9) [Clostridium botulinum A str. ATCC 19397]		2.628e-08
fid|19355402|locus|VBICloBot110701_0343|	Alcohol dehydrogenase (EC 1.1.1.1); Acetaldehyde dehydrogenase (EC 1.2.1.10) [Clostridium botulinum A str. ATCC 19397]	3.9002e-10
fid|19355434|locus|VBICloBot110701_0359|	HDIG domain protein [Clostridium botulinum A str. ATCC 19397]
fid|19355452|locus|VBICloBot110701_0368|	Electron transport complex protein RnfC [Clostridium botulinum A str. ATCC 19397]	0.0444274	1.49867e-05
fid|19355456|locus|VBICloBot110701_0370|	Electron transport complex protein RnfG [Clostridium botulinum A str. ATCC 19397]
fid|19355460|locus|VBICloBot110701_0372|	Electron transport complex protein RnfA [Clostridium botulinum A str. ATCC 19397]
fid|19355462|locus|VBICloBot110701_0373|	Electron transport complex protein RnfB [Clostridium botulinum A str. ATCC 19397]
fid|19355482|locus|VBICloBot110701_0383|	Xre family DNA-binding domain and TPR-repeat-containing protein [Clostridium botulinum A str. ATCC 19397]
fid|19355492|locus|VBICloBot110701_0388|	Conserved protein [Clostridium botulinum A str. ATCC 19397]
fid|19355494|locus|VBICloBot110701_0389|	ClpB protein [Clostridium botulinum A str. ATCC 19397]
fid|19355498|locus|VBICloBot110701_0391|	proposed amino acid ligase found clustered with an amidotransferase [Clostridium botulinum A str. ATCC 19397]
fid|19355524|locus|VBICloBot110701_0398|	Aconitate hydratase (EC 4.2.1.3) [Clostridium botulinum A str. ATCC 19397]
fid|19355526|locus|VBICloBot110701_0399|	Isocitrate dehydrogenase [NAD] (EC 1.1.1.41) [Clostridium botulinum A str. ATCC 19397]
fid|19355538|locus|VBICloBot110701_0405|	3-methyl-2-oxobutanoate hydroxymethyltransferase (EC 2.1.2.11) [Clostridium botulinum A str. ATCC 19397]
fid|19355550|locus|VBICloBot110701_0411|	Transcriptional regulatory protein [Clostridium botulinum A str. ATCC 19397]
fid|19355578|locus|VBICloBot110701_0425|	Tripeptide aminopeptidase (EC 3.4.11.4) [Clostridium botulinum A str. ATCC 19397]	5.93081e-12
fid|19355600|locus|VBICloBot110701_0436|	Hydroxyethylthiazole kinase (EC 2.7.1.50) [Clostridium botulinum A str. ATCC 19397]
fid|19355604|locus|VBICloBot110701_0438|	D-alanine--D-alanine ligase (EC 6.3.2.4) [Clostridium botulinum A str. ATCC 19397]		0.00978042
fid|19355606|locus|VBICloBot110701_0439|	Branched-chain amino acid ABC transporter, amino acid-binding protein (TC 3.A.1.4.1) [Clostridium botulinum A str. ATCC 19397]
fid|19355624|locus|VBICloBot110701_0448|	LemA family protein [Clostridium botulinum A str. ATCC 19397]
fid|19355656|locus|VBICloBot110701_0464|	Lead, cadmium, zinc and mercury transporting ATPase (EC 3.6.3.3) (EC 3.6.3.5); Copper-translocating P-type ATPase (EC 3.6.3.4) [Clostridium botulinum A str. ATCC 19397]
fid|19355694|locus|VBICloBot110701_0482|	FIG00515683: hypothetical protein [Clostridium botulinum A str. ATCC 19397]		0.0078629
fid|19355704|locus|VBICloBot110701_0487|	Thiol peroxidase, Tpx-type (EC 1.11.1.15) [Clostridium botulinum A str. ATCC 19397]
fid|19355710|locus|VBICloBot110701_0490|	N-acetylmuramoyl-L-alanine amidase [Clostridium botulinum A str. ATCC 19397]
fid|19355718|locus|VBICloBot110701_0494|	Methyl-accepting chemotaxis protein [Clostridium botulinum A str. ATCC 19397]
fid|19355722|locus|VBICloBot110701_0496|	Seryl-tRNA synthetase (EC 6.1.1.11) [Clostridium botulinum A str. ATCC 19397]
fid|19355752|locus|VBICloBot110701_0511|	Transcriptional regulator AsnC [Clostridium botulinum A str. ATCC 19397]
fid|19355774|locus|VBICloBot110701_0522|	NAD synthetase (EC 6.3.1.5) / Glutamine amidotransferase chain of NAD synthetase [Clostridium botulinum A str. ATCC 19397]
fid|19355778|locus|VBICloBot110701_0524|	Putative stomatin/prohibitin-family membrane protease subunit YbbK [Clostridium botulinum A str. ATCC 19397]		0.00198658
fid|19355876|locus|VBICloBot110701_0573|	UPF0230 protein CA_C1624 [Clostridium botulinum A str. ATCC 19397]
fid|19355888|locus|VBICloBot110701_0579|	Asparaginyl-tRNA synthetase (EC 6.1.1.22) [Clostridium botulinum A str. ATCC 19397]		0.000126812
fid|19355918|locus|VBICloBot110701_0594|	Perfringolysin O regulator protein PfoR [Clostridium botulinum A str. ATCC 19397]		0.000332118
fid|19355944|locus|VBICloBot110701_0607|	HDIG domain protein [Clostridium botulinum A str. ATCC 19397]
fid|19355978|locus|VBICloBot110701_0624|	Conserved protein [Clostridium botulinum A str. ATCC 19397]		0.00266007
fid|19356028|locus|VBICloBot110701_0649|	ABC transporter permease protein [Clostridium botulinum A str. ATCC 19397]
fid|19356080|locus|VBICloBot110701_0675|	Aminomethyltransferase (glycine cleavage system T protein) (EC 2.1.2.10) [Clostridium botulinum A str. ATCC 19397]
fid|19356084|locus|VBICloBot110701_0677|	Glycine dehydrogenase [decarboxylating] (glycine cleavage system P1 protein) (EC 1.4.4.2) [Clostridium botulinum A str. ATCC 19397]
fid|19356086|locus|VBICloBot110701_0678|	Glycine dehydrogenase [decarboxylating] (glycine cleavage system P2 protein) (EC 1.4.4.2) [Clostridium botulinum A str. ATCC 19397]
fid|19356144|locus|VBICloBot110701_0707|	Cystathionine gamma-lyase (EC 4.4.1.1) [Clostridium botulinum A str. ATCC 19397]
fid|19356186|locus|VBICloBot110701_0728|	FIG00525419: hypothetical protein [Clostridium botulinum A str. ATCC 19397]		0.0281614
fid|19356264|locus|VBICloBot110701_0767|	Transcriptional regulators of sugar metabolism [Clostridium botulinum A str. ATCC 19397]
fid|19356286|locus|VBICloBot110701_0778|	FIG00518001: hypothetical protein [Clostridium botulinum A str. ATCC 19397]	4.48974e-13
fid|19356288|locus|VBICloBot110701_0779|	Hemagglutinin component HA-17 [Clostridium botulinum A str. ATCC 19397]		0.00759944
fid|19356290|locus|VBICloBot110701_0780|	Mosquitocidal toxin [Clostridium botulinum A str. ATCC 19397]	2.73248e-12
fid|19356294|locus|VBICloBot110701_0782|	NTNH protein [Clostridium botulinum A str. ATCC 19397]	1.928e-09
fid|19356296|locus|VBICloBot110701_0783|	Botulinum neurotoxin type A precursor (EC 3.4.24.69) [Clostridium botulinum A str. ATCC 19397]	2.71445e-11
fid|19356334|locus|VBICloBot110701_0802|	Spore coat protein F [Clostridium botulinum A str. ATCC 19397]
fid|19356350|locus|VBICloBot110701_0810|	UDP-4-amino-4-deoxy-L-arabinose--oxoglutarate aminotransferase (EC 2.6.1.-) [Clostridium botulinum A str. ATCC 19397]
fid|19356352|locus|VBICloBot110701_0811|	Pleiotropic regulatory protein [Clostridium botulinum A str. ATCC 19397]
fid|19356370|locus|VBICloBot110701_0820|	Phenazine biosynthesis protein PhzF like [Clostridium botulinum A str. ATCC 19397]		0.00594465
fid|19356406|locus|VBICloBot110701_0838|	Triacylglycerol lipase (EC 3.1.1.3) [Clostridium botulinum A str. ATCC 19397]		0.00672189
fid|19356460|locus|VBICloBot110701_0865|	Spore coat protein A [Clostridium botulinum A str. ATCC 19397]
fid|19356466|locus|VBICloBot110701_0868|	FIG00522296: hypothetical protein [Clostridium botulinum A str. ATCC 19397]
fid|19356530|locus|VBICloBot110701_0900|	Porphobilinogen synthase (EC 4.2.1.24) [Clostridium botulinum A str. ATCC 19397]
fid|19356632|locus|VBICloBot110701_0951|	Dihydroxyacetone kinase, ATP-dependent (EC 2.7.1.29) [Clostridium botulinum A str. ATCC 19397]	7.85816e-12
fid|19356634|locus|VBICloBot110701_0952|	Glycerol dehydrogenase (EC 1.1.1.6) [Clostridium botulinum A str. ATCC 19397]	3.30858e-09
fid|19356660|locus|VBICloBot110701_0965|	Adenosine deaminase (EC 3.5.4.4) [Clostridium botulinum A str. ATCC 19397]
fid|19356674|locus|VBICloBot110701_0972|	Response regulator receiver [Clostridium botulinum A str. ATCC 19397]
fid|19356704|locus|VBICloBot110701_0987|	Amidase/cyclase family protein [Clostridium botulinum A str. ATCC 19397]		0.0376133
fid|19356706|locus|VBICloBot110701_0988|	Biosynthetic Aromatic amino acid aminotransferase alpha (EC 2.6.1.57) @ Aspartate aminotransferase (EC 2.6.1.1) [Clostridium botulinum A str. ATCC 19397]		1.23684e-05
fid|19356738|locus|VBICloBot110701_1004|	Ferrous iron transport protein B [Clostridium botulinum A str. ATCC 19397]
fid|19356806|locus|VBICloBot110701_1038|	FIG00514177: hypothetical protein [Clostridium botulinum A str. ATCC 19397]		0.00187466
fid|19356820|locus|VBICloBot110701_1045|	Arginyl-tRNA synthetase (EC 6.1.1.19) [Clostridium botulinum A str. ATCC 19397]		0.00310756
fid|19356838|locus|VBICloBot110701_1054|	Chitinase (EC 3.2.1.14) [Clostridium botulinum A str. ATCC 19397]
fid|19356862|locus|VBICloBot110701_1066|	Glutamyl-tRNA synthetase (EC 6.1.1.17) @ Glutamyl-tRNA(Gln) synthetase (EC 6.1.1.24) [Clostridium botulinum A str. ATCC 19397]	1.47748e-12
fid|19356864|locus|VBICloBot110701_1067|	NAD-dependent glyceraldehyde-3-phosphate dehydrogenase (EC 1.2.1.12) [Clostridium botulinum A str. ATCC 19397]
fid|19356920|locus|VBICloBot110701_1095|	Serine--pyruvate aminotransferase (EC 2.6.1.51) [Clostridium botulinum A str. ATCC 19397]
fid|19356922|locus|VBICloBot110701_1096|	D-3-phosphoglycerate dehydrogenase (EC 1.1.1.95) [Clostridium botulinum A str. ATCC 19397]
fid|19356950|locus|VBICloBot110701_1110|	Rhodanese-related sulfurtransferase [Clostridium botulinum A str. ATCC 19397]
fid|19356956|locus|VBICloBot110701_1113|	Phosphoenolpyruvate carboxykinase [ATP] (EC 4.1.1.49) [Clostridium botulinum A str. ATCC 19397]		0.000362631
fid|19356972|locus|VBICloBot110701_1121|	SSU ribosomal protein S1p [Clostridium botulinum A str. ATCC 19397]
fid|19356978|locus|VBICloBot110701_1124|	ABC transporter permease protein [Clostridium botulinum A str. ATCC 19397]
fid|19356986|locus|VBICloBot110701_1128|	hypothetical protein [Clostridium botulinum A str. ATCC 19397]
fid|19356992|locus|VBICloBot110701_1131|	Pseudouridine 5'-phosphate glycosidase [Clostridium botulinum A str. ATCC 19397]		0.00853601
fid|19357038|locus|VBICloBot110701_1154|	Pyruvate-flavodoxin oxidoreductase (EC 1.2.7.-) [Clostridium botulinum A str. ATCC 19397]
fid|19357070|locus|VBICloBot110701_1170|	FIG00512949: hypothetical protein [Clostridium botulinum A str. ATCC 19397]
fid|19357078|locus|VBICloBot110701_1174|	L-serine dehydratase, beta subunit (EC 4.3.1.17) [Clostridium botulinum A str. ATCC 19397]
fid|19357080|locus|VBICloBot110701_1175|	L-serine dehydratase, alpha subunit (EC 4.3.1.17) [Clostridium botulinum A str. ATCC 19397]
fid|19357104|locus|VBICloBot110701_1187|	FIG00517101: hypothetical protein [Clostridium botulinum A str. ATCC 19397]
fid|19357108|locus|VBICloBot110701_1189|	Polypeptide composition of the spore coat protein CotJC [Clostridium botulinum A str. ATCC 19397]
fid|19357118|locus|VBICloBot110701_1194|	Deoxyuridine 5'-triphosphate nucleotidohydrolase (EC 3.6.1.23) [Clostridium botulinum A str. ATCC 19397]
fid|19357126|locus|VBICloBot110701_1198|	Transcriptional regulator, MerR family, near polyamine transporter [Clostridium botulinum A str. ATCC 19397]
fid|19357128|locus|VBICloBot110701_1199|	Perfringolysin O regulator protein PfoR [Clostridium botulinum A str. ATCC 19397]
fid|19357152|locus|VBICloBot110701_1211|	Non-phosphorylating glyceraldehyde-3-phosphate dehydrogenase (NADP) (EC 1.2.1.9) [Clostridium botulinum A str. ATCC 19397]
fid|19357158|locus|VBICloBot110701_1214|	Glycine reductase component B beta subunit (EC 1.21.4.2) / Glycine reductase component B alpha subunit (EC 1.21.4.2) [Clostridium botulinum A str. ATCC 19397]	0.00380901
fid|19357160|locus|VBICloBot110701_1215|	Glycine reductase component B gamma subunit (EC 1.21.4.2) @ selenocysteine-containing [Clostridium botulinum A str. ATCC 19397]	4.26592e-06
fid|19357162|locus|VBICloBot110701_1216|	Thioredoxin reductase (EC 1.8.1.9) [Clostridium botulinum A str. ATCC 19397]
fid|19357164|locus|VBICloBot110701_1217|	Thioredoxin [Clostridium botulinum A str. ATCC 19397]
fid|19357166|locus|VBICloBot110701_1218|	Glycine/sarcosine/betaine reductase protein A @ selenocysteine-containing [Clostridium botulinum A str. ATCC 19397]
fid|19357168|locus|VBICloBot110701_1219|	Glycine/sarcosine/betaine reductase component C chain 1 [Clostridium botulinum A str. ATCC 19397]	7.16094e-13
fid|19357170|locus|VBICloBot110701_1220|	Glycine/sarcosine/betaine reductase component C chain 2 [Clostridium botulinum A str. ATCC 19397]	0.00188377
fid|19357220|locus|VBICloBot110701_1245|	DNA topoisomerase III (EC 5.99.1.2) [Clostridium botulinum A str. ATCC 19397]
fid|19357226|locus|VBICloBot110701_1248|	Transaldolase (EC 2.2.1.2) [Clostridium botulinum A str. ATCC 19397]	1.93179e-14
fid|19357228|locus|VBICloBot110701_1249|	Ribonuclease J2 (endoribonuclease in RNA processing) [Clostridium botulinum A str. ATCC 19397]
fid|19357242|locus|VBICloBot110701_1256|	Zinc finger domain [Clostridium botulinum A str. ATCC 19397]
fid|19357252|locus|VBICloBot110701_1261|	Copper chaperone [Clostridium botulinum A str. ATCC 19397]
fid|19357256|locus|VBICloBot110701_1263|	Lipid A export ATP-binding/permease protein MsbA [Clostridium botulinum A str. ATCC 19397]
fid|19357260|locus|VBICloBot110701_1265|	MTH1175-like domain family protein [Clostridium botulinum A str. ATCC 19397]
fid|19357286|locus|VBICloBot110701_1278|	Rubrerythrin [Clostridium botulinum A str. ATCC 19397]	1.09987e-06
fid|19357290|locus|VBICloBot110701_1280|	PTS system, glucose-specific IIC component (EC 2.7.1.69) / PTS system, glucose-specific IIB component (EC 2.7.1.69) / PTS system, glucose-specific IIA component (EC 2.7.1.69) [Clostridium botulinum A str. ATCC 19397]		0.0256817
fid|19357300|locus|VBICloBot110701_1285|	Carbon monoxide dehydrogenase CooS subunit (EC 1.2.99.2) [Clostridium botulinum A str. ATCC 19397]
fid|19357340|locus|VBICloBot110701_1305|	FIG00515994: hypothetical protein [Clostridium botulinum A str. ATCC 19397]
fid|19357342|locus|VBICloBot110701_1306|	Methyl-accepting chemotaxis protein [Clostridium botulinum A str. ATCC 19397]
fid|19357402|locus|VBICloBot110701_1336|	Oxygen-insensitive NADPH nitroreductase (EC 1.-.-.-) [Clostridium botulinum A str. ATCC 19397]
fid|19357406|locus|VBICloBot110701_1338|	Cold shock protein CspA [Clostridium botulinum A str. ATCC 19397]
fid|19357438|locus|VBICloBot110701_1354|	ABC-type polar amino acid transport system, ATPase component [Clostridium botulinum A str. ATCC 19397]		0.00804989
fid|19357448|locus|VBICloBot110701_1359|	NADH-dependent butanol dehydrogenase A (EC 1.1.1.-) [Clostridium botulinum A str. ATCC 19397]	2.04637e-09
fid|19357452|locus|VBICloBot110701_1361|	Arginine/ornithine antiporter [Clostridium botulinum A str. ATCC 19397]
fid|19357454|locus|VBICloBot110701_1362|	Nicotinate phosphoribosyltransferase (EC 2.4.2.11) [Clostridium botulinum A str. ATCC 19397]
fid|19357508|locus|VBICloBot110701_1389|	Conserved protein [Clostridium botulinum A str. ATCC 19397]
fid|19357510|locus|VBICloBot110701_1390|	Alcohol dehydrogenase IV [Clostridium botulinum A str. ATCC 19397]	5.22839e-06
fid|19357520|locus|VBICloBot110701_1395|	Bacillolysin precursor (EC 3.4.24.28) [Clostridium botulinum A str. ATCC 19397]
fid|19357522|locus|VBICloBot110701_1396|	Bacillolysin precursor (EC 3.4.24.28) [Clostridium botulinum A str. ATCC 19397]
fid|19357524|locus|VBICloBot110701_1397|	Bacillolysin precursor (EC 3.4.24.28) [Clostridium botulinum A str. ATCC 19397]
fid|19357526|locus|VBICloBot110701_1398|	Bacillolysin precursor (EC 3.4.24.28) [Clostridium botulinum A str. ATCC 19397]
fid|19357528|locus|VBICloBot110701_1399|	Bacillolysin precursor (EC 3.4.24.28) [Clostridium botulinum A str. ATCC 19397]
fid|19357540|locus|VBICloBot110701_1405|	GTP-binding and nucleic acid-binding protein YchF [Clostridium botulinum A str. ATCC 19397]		0.0352501
fid|19357550|locus|VBICloBot110701_1410|	UDP-N-acetylmuramoylalanyl-D-glutamate--2,6-diaminopimelate ligase (EC 6.3.2.13) [Clostridium botulinum A str. ATCC 19397]		0.0145451
fid|19357574|locus|VBICloBot110701_1422|	Cell division initiation protein DivIVA [Clostridium botulinum A str. ATCC 19397]
fid|19357578|locus|VBICloBot110701_1424|	5'-methylthioadenosine nucleosidase (EC 3.2.2.16) / S-adenosylhomocysteine nucleosidase (EC 3.2.2.9) [Clostridium botulinum A str. ATCC 19397]
fid|19357598|locus|VBICloBot110701_1434|	FIG00516415: hypothetical protein [Clostridium botulinum A str. ATCC 19397]
fid|19357600|locus|VBICloBot110701_1435|	Molybdenum ABC transporter, periplasmic molybdenum-binding protein ModA (TC 3.A.1.8.1) [Clostridium botulinum A str. ATCC 19397]
fid|19357612|locus|VBICloBot110701_1441|	Methylcobalamin:coenzyme M methyltransferase, methanol-specific [Clostridium botulinum A str. ATCC 19397]
fid|19357614|locus|VBICloBot110701_1442|	Methionine transporter MetT [Clostridium botulinum A str. ATCC 19397]
fid|19357620|locus|VBICloBot110701_1445|	hypothetical protein [Clostridium botulinum A str. ATCC 19397]
fid|19357622|locus|VBICloBot110701_1446|	Dimethylamine corrinoid protein 2 [Clostridium botulinum A str. ATCC 19397]
fid|19357624|locus|VBICloBot110701_1447|	Methylcobalamin methyltransferase MMP0831 [Clostridium botulinum A str. ATCC 19397]
fid|19357628|locus|VBICloBot110701_1449|	Methionine ABC transporter ATP-binding protein [Clostridium botulinum A str. ATCC 19397]
fid|19357632|locus|VBICloBot110701_1451|	Methionine ABC transporter substrate-binding protein [Clostridium botulinum A str. ATCC 19397]	0.00448258
fid|19357666|locus|VBICloBot110701_1468|	Glycerol-3-phosphate ABC transporter, periplasmic glycerol-3-phosphate-binding protein (TC 3.A.1.1.3) [Clostridium botulinum A str. ATCC 19397]
fid|19357672|locus|VBICloBot110701_1471|	FIG00515291: hypothetical protein [Clostridium botulinum A str. ATCC 19397]		0.00157875
fid|19357712|locus|VBICloBot110701_1491|	HD-GYP domain (HD superfamily hydrolase) [Clostridium botulinum A str. ATCC 19397]
fid|19357786|locus|VBICloBot110701_1528|	CoA-disulfide reductase (EC 1.8.1.14) [Clostridium botulinum A str. ATCC 19397]		3.73092e-06
fid|19357800|locus|VBICloBot110701_1535|	Arginine deiminase (EC 3.5.3.6) [Clostridium botulinum A str. ATCC 19397]	5.46172e-07
fid|19357814|locus|VBICloBot110701_1542|	hypothetical protein [Clostridium botulinum A str. ATCC 19397]
fid|19357862|locus|VBICloBot110701_1566|	Microbial collagenase (EC 3.4.24.3) [Clostridium botulinum A str. ATCC 19397]
fid|19357906|locus|VBICloBot110701_1588|	Alcohol dehydrogenase (EC 1.1.1.1); Acetaldehyde dehydrogenase (EC 1.2.1.10) [Clostridium botulinum A str. ATCC 19397]	5.80909e-11
fid|19357908|locus|VBICloBot110701_1589|	2-polyprenylphenol hydroxylase and related flavodoxin oxidoreductases [Clostridium botulinum A str. ATCC 19397]
fid|19357910|locus|VBICloBot110701_1590|	Glutamate synthase [NADPH] large chain (EC 1.4.1.13) [Clostridium botulinum A str. ATCC 19397]		5.66071e-05
fid|19357916|locus|VBICloBot110701_1593|	Protein containing cell adhesion domain [Clostridium botulinum A str. ATCC 19397]		0.00764805
fid|19357932|locus|VBICloBot110701_1601|	FIG00514653: hypothetical protein [Clostridium botulinum A str. ATCC 19397]
fid|19357942|locus|VBICloBot110701_1606|	Methyl-accepting chemotaxis protein [Clostridium botulinum A str. ATCC 19397]
fid|19357972|locus|VBICloBot110701_1621|	Extracellular protein [Clostridium botulinum A str. ATCC 19397]
fid|19358004|locus|VBICloBot110701_1637|	ABC transporter ATP-binding protein uup [Clostridium botulinum A str. ATCC 19397]
fid|19358010|locus|VBICloBot110701_1640|	Chemotaxis protein CheV (EC 2.7.3.-) [Clostridium botulinum A str. ATCC 19397]
fid|19358018|locus|VBICloBot110701_1644|	Basic protein [Clostridium botulinum A str. ATCC 19397]
fid|19358020|locus|VBICloBot110701_1645|	Internalin-like protein (LPXTG motif) Lmo0333 homolog [Clostridium botulinum A str. ATCC 19397]
fid|19358024|locus|VBICloBot110701_1647|	Ferritin [Clostridium botulinum A str. ATCC 19397]
fid|19358030|locus|VBICloBot110701_1650|	Chemotaxis protein CheX [Clostridium botulinum A str. ATCC 19397]
fid|19358034|locus|VBICloBot110701_1652|	Small acid-soluble spore protein, alpha-type SASP [Clostridium botulinum A str. ATCC 19397]
fid|19358044|locus|VBICloBot110701_1657|	Aluminum resistance protein [Clostridium botulinum A str. ATCC 19397]
fid|19358048|locus|VBICloBot110701_1659|	RNA-binding protein Hfq [Clostridium botulinum A str. ATCC 19397]
fid|19358056|locus|VBICloBot110701_1663|	tRNA-i(6)A37 methylthiotransferase [Clostridium botulinum A str. ATCC 19397]
fid|19358058|locus|VBICloBot110701_1664|	Aspartate aminotransferase (AspB-4) (EC 2.6.1.1) [Clostridium botulinum A str. ATCC 19397]	1.31427e-08	0.0381879
fid|19358062|locus|VBICloBot110701_1666|	Aspartate aminotransferase (EC 2.6.1.1) [Clostridium botulinum A str. ATCC 19397]	0.00559797
fid|19358068|locus|VBICloBot110701_1669|	4-hydroxy-3-methylbut-2-enyl diphosphate reductase (EC 1.17.1.2) / SSU ribosomal protein S1p [Clostridium botulinum A str. ATCC 19397]
fid|19358076|locus|VBICloBot110701_1673|	NAD-specific glutamate dehydrogenase (EC 1.4.1.2) [Clostridium botulinum A str. ATCC 19397]	0
fid|19358078|locus|VBICloBot110701_1674|	Transcriptional regulator, RpiR family [Clostridium botulinum A str. ATCC 19397]
fid|19358082|locus|VBICloBot110701_1676|	Transcriptional regulator [Clostridium botulinum A str. ATCC 19397]
fid|19358090|locus|VBICloBot110701_1680|	Methyl-accepting chemotaxis protein [Clostridium botulinum A str. ATCC 19397]
fid|19358102|locus|VBICloBot110701_1686|	4-carboxymuconolactone decarboxylase (EC 4.1.1.44) [Clostridium botulinum A str. ATCC 19397]
fid|19358106|locus|VBICloBot110701_1688|	FIG00516858: hypothetical protein [Clostridium botulinum A str. ATCC 19397]
fid|19358108|locus|VBICloBot110701_1689|	PlcB, ORFX, ORFP, ORFB, ORFA, ldh gene [Clostridium botulinum A str. ATCC 19397]
fid|19358184|locus|VBICloBot110701_1727|	Purine nucleoside phosphorylase (EC 2.4.2.1) [Clostridium botulinum A str. ATCC 19397]	9.28362e-09	0.0354295
fid|19358192|locus|VBICloBot110701_1731|	ADP-ribose pyrophosphatase (EC 3.6.1.13) [Clostridium botulinum A str. ATCC 19397]
fid|19358194|locus|VBICloBot110701_1732|	Putative amino acid permease [Clostridium botulinum A str. ATCC 19397]
fid|19358196|locus|VBICloBot110701_1733|	N-acetylmuramoyl-L-alanine amidase-like protein [Clostridium botulinum A str. ATCC 19397]		0.00360649
fid|19358202|locus|VBICloBot110701_1736|	Stage 0 sporulation two-component response regulator (Spo0A) [Clostridium botulinum A str. ATCC 19397]	0.0454969
fid|19358234|locus|VBICloBot110701_1752|	Alkaline shock protein [Clostridium botulinum A str. ATCC 19397]		0.000467741
fid|19358254|locus|VBICloBot110701_1762|	Translation elongation factor P [Clostridium botulinum A str. ATCC 19397]	6.64037e-07
fid|19358294|locus|VBICloBot110701_1782|	Glutamate decarboxylase (EC 4.1.1.15) [Clostridium botulinum A str. ATCC 19397]		0.0109522
fid|19358300|locus|VBICloBot110701_1785|	Alpha-clostripain precursor (EC 3.4.22.8) [Clostridium botulinum A str. ATCC 19397]
fid|19358334|locus|VBICloBot110701_1802|	Tungsten-containing aldehyde:ferredoxin oxidoreductase (EC 1.2.7.5) [Clostridium botulinum A str. ATCC 19397]
fid|19358382|locus|VBICloBot110701_1826|	FIG00512711: hypothetical protein [Clostridium botulinum A str. ATCC 19397]
fid|19358406|locus|VBICloBot110701_1838|	Conserved protein [Clostridium botulinum A str. ATCC 19397]
fid|19358436|locus|VBICloBot110701_1853|	Chaperone protein HtpG [Clostridium botulinum A str. ATCC 19397]	0.0135584	0.0172312
fid|19358440|locus|VBICloBot110701_1855|	PTS system, trehalose-specific IIB component (EC 2.7.1.69) / PTS system, trehalose-specific IIC component (EC 2.7.1.69) [Clostridium botulinum A str. ATCC 19397]		0.0066465
fid|19358442|locus|VBICloBot110701_1856|	Trehalose-6-phosphate hydrolase (EC 3.2.1.93) [Clostridium botulinum A str. ATCC 19397]		0.045467
fid|19358446|locus|VBICloBot110701_1858|	PTS system, fructose-specific IIA component (EC 2.7.1.69) / PTS system, fructose-specific IIB component (EC 2.7.1.69) / PTS system, fructose-specific IIC component (EC 2.7.1.69) [Clostridium botulinum A str. ATCC 19397]
fid|19358448|locus|VBICloBot110701_1859|	PTS system, galactose-inducible IIB component (EC 2.7.1.69) / PTS system, galactose-inducible IIC component (EC 2.7.1.69) [Clostridium botulinum A str. ATCC 19397]	0.0196827
fid|19358452|locus|VBICloBot110701_1861|	Tagatose 1,6-bisphosphate aldolase (EC 4.1.2.40) [Clostridium botulinum A str. ATCC 19397]	0.0293472
fid|19358464|locus|VBICloBot110701_1867|	Glycerol dehydrogenase (EC 1.1.1.6) [Clostridium botulinum A str. ATCC 19397]		0.00692958
fid|19358472|locus|VBICloBot110701_1871|	no significant homology [Clostridium botulinum A str. ATCC 19397]
fid|19358482|locus|VBICloBot110701_1876|	Inner membrane protein [Clostridium botulinum A str. ATCC 19397]
fid|19358520|locus|VBICloBot110701_1895|	Di-/tripeptide transporter [Clostridium botulinum A str. ATCC 19397]
fid|19358522|locus|VBICloBot110701_1896|	Aminopeptidase YpdF (MP-, MA-, MS-, AP-, NP- specific) [Clostridium botulinum A str. ATCC 19397]	0.00411847
fid|19358524|locus|VBICloBot110701_1897|	Proline iminopeptidase (EC 3.4.11.5) [Clostridium botulinum A str. ATCC 19397]
fid|19358532|locus|VBICloBot110701_1901|	Phenazine biosynthesis protein PhzF [Clostridium botulinum A str. ATCC 19397]
fid|19358548|locus|VBICloBot110701_1909|	putative 67 kDa myosin-crossreactive streptococcal antigen [Clostridium botulinum A str. ATCC 19397]
fid|19358558|locus|VBICloBot110701_1914|	Glycosyl transferase [Clostridium botulinum A str. ATCC 19397]
fid|19358564|locus|VBICloBot110701_1917|	Aminotransferase, DegT/DnrJ/EryC1/StrS family (EC 4.2.1.-) [Clostridium botulinum A str. ATCC 19397]
fid|19358570|locus|VBICloBot110701_1920|	dTDP-glucose 4,6-dehydratase (EC 4.2.1.46) [Clostridium botulinum A str. ATCC 19397]
fid|19358572|locus|VBICloBot110701_1921|	FIG00516787: hypothetical protein [Clostridium botulinum A str. ATCC 19397]
fid|19358606|locus|VBICloBot110701_1938|	Conserved protein [Clostridium botulinum A str. ATCC 19397]
fid|19358666|locus|VBICloBot110701_1968|	Ethanolamine utilization protein similar to PduA/PduJ [Clostridium botulinum A str. ATCC 19397]
fid|19358668|locus|VBICloBot110701_1969|	Ethanolamine utilization protein similar to PduL [Clostridium botulinum A str. ATCC 19397]
fid|19358670|locus|VBICloBot110701_1970|	Acetaldehyde dehydrogenase, ethanolamine utilization cluster [Clostridium botulinum A str. ATCC 19397]	0.00983205	0.0339874
fid|19358674|locus|VBICloBot110701_1972|	Ethanolamine utilization protein EutQ [Clostridium botulinum A str. ATCC 19397]
fid|19358690|locus|VBICloBot110701_1980|	Pyruvate formate-lyase (EC 2.3.1.54) [Clostridium botulinum A str. ATCC 19397]	0.000680456
fid|19358696|locus|VBICloBot110701_1983|	Carbon dioxide concentrating mechanism/carboxysome shell protein [Clostridium botulinum A str. ATCC 19397]
fid|19358704|locus|VBICloBot110701_1987|	Alcohol dehydrogenase (EC 1.1.1.1) [Clostridium botulinum A str. ATCC 19397]
fid|19358722|locus|VBICloBot110701_1996|	predicted protein [Clostridium botulinum A str. ATCC 19397]
fid|19358788|locus|VBICloBot110701_2029|	2,4-dienoyl-CoA reductase [NADPH] (EC 1.3.1.34) [Clostridium botulinum A str. ATCC 19397]		0.00533418
fid|19358816|locus|VBICloBot110701_2043|	Phenazine biosynthesis protein PhzF like [Clostridium botulinum A str. ATCC 19397]
fid|19358842|locus|VBICloBot110701_2056|	Electron transfer flavoprotein, alpha subunit [Clostridium botulinum A str. ATCC 19397]
fid|19358844|locus|VBICloBot110701_2057|	Electron transfer flavoprotein, beta subunit [Clostridium botulinum A str. ATCC 19397]
fid|19358846|locus|VBICloBot110701_2058|	Butyryl-CoA dehydrogenase (EC 1.3.99.2) [Clostridium botulinum A str. ATCC 19397]
fid|19358848|locus|VBICloBot110701_2059|	Benzoyl-CoA reductase subunit BadD (EC 1.3.99.15) [Clostridium botulinum A str. ATCC 19397]
fid|19358850|locus|VBICloBot110701_2060|	Benzoyl-CoA reductase subunit BadE (EC 1.3.99.15) [Clostridium botulinum A str. ATCC 19397]
fid|19358852|locus|VBICloBot110701_2061|	Hydroxyproline dehydratase putative [Clostridium botulinum A str. ATCC 19397]
fid|19358860|locus|VBICloBot110701_2065|	Methyl-accepting chemotaxis protein [Clostridium botulinum A str. ATCC 19397]
fid|19358888|locus|VBICloBot110701_2079|	2,3-butanediol dehydrogenase, R-alcohol forming, (R)- and (S)-acetoin-specific (EC 1.1.1.4) [Clostridium botulinum A str. ATCC 19397]	0.0352769
fid|19358896|locus|VBICloBot110701_2083|	ATPases involved in chromosome partitioning [Clostridium botulinum A str. ATCC 19397]
fid|19358898|locus|VBICloBot110701_2084|	MinD superfamily P-loop ATPase containing an inserted ferredoxin domain [Clostridium botulinum A str. ATCC 19397]
fid|19358902|locus|VBICloBot110701_2086|	Glycine-rich cell wall structural protein precursor [Clostridium botulinum A str. ATCC 19397]
fid|19358920|locus|VBICloBot110701_2095|	Aminoacyl-histidine dipeptidase (Peptidase D) (EC 3.4.13.3) [Clostridium botulinum A str. ATCC 19397]		0.0330173
fid|19358922|locus|VBICloBot110701_2096|	Low-specificity L-threonine aldolase (EC 4.1.2.5) [Clostridium botulinum A str. ATCC 19397]		8.00713e-05
fid|19358930|locus|VBICloBot110701_2100|	Na+ ABC transporter natB [Clostridium botulinum A str. ATCC 19397]
fid|19358932|locus|VBICloBot110701_2101|	sodium export ATP-binding protein natA [Clostridium botulinum A str. ATCC 19397]
fid|19358984|locus|VBICloBot110701_2127|	Xaa-Pro aminopeptidase (EC 3.4.11.9) [Clostridium botulinum A str. ATCC 19397]	4.39126e-10
fid|19358992|locus|VBICloBot110701_2131|	hypothetical protein [Clostridium botulinum A str. ATCC 19397]
fid|19359014|locus|VBICloBot110701_2142|	FIG00520173: hypothetical protein [Clostridium botulinum A str. ATCC 19397]
fid|19359090|locus|VBICloBot110701_2180|	Fragment flavodoxin oxidoreductase [Clostridium botulinum A str. ATCC 19397]
fid|19359092|locus|VBICloBot110701_2181|	Adenylosuccinate lyase (EC 4.3.2.2) [Clostridium botulinum A str. ATCC 19397]
fid|19359096|locus|VBICloBot110701_2183|	Phosphocarrier protein of PTS system [Clostridium botulinum A str. ATCC 19397]	0.0284515	0.000613475
fid|19359098|locus|VBICloBot110701_2184|	Aspartate aminotransferase (EC 2.6.1.1) [Clostridium botulinum A str. ATCC 19397]
fid|19359106|locus|VBICloBot110701_2188|	Stage V sporulation protein required for dehydratation of the spore core and assembly of the coat (SpoVS) [Clostridium botulinum A str. ATCC 19397]
fid|19359108|locus|VBICloBot110701_2189|	FIG002344: Hydrolase (HAD superfamily) [Clostridium botulinum A str. ATCC 19397]	0.00962852
fid|19359110|locus|VBICloBot110701_2190|	RecA protein [Clostridium botulinum A str. ATCC 19397]	6.03231e-06
fid|19359126|locus|VBICloBot110701_2198|	Polyribonucleotide nucleotidyltransferase (EC 2.7.7.8) [Clostridium botulinum A str. ATCC 19397]
fid|19359128|locus|VBICloBot110701_2199|	SSU ribosomal protein S15p (S13e) [Clostridium botulinum A str. ATCC 19397]	0.0153036	1.87889e-09
fid|19359134|locus|VBICloBot110701_2202|	FIG146085: 3'-to-5' oligoribonuclease A, Bacillus type [Clostridium botulinum A str. ATCC 19397]
fid|19359138|locus|VBICloBot110701_2204|	Translation initiation factor 2 [Clostridium botulinum A str. ATCC 19397]	4.62462e-10
fid|19359144|locus|VBICloBot110701_2207|	Transcription termination protein NusA [Clostridium botulinum A str. ATCC 19397]	0.0135389	0.0107281
fid|19359146|locus|VBICloBot110701_2208|	FIG000325: clustered with transcription termination protein NusA [Clostridium botulinum A str. ATCC 19397]
fid|19359154|locus|VBICloBot110701_2212|	1-deoxy-D-xylulose 5-phosphate reductoisomerase (EC 1.1.1.267) [Clostridium botulinum A str. ATCC 19397]
fid|19359166|locus|VBICloBot110701_2218|	Ribosome recycling factor [Clostridium botulinum A str. ATCC 19397]		0.00953068
fid|19359168|locus|VBICloBot110701_2219|	Uridylate kinase (EC 2.7.4.-) [Clostridium botulinum A str. ATCC 19397]
fid|19359170|locus|VBICloBot110701_2220|	Translation elongation factor Ts [Clostridium botulinum A str. ATCC 19397]	1.40532e-12
fid|19359172|locus|VBICloBot110701_2221|	SSU ribosomal protein S2p (SAe) [Clostridium botulinum A str. ATCC 19397]	1.77414e-13
fid|19359174|locus|VBICloBot110701_2222|	GTP-sensing transcriptional pleiotropic repressor codY [Clostridium botulinum A str. ATCC 19397]	0.0443516	0.00601649
fid|19359176|locus|VBICloBot110701_2223|	DNA topoisomerase I (EC 5.99.1.2) [Clostridium botulinum A str. ATCC 19397]
fid|19359186|locus|VBICloBot110701_2228|	50S ribosomal subunit maturation GTPase RbgA (B. subtilis YlqF) [Clostridium botulinum A str. ATCC 19397]
fid|19359190|locus|VBICloBot110701_2230|	LSU ribosomal protein L19p [Clostridium botulinum A str. ATCC 19397]	2.58326e-08
fid|19359198|locus|VBICloBot110701_2234|	SSU ribosomal protein S16p [Clostridium botulinum A str. ATCC 19397]
fid|19359200|locus|VBICloBot110701_2235|	Signal recognition particle, subunit Ffh SRP54 (TC 3.A.5.1.1) [Clostridium botulinum A str. ATCC 19397]
fid|19359214|locus|VBICloBot110701_2242|	Acyl carrier protein [Clostridium botulinum A str. ATCC 19397]
fid|19359222|locus|VBICloBot110701_2246|	Acetate kinase (EC 2.7.2.1) [Clostridium botulinum A str. ATCC 19397]	5.15722e-10
fid|19359224|locus|VBICloBot110701_2247|	Phosphate acetyltransferase (EC 2.3.1.8) [Clostridium botulinum A str. ATCC 19397]	0.0432993	5.0902e-06
fid|19359226|locus|VBICloBot110701_2248|	Integral membrane protein [Clostridium botulinum A str. ATCC 19397]
fid|19359228|locus|VBICloBot110701_2249|	D-proline reductase, 26 kDa subunit (EC 1.21.4.1) @ selenocysteine-containing [Clostridium botulinum A str. ATCC 19397]	4.41869e-14
fid|19359232|locus|VBICloBot110701_2251|	D-proline reductase, 45 kDa subunit (EC 1.21.4.1) / D-proline reductase, 23 kDa subunit (EC 1.21.4.1) [Clostridium botulinum A str. ATCC 19397]	7.00136e-11
fid|19359234|locus|VBICloBot110701_2252|	electron transferring subunit of proline reductase [Clostridium botulinum A str. ATCC 19397]
fid|19359236|locus|VBICloBot110701_2253|	electron transferring subunit of proline reductase [Clostridium botulinum A str. ATCC 19397]		1.08459e-06
fid|19359244|locus|VBICloBot110701_2257|	Beta-hydroxylase, bleomycin/phleomycin binding protein, ankyrin homologue, bleomycin and transport protein [Clostridium botulinum A str. ATCC 19397]	5.74794e-11
fid|19359246|locus|VBICloBot110701_2258|	Beta-hydroxylase, bleomycin/phleomycin binding protein, ankyrin homologue, bleomycin and transport protein [Clostridium botulinum A str. ATCC 19397]	4.64547e-09	0.0267727
fid|19359248|locus|VBICloBot110701_2259|	Glutamate/gamma-aminobutyrate antiporter [Clostridium botulinum A str. ATCC 19397]
fid|19359252|locus|VBICloBot110701_2261|	Proline racemase (EC 5.1.1.4) [Clostridium botulinum A str. ATCC 19397]	0.000403497	0.00803923
fid|19359258|locus|VBICloBot110701_2264|	D-proline reductase, 26 kDa subunit (EC 1.21.4.1) @ selenocysteine-containing [Clostridium botulinum A str. ATCC 19397]		0.000166039
fid|19359262|locus|VBICloBot110701_2266|	D-proline reductase, 45 kDa subunit (EC 1.21.4.1) / D-proline reductase, 23 kDa subunit (EC 1.21.4.1) [Clostridium botulinum A str. ATCC 19397]	0.0191997
fid|19359268|locus|VBICloBot110701_2269|	D-proline reductase, 45 kDa subunit (EC 1.21.4.1) / D-proline reductase, 23 kDa subunit (EC 1.21.4.1) [Clostridium botulinum A str. ATCC 19397]
fid|19359270|locus|VBICloBot110701_2270|	electron transferring subunit of proline reductase [Clostridium botulinum A str. ATCC 19397]		0.00592513
fid|19359280|locus|VBICloBot110701_2275|	D-proline reductase, 45 kDa subunit (EC 1.21.4.1) / D-proline reductase, 23 kDa subunit (EC 1.21.4.1) [Clostridium botulinum A str. ATCC 19397]	1.36737e-11
fid|19359298|locus|VBICloBot110701_2284|	Dihydroxyacetone kinase family protein [Clostridium botulinum A str. ATCC 19397]	1.33722e-05
fid|19359300|locus|VBICloBot110701_2285|	FIG001802: Putative alkaline-shock protein [Clostridium botulinum A str. ATCC 19397]
fid|19359302|locus|VBICloBot110701_2286|	LSU ribosomal protein L28p [Clostridium botulinum A str. ATCC 19397]		0.0379721
fid|19359310|locus|VBICloBot110701_2290|	Ribulose-phosphate 3-epimerase (EC 5.1.3.1) [Clostridium botulinum A str. ATCC 19397]
fid|19359314|locus|VBICloBot110701_2292|	Serine/threonine protein kinase PrkC, regulator of stationary phase [Clostridium botulinum A str. ATCC 19397]
fid|19359326|locus|VBICloBot110701_2298|	Peptide deformylase (EC 3.5.1.88) [Clostridium botulinum A str. ATCC 19397]
fid|19359330|locus|VBICloBot110701_2300|	Phosphopantothenoylcysteine decarboxylase (EC 4.1.1.36) / Phosphopantothenoylcysteine synthetase (EC 6.3.2.5) [Clostridium botulinum A str. ATCC 19397]
fid|19359334|locus|VBICloBot110701_2302|	Guanylate kinase (EC 2.7.4.8) [Clostridium botulinum A str. ATCC 19397]
fid|19359336|locus|VBICloBot110701_2303|	FIG003307: hypothetical protein [Clostridium botulinum A str. ATCC 19397]		0.000521442
fid|19359338|locus|VBICloBot110701_2304|	Protein YicC [Clostridium botulinum A str. ATCC 19397]
fid|19359344|locus|VBICloBot110701_2307|	Stage IV sporulation protein A [Clostridium botulinum A str. ATCC 19397]
fid|19359350|locus|VBICloBot110701_2310|	GTP-binding protein EngA [Clostridium botulinum A str. ATCC 19397]
fid|19359380|locus|VBICloBot110701_2325|	Cell division protein FtsZ (EC 3.4.24.-) [Clostridium botulinum A str. ATCC 19397]	1.72872e-05
fid|19359382|locus|VBICloBot110701_2326|	Cell division protein FtsA [Clostridium botulinum A str. ATCC 19397]
fid|19359388|locus|VBICloBot110701_2329|	Twitching motility protein PilT [Clostridium botulinum A str. ATCC 19397]
fid|19359438|locus|VBICloBot110701_2354|	phage major tail protein, phi13 family [Clostridium botulinum A str. ATCC 19397]
fid|19359450|locus|VBICloBot110701_2360|	Phage major capsid protein [Clostridium botulinum A str. ATCC 19397]		0.0209376
fid|19359548|locus|VBICloBot110701_2409|	GTP-binding protein TypA/BipA [Clostridium botulinum A str. ATCC 19397]		0.000739389
fid|19359550|locus|VBICloBot110701_2410|	Zn-dependent hydrolase, RNA-metabolising, CPSF 100 kDa analog [Clostridium botulinum A str. ATCC 19397]
fid|19359556|locus|VBICloBot110701_2413|	Putative Holliday junction resolvase YggF [Clostridium botulinum A str. ATCC 19397]
fid|19359558|locus|VBICloBot110701_2414|	Hypothetical protein possible functionally linked with Alanyl-tRNA synthetase [Clostridium botulinum A str. ATCC 19397]
fid|19359560|locus|VBICloBot110701_2415|	Alanyl-tRNA synthetase (EC 6.1.1.7) [Clostridium botulinum A str. ATCC 19397]
fid|19359566|locus|VBICloBot110701_2418|	Iron-sulfur cluster assembly scaffold protein IscU/NifU-like [Clostridium botulinum A str. ATCC 19397]		0.0143805
fid|19359568|locus|VBICloBot110701_2419|	Cysteine desulfurase (EC 2.8.1.7) [Clostridium botulinum A str. ATCC 19397]
fid|19359578|locus|VBICloBot110701_2424|	DegV family protein [Clostridium botulinum A str. ATCC 19397]
fid|19359580|locus|VBICloBot110701_2425|	Hypothetical protein Cj1505c [Clostridium botulinum A str. ATCC 19397]	0.000313479
fid|19359582|locus|VBICloBot110701_2426|	Ornithine cyclodeaminase (EC 4.3.1.12) [Clostridium botulinum A str. ATCC 19397]		0.0211402
fid|19359618|locus|VBICloBot110701_2444|	Ornithine carbamoyltransferase (EC 2.1.3.3) [Clostridium botulinum A str. ATCC 19397]	5.13387e-06	0.00218925
fid|19359620|locus|VBICloBot110701_2445|	Carbamate kinase (EC 2.7.2.2) [Clostridium botulinum A str. ATCC 19397]	3.22538e-09
fid|19359622|locus|VBICloBot110701_2446|	Serine hydroxymethyltransferase (EC 2.1.2.1) [Clostridium botulinum A str. ATCC 19397]	2.88507e-08
fid|19359642|locus|VBICloBot110701_2456|	Probable M18-family aminopeptidase 1 (EC 3.4.11.-) [Clostridium botulinum A str. ATCC 19397]	0
fid|19359664|locus|VBICloBot110701_2467|	Thiosulfate sulfurtransferase, rhodanese (EC 2.8.1.1) [Clostridium botulinum A str. ATCC 19397]
fid|19359672|locus|VBICloBot110701_2471|	Probable flavoprotein [Clostridium botulinum A str. ATCC 19397]
fid|19359684|locus|VBICloBot110701_2477|	V-type ATP synthase subunit D (EC 3.6.3.14) [Clostridium botulinum A str. ATCC 19397]
fid|19359686|locus|VBICloBot110701_2478|	V-type ATP synthase subunit B (EC 3.6.3.14) [Clostridium botulinum A str. ATCC 19397]	2.07463e-07	6.54893e-05
fid|19359688|locus|VBICloBot110701_2479|	V-type ATP synthase subunit A (EC 3.6.3.14) [Clostridium botulinum A str. ATCC 19397]	8.16128e-07	1.88834e-05
fid|19359690|locus|VBICloBot110701_2480|	V-type ATP synthase subunit F (EC 3.6.3.14) [Clostridium botulinum A str. ATCC 19397]
fid|19359692|locus|VBICloBot110701_2481|	V-type ATP synthase subunit C (EC 3.6.3.14) [Clostridium botulinum A str. ATCC 19397]	0.00091322	0.000136683
fid|19359694|locus|VBICloBot110701_2482|	V-type ATP synthase subunit E (EC 3.6.3.14) [Clostridium botulinum A str. ATCC 19397]
fid|19359696|locus|VBICloBot110701_2483|	V-type ATP synthase subunit K (EC 3.6.3.14) [Clostridium botulinum A str. ATCC 19397]	8.08517e-05
fid|19359698|locus|VBICloBot110701_2484|	V-type ATP synthase subunit I (EC 3.6.3.14) [Clostridium botulinum A str. ATCC 19397]	0.00209367
fid|19359700|locus|VBICloBot110701_2485|	V-type ATP synthase subunit G (EC 3.6.3.14) [Clostridium botulinum A str. ATCC 19397]
fid|19359712|locus|VBICloBot110701_2491|	Manganese-dependent inorganic pyrophosphatase (EC 3.6.1.1) [Clostridium botulinum A str. ATCC 19397]	6.19429e-09
fid|19359742|locus|VBICloBot110701_2506|	Flagellar motor rotation protein MotB [Clostridium botulinum A str. ATCC 19397]
fid|19359748|locus|VBICloBot110701_2509|	Flagellar hook protein FlgE [Clostridium botulinum A str. ATCC 19397]
fid|19359898|locus|VBICloBot110701_2584|	Flagellin protein FlaA [Clostridium botulinum A str. ATCC 19397]		0.00105678
fid|19359900|locus|VBICloBot110701_2585|	Flagellin protein FlaA [Clostridium botulinum A str. ATCC 19397]
fid|19359904|locus|VBICloBot110701_2587|	Flagellar hook-associated protein FliD [Clostridium botulinum A str. ATCC 19397]
fid|19359916|locus|VBICloBot110701_2593|	Flagellar hook-associated protein FlgL [Clostridium botulinum A str. ATCC 19397]
fid|19359918|locus|VBICloBot110701_2594|	Flagellar hook-associated protein FlgK [Clostridium botulinum A str. ATCC 19397]
fid|19359924|locus|VBICloBot110701_2597|	Flagellar motor switch protein FliN [Clostridium botulinum A str. ATCC 19397]
fid|19359926|locus|VBICloBot110701_2598|	Flagellar motor switch protein FliM [Clostridium botulinum A str. ATCC 19397]
fid|19359928|locus|VBICloBot110701_2599|	Positive regulator of CheA protein activity (CheW) [Clostridium botulinum A str. ATCC 19397]
fid|19359930|locus|VBICloBot110701_2600|	Chemotaxis regulator - transmits chemoreceptor signals to flagelllar motor components CheY [Clostridium botulinum A str. ATCC 19397]
fid|19359932|locus|VBICloBot110701_2601|	Chemotaxis protein CheC -- inhibitor of MCP methylation [Clostridium botulinum A str. ATCC 19397]
fid|19359934|locus|VBICloBot110701_2602|	Signal transduction histidine kinase CheA (EC 2.7.3.-) [Clostridium botulinum A str. ATCC 19397]	0.0193472	0.00620128
fid|19359936|locus|VBICloBot110701_2603|	Chemotaxis protein methyltransferase CheR (EC 2.1.1.80) [Clostridium botulinum A str. ATCC 19397]	0.000750739
fid|19359944|locus|VBICloBot110701_2607|	Serine phosphatase RsbU, regulator of sigma subunit [Clostridium botulinum A str. ATCC 19397]
fid|19359954|locus|VBICloBot110701_2612|	FIG00513315: hypothetical protein [Clostridium botulinum A str. ATCC 19397]
fid|19359958|locus|VBICloBot110701_2614|	Pyruvate-flavodoxin oxidoreductase (EC 1.2.7.-) [Clostridium botulinum A str. ATCC 19397]	8.71137e-07
fid|19359978|locus|VBICloBot110701_2624|	Topoisomerase IV subunit A (EC 5.99.1.-) [Clostridium botulinum A str. ATCC 19397]
fid|19360008|locus|VBICloBot110701_2639|	Glycerol kinase (EC 2.7.1.30) [Clostridium botulinum A str. ATCC 19397]
fid|19360012|locus|VBICloBot110701_2641|	FIG00516655: hypothetical protein [Clostridium botulinum A str. ATCC 19397]
fid|19360028|locus|VBICloBot110701_2649|	Aminopeptidase S (Leu, Val, Phe, Tyr preference) (EC 3.4.11.24) [Clostridium botulinum A str. ATCC 19397]
fid|19360040|locus|VBICloBot110701_2655|	Pyridoxine biosynthesis glutamine amidotransferase, synthase subunit (EC 2.4.2.-) [Clostridium botulinum A str. ATCC 19397]
fid|19360044|locus|VBICloBot110701_2657|	Cold-shock DEAD-box protein A [Clostridium botulinum A str. ATCC 19397]		0.000741065
fid|19360068|locus|VBICloBot110701_2669|	Ribonucleotide reductase of class Ia (aerobic), beta subunit (EC 1.17.4.1) [Clostridium botulinum A str. ATCC 19397]
fid|19360070|locus|VBICloBot110701_2670|	Ribonucleotide reductase of class Ia (aerobic), alpha subunit (EC 1.17.4.1) [Clostridium botulinum A str. ATCC 19397]
fid|19360080|locus|VBICloBot110701_2675|	Dihydropyrimidine dehydrogenase [NADP+] (EC 1.3.1.2) [Clostridium botulinum A str. ATCC 19397]		0.0170677
fid|19360082|locus|VBICloBot110701_2676|	Pyridine nucleotide-disulphide oxidoreductase family protein [Clostridium botulinum A str. ATCC 19397]
fid|19360108|locus|VBICloBot110701_2689|	Chitinase (EC 3.2.1.14) [Clostridium botulinum A str. ATCC 19397]
fid|19360120|locus|VBICloBot110701_2695|	PTS system, N-acetylglucosamine-specific IIB component (EC 2.7.1.69) / PTS system, N-acetylglucosamine-specific IIC component (EC 2.7.1.69) [Clostridium botulinum A str. ATCC 19397]		0.000910337
fid|19360126|locus|VBICloBot110701_2698|	Flavoprotein [Clostridium botulinum A str. ATCC 19397]
fid|19360128|locus|VBICloBot110701_2699|	Butyryl-CoA dehydrogenase (EC 1.3.99.2) [Clostridium botulinum A str. ATCC 19397]
fid|19360208|locus|VBICloBot110701_2739|	6,7-dimethyl-8-ribityllumazine synthase (EC 2.5.1.78) [Clostridium botulinum A str. ATCC 19397]
fid|19360216|locus|VBICloBot110701_2743|	Aminoacyl-histidine dipeptidase (Peptidase D) (EC 3.4.13.3) [Clostridium botulinum A str. ATCC 19397]		0.00267174
fid|19360240|locus|VBICloBot110701_2755|	Acetylornithine deacetylase (EC 3.5.1.16) [Clostridium botulinum A str. ATCC 19397]		1.31289e-06
fid|19360242|locus|VBICloBot110701_2756|	S-adenosylhomocysteine deaminase (EC 3.5.4.28); Methylthioadenosine deaminase [Clostridium botulinum A str. ATCC 19397]
fid|19360244|locus|VBICloBot110701_2757|	Glutamate synthase [NADPH] small chain (EC 1.4.1.13) [Clostridium botulinum A str. ATCC 19397]
fid|19360246|locus|VBICloBot110701_2758|	Ornithine carbamoyltransferase (EC 2.1.3.3) [Clostridium botulinum A str. ATCC 19397]
fid|19360252|locus|VBICloBot110701_2761|	Threonine dehydratase (EC 4.3.1.19) [Clostridium botulinum A str. ATCC 19397]
fid|19360288|locus|VBICloBot110701_2779|	Arginine utilization protein RocB [Clostridium botulinum A str. ATCC 19397]
fid|19360296|locus|VBICloBot110701_2783|	FIG00512734: hypothetical protein [Clostridium botulinum A str. ATCC 19397]
fid|19360298|locus|VBICloBot110701_2784|	Hydroxymethylpyrimidine phosphate synthase ThiC [Clostridium botulinum A str. ATCC 19397]		0.00565089
fid|19360328|locus|VBICloBot110701_2799|	Glycerophosphoryl diester phosphodiesterase (EC 3.1.4.46) [Clostridium botulinum A str. ATCC 19397]
fid|19360348|locus|VBICloBot110701_2809|	RNA polymerase sigma factor RpoD [Clostridium botulinum A str. ATCC 19397]	0.0426141
fid|19360356|locus|VBICloBot110701_2813|	Pyruvate,phosphate dikinase (EC 2.7.9.1) [Clostridium botulinum A str. ATCC 19397]	0.0170527	0.0293147
fid|19360358|locus|VBICloBot110701_2814|	CBS domain protein, lmo1865 homolog [Clostridium botulinum A str. ATCC 19397]
fid|19360364|locus|VBICloBot110701_2817|	GTP-binding protein Era [Clostridium botulinum A str. ATCC 19397]
fid|19360380|locus|VBICloBot110701_2825|	SSU ribosomal protein S21p [Clostridium botulinum A str. ATCC 19397]		0.000150163
fid|19360382|locus|VBICloBot110701_2826|	Bis(5'-nucleosyl)-tetraphosphatase (asymmetrical) (EC 3.6.1.17) [Clostridium botulinum A str. ATCC 19397]
fid|19360388|locus|VBICloBot110701_2829|	Ribosomal protein L11 methyltransferase (EC 2.1.1.-) [Clostridium botulinum A str. ATCC 19397]		0.0150362
fid|19360390|locus|VBICloBot110701_2830|	Chaperone protein DnaJ [Clostridium botulinum A str. ATCC 19397]
fid|19360392|locus|VBICloBot110701_2831|	Chaperone protein DnaK [Clostridium botulinum A str. ATCC 19397]	8.79541e-12
fid|19360400|locus|VBICloBot110701_2835|	Translation elongation factor LepA [Clostridium botulinum A str. ATCC 19397]		0.0248322
fid|19360408|locus|VBICloBot110701_2839|	SSU ribosomal protein S20p [Clostridium botulinum A str. ATCC 19397]
fid|19360474|locus|VBICloBot110701_2872|	phage major tail protein, phi13 family [Clostridium botulinum A str. ATCC 19397]
fid|19360546|locus|VBICloBot110701_2907|	L-seryl-tRNA(Sec) selenium transferase (EC 2.9.1.1) [Clostridium botulinum A str. ATCC 19397]
fid|19360556|locus|VBICloBot110701_2912|	Endoribonuclease L-PSP [Clostridium botulinum A str. ATCC 19397]	2.63971e-08
fid|19360566|locus|VBICloBot110701_2917|	GTP-binding protein Obg [Clostridium botulinum A str. ATCC 19397]		0.012181
fid|19360572|locus|VBICloBot110701_2920|	LSU ribosomal protein L21p [Clostridium botulinum A str. ATCC 19397]	0.00125947
fid|19360588|locus|VBICloBot110701_2928|	Septum site-determining protein MinD [Clostridium botulinum A str. ATCC 19397]
fid|19360598|locus|VBICloBot110701_2933|	Rod shape-determining protein MreB [Clostridium botulinum A str. ATCC 19397]	1.2613e-09	0.0310743
fid|19360620|locus|VBICloBot110701_2943|	DNA polymerase I (EC 2.7.7.7) [Clostridium botulinum A str. ATCC 19397]
fid|19360646|locus|VBICloBot110701_2956|	Conserved protein [Clostridium botulinum A str. ATCC 19397]
fid|19360664|locus|VBICloBot110701_2965|	Conserved protein [Clostridium botulinum A str. ATCC 19397]
fid|19360696|locus|VBICloBot110701_2980|	Small acid-soluble spore protein, alpha-type SASP [Clostridium botulinum A str. ATCC 19397]
fid|19360708|locus|VBICloBot110701_2986|	Aspartyl-tRNA synthetase (EC 6.1.1.12) [Clostridium botulinum A str. ATCC 19397]	0.00244352
fid|19360710|locus|VBICloBot110701_2987|	Histidyl-tRNA synthetase (EC 6.1.1.21) [Clostridium botulinum A str. ATCC 19397]
fid|19360714|locus|VBICloBot110701_2989|	Hydroxyacylglutathione hydrolase (EC 3.1.2.6) [Clostridium botulinum A str. ATCC 19397]
fid|19360720|locus|VBICloBot110701_2992|	Adenine phosphoribosyltransferase (EC 2.4.2.7) [Clostridium botulinum A str. ATCC 19397]		0.0120318
fid|19360726|locus|VBICloBot110701_2995|	Protein-export membrane protein SecD (TC 3.A.5.1.1) [Clostridium botulinum A str. ATCC 19397]
fid|19360728|locus|VBICloBot110701_2996|	Transcriptional regulatory protein [Clostridium botulinum A str. ATCC 19397]
fid|19360734|locus|VBICloBot110701_2999|	Preprotein translocase subunit YajC (TC 3.A.5.1.1) [Clostridium botulinum A str. ATCC 19397]		0.0399686
fid|19360746|locus|VBICloBot110701_3005|	FIG000859: hypothetical protein [Clostridium botulinum A str. ATCC 19397]
fid|19360760|locus|VBICloBot110701_3012|	GTP-binding protein HflX [Clostridium botulinum A str. ATCC 19397]
fid|19360762|locus|VBICloBot110701_3013|	Hypoxanthine-guanine phosphoribosyltransferase (EC 2.4.2.8) [Clostridium botulinum A str. ATCC 19397]
fid|19360802|locus|VBICloBot110701_3033|	UDP-N-acetylglucosamine 2-epimerase (EC 5.1.3.14) [Clostridium botulinum A str. ATCC 19397]	0.000717374	0.00650523
fid|19360806|locus|VBICloBot110701_3035|	FIG00512786: hypothetical protein [Clostridium botulinum A str. ATCC 19397]
fid|19360814|locus|VBICloBot110701_3039|	Acetyltransferase (EC 2.3.1.-) [Clostridium botulinum A str. ATCC 19397]
fid|19360816|locus|VBICloBot110701_3040|	Myo-inositol 2-dehydrogenase (EC 1.1.1.18) [Clostridium botulinum A str. ATCC 19397]
fid|19360818|locus|VBICloBot110701_3041|	UDP-glucose dehydrogenase (EC 1.1.1.22) [Clostridium botulinum A str. ATCC 19397]		0.00470879
fid|19360822|locus|VBICloBot110701_3043|	N-acetylmuramoyl-L-alanine amidase (EC 3.5.1.28) [Clostridium botulinum A str. ATCC 19397]
fid|19360824|locus|VBICloBot110701_3044|	N-acetylmuramoyl-L-alanine amidase (EC 3.5.1.28) [Clostridium botulinum A str. ATCC 19397]
fid|19360830|locus|VBICloBot110701_3047|	UTP--glucose-1-phosphate uridylyltransferase (EC 2.7.7.9) [Clostridium botulinum A str. ATCC 19397]
fid|19360838|locus|VBICloBot110701_3051|	Arginine decarboxylase (EC 4.1.1.19); Lysine decarboxylase (EC 4.1.1.18); Ornithine decarboxylase (EC 4.1.1.17) [Clostridium botulinum A str. ATCC 19397]
fid|19360844|locus|VBICloBot110701_3054|	Probable glycolate oxidase [Clostridium botulinum A str. ATCC 19397]	8.42931e-06
fid|19360866|locus|VBICloBot110701_3065|	Phenylalanyl-tRNA synthetase beta chain (EC 6.1.1.20) [Clostridium botulinum A str. ATCC 19397]	0.00111708
fid|19360868|locus|VBICloBot110701_3066|	Phenylalanyl-tRNA synthetase alpha chain (EC 6.1.1.20) [Clostridium botulinum A str. ATCC 19397]		0.000206429
fid|19360876|locus|VBICloBot110701_3070|	LSU ribosomal protein L20p [Clostridium botulinum A str. ATCC 19397]	0.000357226	0.00512019
fid|19360878|locus|VBICloBot110701_3071|	LSU ribosomal protein L35p [Clostridium botulinum A str. ATCC 19397]
fid|19360880|locus|VBICloBot110701_3072|	Translation initiation factor 3 [Clostridium botulinum A str. ATCC 19397]	0.000746096
fid|19360882|locus|VBICloBot110701_3073|	Threonyl-tRNA synthetase (EC 6.1.1.3) [Clostridium botulinum A str. ATCC 19397]	6.10242e-07
fid|19360890|locus|VBICloBot110701_3077|	ABC transporter, ATP-binding protein [Clostridium botulinum A str. ATCC 19397]
fid|19360902|locus|VBICloBot110701_3078|	Chaperonin (heat shock protein 33) [Clostridium botulinum A str. ATCC 19397]
fid|19360916|locus|VBICloBot110701_3085|	Oligopeptide ABC transporter, periplasmic oligopeptide-binding protein OppA (TC 3.A.1.5.1) [Clostridium botulinum A str. ATCC 19397]
fid|19360918|locus|VBICloBot110701_3086|	Aspartate-semialdehyde dehydrogenase (EC 1.2.1.11) [Clostridium botulinum A str. ATCC 19397]	0.0272264	0.0328939
fid|19360920|locus|VBICloBot110701_3087|	Dihydrodipicolinate synthase (EC 4.2.1.52) [Clostridium botulinum A str. ATCC 19397]
fid|19360922|locus|VBICloBot110701_3088|	Dihydrodipicolinate reductase (EC 1.3.1.26) [Clostridium botulinum A str. ATCC 19397]
fid|19360926|locus|VBICloBot110701_3090|	2,3,4,5-tetrahydropyridine-2,6-dicarboxylate N-acetyltransferase (EC 2.3.1.89) [Clostridium botulinum A str. ATCC 19397]
fid|19360942|locus|VBICloBot110701_3098|	Valyl-tRNA synthetase (EC 6.1.1.9) [Clostridium botulinum A str. ATCC 19397]	0.0019785
fid|19360978|locus|VBICloBot110701_3116|	Pyrroline-5-carboxylate reductase (EC 1.5.1.2) [Clostridium botulinum A str. ATCC 19397]	0.000899255
fid|19360994|locus|VBICloBot110701_3124|	Beta-hydroxylase, bleomycin/phleomycin binding protein, ankyrin homologue, bleomycin and transport protein [Clostridium botulinum A str. ATCC 19397]	1.80975e-05
fid|19360996|locus|VBICloBot110701_3125|	Beta-hydroxylase, bleomycin/phleomycin binding protein, ankyrin homologue, bleomycin and transport protein [Clostridium botulinum A str. ATCC 19397]
fid|19361008|locus|VBICloBot110701_3131|	Electron transfer flavoprotein, alpha subunit [Clostridium botulinum A str. ATCC 19397]		0.0162529
fid|19361010|locus|VBICloBot110701_3132|	Electron transfer flavoprotein, beta subunit [Clostridium botulinum A str. ATCC 19397]		0.0222834
fid|19361012|locus|VBICloBot110701_3133|	Butyryl-CoA dehydrogenase (EC 1.3.99.2) [Clostridium botulinum A str. ATCC 19397]	6.94786e-06
fid|19361014|locus|VBICloBot110701_3134|	Acetyl-CoA acetyltransferase (EC 2.3.1.9) [Clostridium botulinum A str. ATCC 19397]	6.24212e-12
fid|19361016|locus|VBICloBot110701_3135|	3-hydroxybutyryl-CoA dehydrogenase (EC 1.1.1.157) [Clostridium botulinum A str. ATCC 19397]	0
fid|19361018|locus|VBICloBot110701_3136|	3-hydroxybutyryl-CoA dehydratase (EC 4.2.1.55) [Clostridium botulinum A str. ATCC 19397]	1.57018e-06
fid|19361042|locus|VBICloBot110701_3148|	Rubrerythrin [Clostridium botulinum A str. ATCC 19397]	6.97046e-09
fid|19361048|locus|VBICloBot110701_3151|	Pyruvate formate-lyase (EC 2.3.1.54) [Clostridium botulinum A str. ATCC 19397]
fid|19361052|locus|VBICloBot110701_3153|	LSU ribosomal protein L25p [Clostridium botulinum A str. ATCC 19397]
fid|19361056|locus|VBICloBot110701_3155|	Zinc uptake regulation protein ZUR [Clostridium botulinum A str. ATCC 19397]
fid|19361072|locus|VBICloBot110701_3163|	ATP-dependent protease La (EC 3.4.21.53) Type I [Clostridium botulinum A str. ATCC 19397]		0.0344325
fid|19361076|locus|VBICloBot110701_3165|	ATP-dependent Clp protease ATP-binding subunit ClpX [Clostridium botulinum A str. ATCC 19397]
fid|19361078|locus|VBICloBot110701_3166|	ATP-dependent Clp protease proteolytic subunit (EC 3.4.21.92) [Clostridium botulinum A str. ATCC 19397]	0.0276199	0.00269531
fid|19361080|locus|VBICloBot110701_3167|	Cell division trigger factor (EC 5.2.1.8) [Clostridium botulinum A str. ATCC 19397]	1.87575e-07
fid|19361096|locus|VBICloBot110701_3175|	Aspartate carbamoyltransferase regulatory chain (PyrI) [Clostridium botulinum A str. ATCC 19397]
fid|19361098|locus|VBICloBot110701_3176|	Aspartate carbamoyltransferase (EC 2.1.3.2) [Clostridium botulinum A str. ATCC 19397]	4.71722e-05	0.0209089
fid|19361104|locus|VBICloBot110701_3179|	Related to 2-hydroxyglutaryl-CoA dehydratase, beta subunit [Clostridium botulinum A str. ATCC 19397]
fid|19361184|locus|VBICloBot110701_3197|	Aspartyl-tRNA(Asn) amidotransferase subunit B (EC 6.3.5.6) @ Glutamyl-tRNA(Gln) amidotransferase subunit B (EC 6.3.5.7) [Clostridium botulinum A str. ATCC 19397]
fid|19361186|locus|VBICloBot110701_3198|	Aspartyl-tRNA(Asn) amidotransferase subunit A (EC 6.3.5.6) @ Glutamyl-tRNA(Gln) amidotransferase subunit A (EC 6.3.5.7) [Clostridium botulinum A str. ATCC 19397]
fid|19361210|locus|VBICloBot110701_3210|	Glucose-6-phosphate isomerase (EC 5.3.1.9) [Clostridium botulinum A str. ATCC 19397]	0.00039348	4.34156e-05
fid|19361220|locus|VBICloBot110701_3215|	D-lactate dehydrogenase (EC 1.1.1.28) [Clostridium botulinum A str. ATCC 19397]
fid|19361222|locus|VBICloBot110701_3216|	D-lactate dehydrogenase (EC 1.1.1.28) [Clostridium botulinum A str. ATCC 19397]	6.40553e-07	0.00740575
fid|19361226|locus|VBICloBot110701_3218|	Electron transfer flavoprotein, alpha subunit [Clostridium botulinum A str. ATCC 19397]	1.09946e-05	0.000770165
fid|19361228|locus|VBICloBot110701_3219|	Electron transfer flavoprotein, beta subunit [Clostridium botulinum A str. ATCC 19397]	0.000273696	0.000163723
fid|19361230|locus|VBICloBot110701_3220|	Butyryl-CoA dehydrogenase (EC 1.3.99.2) [Clostridium botulinum A str. ATCC 19397]		0.00113922
fid|19361232|locus|VBICloBot110701_3221|	Benzoyl-CoA reductase subunit BadD (EC 1.3.99.15) [Clostridium botulinum A str. ATCC 19397]		0.00527112
fid|19361234|locus|VBICloBot110701_3222|	Benzoyl-CoA reductase subunit BadE (EC 1.3.99.15) [Clostridium botulinum A str. ATCC 19397]		0.000549458
fid|19361236|locus|VBICloBot110701_3223|	Benzoyl-CoA reductase subunit BadG (EC 1.3.99.15) [Clostridium botulinum A str. ATCC 19397]
fid|19361238|locus|VBICloBot110701_3224|	L-carnitine dehydratase/bile acid-inducible protein F [Clostridium botulinum A str. ATCC 19397]	1.54414e-08
fid|19361242|locus|VBICloBot110701_3226|	Branched-chain amino acid transport system carrier protein [Clostridium botulinum A str. ATCC 19397]
fid|19361244|locus|VBICloBot110701_3227|	GMP synthase [glutamine-hydrolyzing], amidotransferase subunit (EC 6.3.5.2) / GMP synthase [glutamine-hydrolyzing], ATP pyrophosphatase subunit (EC 6.3.5.2) [Clostridium botulinum A str. ATCC 19397]	2.22045e-15
fid|19361246|locus|VBICloBot110701_3228|	Inosine-5'-monophosphate dehydrogenase (EC 1.1.1.205) [Clostridium botulinum A str. ATCC 19397]	0.000129664
fid|19361250|locus|VBICloBot110701_3230|	Heat shock protein 60 family chaperone GroEL [Clostridium botulinum A str. ATCC 19397]	0.00754568	0.00820817
fid|19361252|locus|VBICloBot110701_3231|	Heat shock protein 60 family co-chaperone GroES [Clostridium botulinum A str. ATCC 19397]
fid|19361262|locus|VBICloBot110701_3236|	Glutamate synthase [NADPH] large chain (EC 1.4.1.13) [Clostridium botulinum A str. ATCC 19397]
fid|19361264|locus|VBICloBot110701_3237|	2-polyprenylphenol hydroxylase and related flavodoxin oxidoreductases [Clostridium botulinum A str. ATCC 19397]
fid|19361266|locus|VBICloBot110701_3238|	Redox-sensitive transcriptional regulator (AT-rich DNA-binding protein) [Clostridium botulinum A str. ATCC 19397]	0.0397044
fid|19361276|locus|VBICloBot110701_3243|	Protein hypA [Clostridium botulinum A str. ATCC 19397]	6.47304e-12
fid|19361278|locus|VBICloBot110701_3244|	Pyruvate carboxyl transferase (EC 6.4.1.1) [Clostridium botulinum A str. ATCC 19397]
fid|19361298|locus|VBICloBot110701_3253|	Inactive homolog of metal-dependent proteases, putative molecular chaperone [Clostridium botulinum A str. ATCC 19397]
fid|19361302|locus|VBICloBot110701_3255|	Tyrosyl-tRNA synthetase (EC 6.1.1.1) [Clostridium botulinum A str. ATCC 19397]		0.0138373
fid|19361314|locus|VBICloBot110701_3261|	Peptide chain release factor 3 [Clostridium botulinum A str. ATCC 19397]	0.0286179
fid|19361316|locus|VBICloBot110701_3262|	Hydrolase (HAD superfamily) [Clostridium botulinum A str. ATCC 19397]
fid|19361318|locus|VBICloBot110701_3263|	Tryptophanyl-tRNA synthetase (EC 6.1.1.2) [Clostridium botulinum A str. ATCC 19397]		0.0173727
fid|19361322|locus|VBICloBot110701_3265|	Superoxide reductase (EC 1.15.1.2) [Clostridium botulinum A str. ATCC 19397]	7.08389e-05
fid|19361332|locus|VBICloBot110701_3270|	Probable M18-family aminopeptidase 2 (EC 3.4.11.-) [Clostridium botulinum A str. ATCC 19397]
fid|19361342|locus|VBICloBot110701_3275|	Acetylornithine deacetylase/Succinyl-diaminopimelate desuccinylase and related deacylases [Clostridium botulinum A str. ATCC 19397]	0.000975399	0.0481106
fid|19361344|locus|VBICloBot110701_3276|	Prolyl-tRNA synthetase (EC 6.1.1.15), archaeal/eukaryal type [Clostridium botulinum A str. ATCC 19397]	5.244e-06
fid|19361396|locus|VBICloBot110701_3302|	Oxidoreductase (EC 1.1.1.-) [Clostridium botulinum A str. ATCC 19397]
fid|19361398|locus|VBICloBot110701_3303|	Pyruvate kinase (EC 2.7.1.40) [Clostridium botulinum A str. ATCC 19397]	7.43849e-14
fid|19361400|locus|VBICloBot110701_3304|	6-phosphofructokinase (EC 2.7.1.11) [Clostridium botulinum A str. ATCC 19397]	8.87024e-07
fid|19361410|locus|VBICloBot110701_3309|	UDP-N-acetylenolpyruvoylglucosamine reductase (EC 1.1.1.158) [Clostridium botulinum A str. ATCC 19397]
fid|19361426|locus|VBICloBot110701_3317|	Excinuclease ABC subunit A [Clostridium botulinum A str. ATCC 19397]
fid|19361428|locus|VBICloBot110701_3318|	Excinuclease ABC subunit B [Clostridium botulinum A str. ATCC 19397]
fid|19361432|locus|VBICloBot110701_3320|	Carboxyl-terminal protease (EC 3.4.21.102) [Clostridium botulinum A str. ATCC 19397]
fid|19361436|locus|VBICloBot110701_3322|	Cell division transporter, ATP-binding protein FtsE (TC 3.A.5.1.1) [Clostridium botulinum A str. ATCC 19397]
fid|19361442|locus|VBICloBot110701_3325|	Transketolase, C-terminal section (EC 2.2.1.1) [Clostridium botulinum A str. ATCC 19397]	1.44944e-05
fid|19361444|locus|VBICloBot110701_3326|	Transketolase, N-terminal section (EC 2.2.1.1) [Clostridium botulinum A str. ATCC 19397]	0.00160482
fid|19361476|locus|VBICloBot110701_3342|	Glucosamine--fructose-6-phosphate aminotransferase [isomerizing] (EC 2.6.1.16) [Clostridium botulinum A str. ATCC 19397]	1.24282e-06	0.0236062
fid|19361480|locus|VBICloBot110701_3344|	Phosphoglycolate phosphatase (EC 3.1.3.18) [Clostridium botulinum A str. ATCC 19397]
fid|19361482|locus|VBICloBot110701_3345|	Sorbitol-6-phosphate 2-dehydrogenase (EC 1.1.1.140) [Clostridium botulinum A str. ATCC 19397]
fid|19361484|locus|VBICloBot110701_3346|	PTS system, glucitol/sorbitol-specific IIA component (EC 2.7.1.69) [Clostridium botulinum A str. ATCC 19397]
fid|19361486|locus|VBICloBot110701_3347|	PTS system, glucitol/sorbitol-specific IIB component and second of two IIC components (EC 2.7.1.69) [Clostridium botulinum A str. ATCC 19397]		0.0247603
fid|19361488|locus|VBICloBot110701_3348|	PTS system, glucitol/sorbitol-specific IIC component (EC 2.7.1.69) [Clostridium botulinum A str. ATCC 19397]
fid|19361492|locus|VBICloBot110701_3350|	Galactitol-1-phosphate 5-dehydrogenase (EC 1.1.1.251) [Clostridium botulinum A str. ATCC 19397]	3.28807e-05
fid|19361494|locus|VBICloBot110701_3351|	Putative transcriptional regulator of sorbose uptake and utilization genes [Clostridium botulinum A str. ATCC 19397]
fid|19361496|locus|VBICloBot110701_3352|	Phosphoglucosamine mutase (EC 5.4.2.10) [Clostridium botulinum A str. ATCC 19397]
fid|19361498|locus|VBICloBot110701_3353|	2-oxoglutarate oxidoreductase, gamma subunit (EC 1.2.7.3) [Clostridium botulinum A str. ATCC 19397]
fid|19361500|locus|VBICloBot110701_3354|	2-oxoglutarate oxidoreductase, beta subunit (EC 1.2.7.3) [Clostridium botulinum A str. ATCC 19397]	9.64429e-12
fid|19361502|locus|VBICloBot110701_3355|	2-oxoglutarate oxidoreductase, alpha subunit (EC 1.2.7.3) [Clostridium botulinum A str. ATCC 19397]	8.73001e-09
fid|19361508|locus|VBICloBot110701_3358|	Butyrate kinase (EC 2.7.2.7) [Clostridium botulinum A str. ATCC 19397]	0
fid|19361510|locus|VBICloBot110701_3359|	phosphotransbutyrylase (EC 2.3.1.19) [Clostridium botulinum A str. ATCC 19397]	0
fid|19361522|locus|VBICloBot110701_3365|	Thioredoxin reductase (EC 1.8.1.9) [Clostridium botulinum A str. ATCC 19397]
fid|19361524|locus|VBICloBot110701_3366|	Thioredoxin [Clostridium botulinum A str. ATCC 19397]
fid|19361530|locus|VBICloBot110701_3369|	Chimeric erythrocyte-binding protein MAEBL [Clostridium botulinum A str. ATCC 19397]
fid|19361532|locus|VBICloBot110701_3370|	Phosphoenolpyruvate-protein phosphotransferase of PTS system (EC 2.7.3.9) [Clostridium botulinum A str. ATCC 19397]	2.35173e-09
fid|19361544|locus|VBICloBot110701_3376|	Sodium-dependent phosphate transporter [Clostridium botulinum A str. ATCC 19397]
fid|19361546|locus|VBICloBot110701_3377|	SSU ribosomal protein S9p (S16e) [Clostridium botulinum A str. ATCC 19397]	3.13028e-06
fid|19361548|locus|VBICloBot110701_3378|	LSU ribosomal protein L13p (L13Ae) [Clostridium botulinum A str. ATCC 19397]	1.48477e-08	0.0307775
fid|19361558|locus|VBICloBot110701_3383|	LSU ribosomal protein L17p [Clostridium botulinum A str. ATCC 19397]	8.36382e-07
fid|19361560|locus|VBICloBot110701_3384|	DNA-directed RNA polymerase alpha subunit (EC 2.7.7.6) [Clostridium botulinum A str. ATCC 19397]	2.23168e-09
fid|19361562|locus|VBICloBot110701_3385|	SSU ribosomal protein S4p (S9e) [Clostridium botulinum A str. ATCC 19397]	7.46514e-13	0.0460938
fid|19361564|locus|VBICloBot110701_3386|	SSU ribosomal protein S11p (S14e) [Clostridium botulinum A str. ATCC 19397]	1.44293e-09	0.00628743
fid|19361566|locus|VBICloBot110701_3387|	SSU ribosomal protein S13p (S18e) [Clostridium botulinum A str. ATCC 19397]	7.19424e-14
fid|19361574|locus|VBICloBot110701_3391|	Methionine aminopeptidase (EC 3.4.11.18) [Clostridium botulinum A str. ATCC 19397]
fid|19361576|locus|VBICloBot110701_3392|	Adenylate kinase (EC 2.7.4.3) [Clostridium botulinum A str. ATCC 19397]	0.000509786
fid|19361578|locus|VBICloBot110701_3393|	Preprotein translocase secY subunit (TC 3.A.5.1.1) [Clostridium botulinum A str. ATCC 19397]
fid|19361580|locus|VBICloBot110701_3394|	LSU ribosomal protein L15p (L27Ae) [Clostridium botulinum A str. ATCC 19397]	4.57476e-05	7.88615e-05
fid|19361582|locus|VBICloBot110701_3395|	LSU ribosomal protein L30p (L7e) [Clostridium botulinum A str. ATCC 19397]		0.0157655
fid|19361584|locus|VBICloBot110701_3396|	SSU ribosomal protein S5p (S2e) [Clostridium botulinum A str. ATCC 19397]	4.42544e-11	0.0445493
fid|19361586|locus|VBICloBot110701_3397|	LSU ribosomal protein L18p (L5e) [Clostridium botulinum A str. ATCC 19397]	0.000131137	3.60121e-05
fid|19361588|locus|VBICloBot110701_3398|	LSU ribosomal protein L6p (L9e) [Clostridium botulinum A str. ATCC 19397]	5.79536e-14
fid|19361590|locus|VBICloBot110701_3399|	SSU ribosomal protein S8p (S15Ae) [Clostridium botulinum A str. ATCC 19397]	1.44329e-14
fid|19361594|locus|VBICloBot110701_3401|	LSU ribosomal protein L5p (L11e) [Clostridium botulinum A str. ATCC 19397]	5.10703e-15
fid|19361596|locus|VBICloBot110701_3402|	LSU ribosomal protein L24p (L26e) [Clostridium botulinum A str. ATCC 19397]	0.00266661	0.00578448
fid|19361598|locus|VBICloBot110701_3403|	LSU ribosomal protein L14p (L23e) [Clostridium botulinum A str. ATCC 19397]	4.15771e-05
fid|19361600|locus|VBICloBot110701_3404|	SSU ribosomal protein S17p (S11e) [Clostridium botulinum A str. ATCC 19397]
fid|19361602|locus|VBICloBot110701_3405|	LSU ribosomal protein L29p (L35e) [Clostridium botulinum A str. ATCC 19397]		9.70253e-05
fid|19361604|locus|VBICloBot110701_3406|	LSU ribosomal protein L16p (L10e) [Clostridium botulinum A str. ATCC 19397]	9.8245e-06
fid|19361606|locus|VBICloBot110701_3407|	SSU ribosomal protein S3p (S3e) [Clostridium botulinum A str. ATCC 19397]	1.10818e-09	0.012638
fid|19361608|locus|VBICloBot110701_3408|	LSU ribosomal protein L22p (L17e) [Clostridium botulinum A str. ATCC 19397]	1.45839e-12
fid|19361610|locus|VBICloBot110701_3409|	SSU ribosomal protein S19p (S15e) [Clostridium botulinum A str. ATCC 19397]
fid|19361612|locus|VBICloBot110701_3410|	LSU ribosomal protein L2p (L8e) [Clostridium botulinum A str. ATCC 19397]	0
fid|19361614|locus|VBICloBot110701_3411|	LSU ribosomal protein L23p (L23Ae) [Clostridium botulinum A str. ATCC 19397]		4.88951e-05
fid|19361616|locus|VBICloBot110701_3412|	LSU ribosomal protein L4p (L1e) [Clostridium botulinum A str. ATCC 19397]	0
fid|19361618|locus|VBICloBot110701_3413|	LSU ribosomal protein L3p (L3e) [Clostridium botulinum A str. ATCC 19397]	4.3593e-08	0.00395332
fid|19361620|locus|VBICloBot110701_3414|	SSU ribosomal protein S10p (S20e) [Clostridium botulinum A str. ATCC 19397]	3.10666e-06	0.000784965
fid|19361622|locus|VBICloBot110701_3415|	Translation elongation factor Tu [Clostridium botulinum A str. ATCC 19397]	0
fid|19361624|locus|VBICloBot110701_3416|	Translation elongation factor G [Clostridium botulinum A str. ATCC 19397]	0
fid|19361626|locus|VBICloBot110701_3417|	SSU ribosomal protein S7p (S5e) [Clostridium botulinum A str. ATCC 19397]	2.14573e-11
fid|19361628|locus|VBICloBot110701_3418|	SSU ribosomal protein S12p (S23e) [Clostridium botulinum A str. ATCC 19397]	3.65041e-13
fid|19361632|locus|VBICloBot110701_3420|	DNA-directed RNA polymerase beta' subunit (EC 2.7.7.6) [Clostridium botulinum A str. ATCC 19397]	2.45481e-06
fid|19361634|locus|VBICloBot110701_3421|	DNA-directed RNA polymerase beta subunit (EC 2.7.7.6) [Clostridium botulinum A str. ATCC 19397]	0.0204405
fid|19361636|locus|VBICloBot110701_3422|	LSU ribosomal protein L7/L12 (P1/P2) [Clostridium botulinum A str. ATCC 19397]	8.04182e-06
fid|19361638|locus|VBICloBot110701_3423|	LSU ribosomal protein L10p (P0) [Clostridium botulinum A str. ATCC 19397]	3.37064e-13
fid|19361640|locus|VBICloBot110701_3424|	LSU ribosomal protein L1p (L10Ae) [Clostridium botulinum A str. ATCC 19397]	2.73115e-14
fid|19361642|locus|VBICloBot110701_3425|	LSU ribosomal protein L11p (L12e) [Clostridium botulinum A str. ATCC 19397]	7.75055e-09
fid|19361644|locus|VBICloBot110701_3426|	Transcription antitermination protein NusG [Clostridium botulinum A str. ATCC 19397]
fid|19361660|locus|VBICloBot110701_3432|	TrmH family tRNA/rRNA methyltransferase YacO (EC 2.1.1.-) [Clostridium botulinum A str. ATCC 19397]
fid|19361666|locus|VBICloBot110701_3435|	Cysteinyl-tRNA synthetase (EC 6.1.1.16) [Clostridium botulinum A str. ATCC 19397]
fid|19361668|locus|VBICloBot110701_3436|	Threonine dehydratase (EC 4.3.1.19) [Clostridium botulinum A str. ATCC 19397]	0.00146929	0.0334814
fid|19361684|locus|VBICloBot110701_3444|	ATP-dependent Clp protease, ATP-binding subunit ClpC / Negative regulator of genetic competence clcC/mecB [Clostridium botulinum A str. ATCC 19397]
fid|19361694|locus|VBICloBot110701_3449|	Translation elongation factor G-related protein [Clostridium botulinum A str. ATCC 19397]
fid|19361720|locus|VBICloBot110701_3451|	Glycyl-tRNA synthetase (EC 6.1.1.14) [Clostridium botulinum A str. ATCC 19397]		0.00257957
fid|19361722|locus|VBICloBot110701_3452|	Lysyl-tRNA synthetase (class II) (EC 6.1.1.6) [Clostridium botulinum A str. ATCC 19397]	0.00192043
fid|19361724|locus|VBICloBot110701_3453|	Transcription elongation factor GreA [Clostridium botulinum A str. ATCC 19397]		0.00702426
fid|19361730|locus|VBICloBot110701_3456|	Pantothenate kinase type III, CoaX-like (EC 2.7.1.33) [Clostridium botulinum A str. ATCC 19397]
fid|19361732|locus|VBICloBot110701_3457|	Formate--tetrahydrofolate ligase (EC 6.3.4.3) [Clostridium botulinum A str. ATCC 19397]	1.961e-05
fid|19361734|locus|VBICloBot110701_3458|	Cell division protein FtsH (EC 3.4.24.-) [Clostridium botulinum A str. ATCC 19397]	0.0190342
fid|19361736|locus|VBICloBot110701_3459|	Hypoxanthine-guanine phosphoribosyltransferase (EC 2.4.2.8) [Clostridium botulinum A str. ATCC 19397]		0.0494893
fid|19361758|locus|VBICloBot110701_3462|	RNA binding protein, contains ribosomal protein S1 domain [Clostridium botulinum A str. ATCC 19397]
fid|19361768|locus|VBICloBot110701_3467|	DNA-binding protein HBsu [Clostridium botulinum A str. ATCC 19397]
fid|19361770|locus|VBICloBot110701_3468|	possible tetrapyrrole methyltransferase domain / Nucleoside triphosphate pyrophosphohydrolase MazG (EC 3.6.1.8) [Clostridium botulinum A str. ATCC 19397]	0.0286066	0.013458
fid|19361776|locus|VBICloBot110701_3471|	Foldase protein PrsA precursor (EC 5.2.1.8) [Clostridium botulinum A str. ATCC 19397]		0.0246447
fid|19361782|locus|VBICloBot110701_3474|	Serine protease, DegP/HtrA, do-like (EC 3.4.21.-) [Clostridium botulinum A str. ATCC 19397]
fid|19361786|locus|VBICloBot110701_3476|	Response regulator (CheY-like receiver domain and HTH-type DNA-binding domain) [Clostridium botulinum A str. ATCC 19397]	0.000389941	0.00042564
fid|19361788|locus|VBICloBot110701_3477|	Ribose-phosphate pyrophosphokinase (EC 2.7.6.1) [Clostridium botulinum A str. ATCC 19397]	5.10925e-13
fid|19361790|locus|VBICloBot110701_3478|	N-acetylglucosamine-1-phosphate uridyltransferase (EC 2.7.7.23) / Glucosamine-1-phosphate N-acetyltransferase (EC 2.3.1.157) [Clostridium botulinum A str. ATCC 19397]	0.00251317
fid|19361792|locus|VBICloBot110701_3479|	Protein of unknown function identified by role in sporulation (SpoVG) [Clostridium botulinum A str. ATCC 19397]	0.0237444
fid|19361818|locus|VBICloBot110701_3491|	Methyl-accepting chemotaxis protein [Clostridium botulinum A str. ATCC 19397]
fid|19361820|locus|VBICloBot110701_3492|	probable transcription regulator, lacI/xre family [Clostridium botulinum A str. ATCC 19397]
fid|19361824|locus|VBICloBot110701_3494|	Peptidyl-prolyl cis-trans isomerase (EC 5.2.1.8) [Clostridium botulinum A str. ATCC 19397]	0.00896591
fid|19361828|locus|VBICloBot110701_3496|	Glutamine synthetase, clostridia type (EC 6.3.1.2) [Clostridium botulinum A str. ATCC 19397]
fid|19361832|locus|VBICloBot110701_3498|	UDP-N-acetylglucosamine 1-carboxyvinyltransferase (EC 2.5.1.7) [Clostridium botulinum A str. ATCC 19397]	4.55909e-05
fid|19361838|locus|VBICloBot110701_3501|	Protein export cytoplasm protein SecA ATPase RNA helicase (TC 3.A.5.1.1) [Clostridium botulinum A str. ATCC 19397]	0.00347965
fid|19361866|locus|VBICloBot110701_3515|	[FeFe]-hydrogenase maturation protein HydG [Clostridium botulinum A str. ATCC 19397]
fid|19361878|locus|VBICloBot110701_3521|	Dimeric dUTPase (EC 3.6.1.23) [Clostridium botulinum A str. ATCC 19397]
fid|19361890|locus|VBICloBot110701_3527|	Acetyl-coenzyme A carboxyl transferase alpha chain (EC 6.4.1.2) [Clostridium botulinum A str. ATCC 19397]		0.0208824
fid|19361894|locus|VBICloBot110701_3529|	Biotin carboxylase of acetyl-CoA carboxylase (EC 6.3.4.14) [Clostridium botulinum A str. ATCC 19397]
fid|19361896|locus|VBICloBot110701_3530|	(3R)-hydroxymyristoyl-[acyl carrier protein] dehydratase (EC 4.2.1.-) [Clostridium botulinum A str. ATCC 19397]	0.0442108
fid|19361898|locus|VBICloBot110701_3531|	Biotin carboxyl carrier protein of acetyl-CoA carboxylase [Clostridium botulinum A str. ATCC 19397]
fid|19361900|locus|VBICloBot110701_3532|	3-oxoacyl-[acyl-carrier-protein] synthase, KASII (EC 2.3.1.41) [Clostridium botulinum A str. ATCC 19397]	1.26762e-09	0.00956014
fid|19361902|locus|VBICloBot110701_3533|	3-oxoacyl-[acyl-carrier protein] reductase (EC 1.1.1.100) [Clostridium botulinum A str. ATCC 19397]		0.0296709
fid|19361904|locus|VBICloBot110701_3534|	Malonyl CoA-acyl carrier protein transacylase (EC 2.3.1.39) [Clostridium botulinum A str. ATCC 19397]
fid|19361906|locus|VBICloBot110701_3535|	Enoyl-[acyl-carrier-protein] reductase [FMN] (EC 1.3.1.9) [Clostridium botulinum A str. ATCC 19397]
fid|19361908|locus|VBICloBot110701_3536|	Acyl carrier protein [Clostridium botulinum A str. ATCC 19397]
fid|19361910|locus|VBICloBot110701_3537|	3-oxoacyl-[acyl-carrier-protein] synthase, KASIII (EC 2.3.1.41) [Clostridium botulinum A str. ATCC 19397]
fid|19361912|locus|VBICloBot110701_3538|	Transcriptional regulator of fatty acid biosynthesis FabT [Clostridium botulinum A str. ATCC 19397]
fid|19361950|locus|VBICloBot110701_3546|	Acyl-acyl carrier protein thioesterase (EC 3.1.2.14) [Clostridium botulinum A str. ATCC 19397]	0.0162667
fid|19361952|locus|VBICloBot110701_3547|	no significant homology [Clostridium botulinum A str. ATCC 19397]
fid|19361956|locus|VBICloBot110701_3549|	NAD(FAD)-utilizing dehydrogenase [Clostridium botulinum A str. ATCC 19397]
fid|19361960|locus|VBICloBot110701_3551|	putative phosphomannomutase [Clostridium botulinum A str. ATCC 19397]		0.00455702
fid|19361964|locus|VBICloBot110701_3553|	ATP-dependent protease LonB-like Type I [Clostridium botulinum A str. ATCC 19397]
fid|19361974|locus|VBICloBot110701_3558|	SSU ribosomal protein S18p @ SSU ribosomal protein S18p, zinc-dependent [Clostridium botulinum A str. ATCC 19397]		0.00168453
fid|19361976|locus|VBICloBot110701_3559|	Single-stranded DNA-binding protein [Clostridium botulinum A str. ATCC 19397]
fid|19361978|locus|VBICloBot110701_3560|	SSU ribosomal protein S6p [Clostridium botulinum A str. ATCC 19397]		2.52969e-05
fid|19361980|locus|VBICloBot110701_3561|	FIG00523860: hypothetical protein [Clostridium botulinum A str. ATCC 19397]
fid|19362010|locus|VBICloBot110701_3576|	RNA-binding protein Jag [Clostridium botulinum A str. ATCC 19397]
fid|19362012|locus|VBICloBot110701_3577|	Inner membrane protein translocase component YidC, short form OxaI-like [Clostridium botulinum A str. ATCC 19397]
fid|19362018|locus|VBICloBot110701_3580|	LSU ribosomal protein L34p [Clostridium botulinum A str. ATCC 19397]

## Sheet: ATCC3502
Protein	Description	pval_ttest_cell_timepoint	pval_ttest_cell_media
fid|3262001|locus|CBOP16|	bacteriocin [Clostridium botulinum A str. ATCC 3502]
fid|3262006|locus|CBOP15|	putative bacteriocin biosynthesis protein [Clostridium botulinum A str. ATCC 3502]
fid|6331220|locus|CBO1649|	phage surface protein [Clostridium botulinum A str. ATCC 3502]
fid|6331227|locus|CBO1301|	hypothetical protein [Clostridium botulinum A str. ATCC 3502]
fid|6331228|locus|CBO0378|	cell surface protein [Clostridium botulinum A str. ATCC 3502]	0.00270275	0.00630255
fid|6331230|locus|CBO3475|	50S ribosomal protein L22 [Clostridium botulinum A str. ATCC 3502]	2.61191e-07
fid|6331240|locus|CBO3422|	subunit of pyruvate:flavodoxin oxidoreductase [Clostridium botulinum A str. ATCC 3502]	9.74348e-09
fid|6331244|locus|CBO1776|	sulfite/nitrite reductase family protein [Clostridium botulinum A str. ATCC 3502]
fid|6331246|locus|CBO2535|	cell division protein FtsZ [Clostridium botulinum A str. ATCC 3502]	0.00232934
fid|6331253|locus|CBO3343|	dipeptidase PepV [Clostridium botulinum A str. ATCC 3502]
fid|6331256|locus|CBO0900|	hypothetical protein [Clostridium botulinum A str. ATCC 3502]
fid|6331259|locus|CBO1981|	4-carboxymuconolactone decarboxylase [Clostridium botulinum A str. ATCC 3502]
fid|6331267|locus|CBO3190|	hypothetical protein [Clostridium botulinum A str. ATCC 3502]	1.11022e-15
fid|6331275|locus|CBO3135|	50S ribosomal protein L20 [Clostridium botulinum A str. ATCC 3502]	0.017114
fid|6331282|locus|CBO1563|	deoxyribose-phosphate aldolase [Clostridium botulinum A str. ATCC 3502]
fid|6331283|locus|CBO2794|	aminopeptidase II [Clostridium botulinum A str. ATCC 3502]	0.000117243	3.3694e-05
fid|6331284|locus|CBO3485|	30S ribosomal protein S12 [Clostridium botulinum A str. ATCC 3502]	9.51461e-13
fid|6331285|locus|CBO2515|	hypothetical protein [Clostridium botulinum A str. ATCC 3502]
fid|6331292|locus|CBO3110|	N-acetylmuramoyl-L-alanine amidase [Clostridium botulinum A str. ATCC 3502]
fid|6331293|locus|CBO2403|	stage V sporulation protein S [Clostridium botulinum A str. ATCC 3502]	0.0373687
fid|6331304|locus|CBO1812|	transcriptional regulator [Clostridium botulinum A str. ATCC 3502]
fid|6331305|locus|CBO1789|	small, acid-soluble spore protein alpha [Clostridium botulinum A str. ATCC 3502]
fid|6331311|locus|CBO3597|	(3R)-hydroxymyristoyl-ACP dehydratase [Clostridium botulinum A str. ATCC 3502]
fid|6331314|locus|CBO2436|	transcriptional repressor CodY [Clostridium botulinum A str. ATCC 3502]		0.0238775
fid|6331317|locus|CBO3474|	30S ribosomal protein S3 [Clostridium botulinum A str. ATCC 3502]	4.74987e-07	0.000996787
fid|6331336|locus|CBO3626|	30S ribosomal protein S18 [Clostridium botulinum A str. ATCC 3502]
fid|6331341|locus|CBO0163|	rod shape-determining protein Mbl [Clostridium botulinum A str. ATCC 3502]	0.0222313
fid|6331359|locus|CBO1081|	putative glycosyl hydrolase [Clostridium botulinum A str. ATCC 3502]
fid|6331383|locus|CBO3502|	threonine dehydratase [Clostridium botulinum A str. ATCC 3502]
fid|6331388|locus|CBO3311|	putative peptidase [Clostridium botulinum A str. ATCC 3502]		0.0129536
fid|6331392|locus|CBO0991|	adenosine deaminase [Clostridium botulinum A str. ATCC 3502]
fid|6331415|locus|CBO0186|	leucyl-tRNA synthetase [Clostridium botulinum A str. ATCC 3502]
fid|6331418|locus|CBO1580|	pyridine nucleotide-disulphide oxidoreductase family protein [Clostridium botulinum A str. ATCC 3502]		0.00049039
fid|6331420|locus|CBO3476|	30S ribosomal protein S19 [Clostridium botulinum A str. ATCC 3502]
fid|6331429|locus|CBO0099|	isoleucyl-tRNA synthetase [Clostridium botulinum A str. ATCC 3502]	0.0198434	0.0278141
fid|6331437|locus|CBO0805|	type A progenitor toxin nontoxic-nonha [Clostridium botulinum A str. ATCC 3502]	0.00359016
fid|6331440|locus|CBO2513|	guanylate kinase [Clostridium botulinum A str. ATCC 3502]
fid|6331441|locus|CBO3545|	UDP-N-acetylglucosamine pyrophosphorylase [Clostridium botulinum A str. ATCC 3502]
fid|6331443|locus|CBO3063|	preprotein translocase subunit SecD [Clostridium botulinum A str. ATCC 3502]	0.0474207
fid|6331444|locus|CBO2058|	hypothetical protein [Clostridium botulinum A str. ATCC 3502]
fid|6331447|locus|CBO2460|	membrane protein [Clostridium botulinum A str. ATCC 3502]
fid|6331469|locus|CBO1068|	FAD-dependent oxidoreductase [Clostridium botulinum A str. ATCC 3502]
fid|6331475|locus|CBO2623|	V-type ATP synthase subunit D [Clostridium botulinum A str. ATCC 3502]
fid|6331483|locus|CBO1802|	aminotransferase, classes I and II [Clostridium botulinum A str. ATCC 3502]	1.45926e-11
fid|6331494|locus|CBO2433|	uridylate kinase [Clostridium botulinum A str. ATCC 3502]
fid|6331497|locus|CBO2800|	pyridoxal biosynthesis lyase PdxS [Clostridium botulinum A str. ATCC 3502]
fid|6331508|locus|CBO2474|	proline racemase [Clostridium botulinum A str. ATCC 3502]	1.60711e-06
fid|6331515|locus|CBO3558|	methyl-accepting chemotaxis protein [Clostridium botulinum A str. ATCC 3502]
fid|6331527|locus|CBO2813|	ribonucleoside-diphosphate reductase, beta subunit [Clostridium botulinum A str. ATCC 3502]
fid|6331528|locus|CBO2746|	chemotaxis protein CheY [Clostridium botulinum A str. ATCC 3502]		0.0319987
fid|6331530|locus|CBO1259|	thioredoxin-disulfide reductase [Clostridium botulinum A str. ATCC 3502]
fid|6331533|locus|CBO2512|	bifunctional phosphopantothenoylcysteine decarboxylase/phosphopantothenate synthase [Clostridium botulinum A str. ATCC 3502]
fid|6331536|locus|CBO0537|	NAD synthetase [Clostridium botulinum A str. ATCC 3502]
fid|6331542|locus|CBO2421|	hypothetical protein [Clostridium botulinum A str. ATCC 3502]
fid|6331545|locus|CBO3306|	redox-sensing transcriptional repressor Rex [Clostridium botulinum A str. ATCC 3502]
fid|6331546|locus|CBO0863|	secreted lipase [Clostridium botulinum A str. ATCC 3502]		0.00296155
fid|6331549|locus|CBO2859|	23S rRNA (uracil-5-)-methyltransferase RumA [Clostridium botulinum A str. ATCC 3502]
fid|6331553|locus|CBO2911|	thiamine biosynthesis protein ThiC [Clostridium botulinum A str. ATCC 3502]	0.000143172
fid|6331566|locus|CBO3479|	50S ribosomal protein L4 [Clostridium botulinum A str. ATCC 3502]	4.83391e-13
fid|6331567|locus|CBO1499|	D-methionine ABC transporter, ATP-binding protein [Clostridium botulinum A str. ATCC 3502]
fid|6331588|locus|CBO1353|	hypothetical protein [Clostridium botulinum A str. ATCC 3502]
fid|6331590|locus|CBO3299|	chaperonin, 10 kDa [Clostridium botulinum A str. ATCC 3502]
fid|6331605|locus|CBO3496|	elongation factor Tu [Clostridium botulinum A str. ATCC 3502]	1.33227e-15
fid|6331626|locus|CBO1192|	pyruvate-flavodoxin oxidoreductase [Clostridium botulinum A str. ATCC 3502]
fid|6331635|locus|CBO1354|	methyl-accepting chemotaxis protein [Clostridium botulinum A str. ATCC 3502]
fid|6331641|locus|CBO2820|	pyridine nucleotide-disulphide oxidoreductase family protein [Clostridium botulinum A str. ATCC 3502]		0.0110692
fid|6331643|locus|CBO2055|	glucose-1-phosphate thymidylyltransferase [Clostridium botulinum A str. ATCC 3502]
fid|6331658|locus|CBO2626|	V-type ATP synthase subunit C [Clostridium botulinum A str. ATCC 3502]	3.23463e-05	0.000604667
fid|6331659|locus|CBO1868|	amino acid ABC transporter permease [Clostridium botulinum A str. ATCC 3502]
fid|6331667|locus|CBO0612|	membrane protein [Clostridium botulinum A str. ATCC 3502]
fid|6331672|locus|CBO2267|	hypothetical protein [Clostridium botulinum A str. ATCC 3502]		0.0348683
fid|6331690|locus|CBO2465|	hypothetical protein [Clostridium botulinum A str. ATCC 3502]
fid|6331706|locus|CBO2629|	V-type ATP synthase subunit I [Clostridium botulinum A str. ATCC 3502]	4.27529e-07	0.0047728
fid|6331714|locus|CBO1094|	glutamyl-tRNA synthetase [Clostridium botulinum A str. ATCC 3502]	2.71566e-06
fid|6331717|locus|CBO3604|	3-oxoacyl-(acyl-carrier-protein) synthase III [Clostridium botulinum A str. ATCC 3502]
fid|6331728|locus|CBO2564|	alanyl-tRNA synthetase [Clostridium botulinum A str. ATCC 3502]
fid|6331730|locus|CBO2108|	acetaldehyde dehydrogenase (acetylating) [Clostridium botulinum A str. ATCC 3502]		0.0168901
fid|6331736|locus|CBO2635|	putative manganese-dependent inorganic pyrophosphatase [Clostridium botulinum A str. ATCC 3502]	2.51174e-09
fid|6331738|locus|CBO0542|	xaa-pro aminopeptidase [Clostridium botulinum A str. ATCC 3502]
fid|6331739|locus|CBO2539|	twitching motility protein [Clostridium botulinum A str. ATCC 3502]
fid|6331740|locus|CBO3561|	putative peptidyl-prolyl cis-trans isomerase, cyclophilin-type [Clostridium botulinum A str. ATCC 3502]
fid|6331747|locus|CBO3228|	ATP-dependent protease La [Clostridium botulinum A str. ATCC 3502]
fid|6331761|locus|CBO1620|	collagenase [Clostridium botulinum A str. ATCC 3502]
fid|6331764|locus|CBO2126|	iron-containing alcohol dehydrogenase [Clostridium botulinum A str. ATCC 3502]
fid|6331765|locus|CBO1790|	small, acid-soluble spore protein beta [Clostridium botulinum A str. ATCC 3502]
fid|6331770|locus|CBO1609|	hypothetical protein [Clostridium botulinum A str. ATCC 3502]
fid|6331772|locus|CBO3025|	hypothetical protein [Clostridium botulinum A str. ATCC 3502]
fid|6331773|locus|CBO0220|	putative sugar ABC transporter, ATP-binding protein [Clostridium botulinum A str. ATCC 3502]
fid|6331776|locus|CBO1325|	rubrerythrin [Clostridium botulinum A str. ATCC 3502]	1.0548e-09	0.024999
fid|6331789|locus|CBO3278|	glucose-6-phosphate isomerase [Clostridium botulinum A str. ATCC 3502]
fid|6331794|locus|CBO3596|	biotin carboxylase [Clostridium botulinum A str. ATCC 3502]
fid|6331803|locus|CBO2504|	protein kinase [Clostridium botulinum A str. ATCC 3502]
fid|6331809|locus|CBO3614|	acyl-ACP thioesterase family protein [Clostridium botulinum A str. ATCC 3502]
fid|6331820|locus|CBO1897|	elongation factor P [Clostridium botulinum A str. ATCC 3502]	1.46133e-06
fid|6331822|locus|CBO3048|	small acid-soluble spore protein [Clostridium botulinum A str. ATCC 3502]
fid|6331837|locus|CBO0539|	membrane protein [Clostridium botulinum A str. ATCC 3502]		0.0488204
fid|6331851|locus|CBO2605|	putative aminopeptidase 1 [Clostridium botulinum A str. ATCC 3502]	1.2007e-09
fid|6331862|locus|CBO0230|	phosphopyruvate hydratase [Clostridium botulinum A str. ATCC 3502]	6.87225e-05
fid|6331865|locus|CBO2484|	electron transferring subunit of proline reductase [Clostridium botulinum A str. ATCC 3502]
fid|6331869|locus|CBO1409|	C4-dicarboxylate transporter [Clostridium botulinum A str. ATCC 3502]
fid|6331870|locus|CBO1886|	transcription antitermination protein NusB [Clostridium botulinum A str. ATCC 3502]
fid|6331880|locus|CBO0501|	thiol peroxidase [Clostridium botulinum A str. ATCC 3502]
fid|6331882|locus|CBO2989|	50S ribosomal protein L21 [Clostridium botulinum A str. ATCC 3502]
fid|6331893|locus|CBO0106|	radical SAM domain protein [Clostridium botulinum A str. ATCC 3502]
fid|6331901|locus|CBO1443|	secreted protease [Clostridium botulinum A str. ATCC 3502]
fid|6331902|locus|CBO1072|	arginyl-tRNA synthetase [Clostridium botulinum A str. ATCC 3502]	0.010922
fid|6331906|locus|CBO3544|	ribose-phosphate pyrophosphokinase [Clostridium botulinum A str. ATCC 3502]	1.52207e-05	0.00911783
fid|6331913|locus|CBO3461|	preprotein translocase subunit SecY [Clostridium botulinum A str. ATCC 3502]
fid|6331918|locus|CBO1095|	glyceraldehyde-3-phosphate dehydrogenase, type I [Clostridium botulinum A str. ATCC 3502]
fid|6331920|locus|CBO2760|	pyruvate-flavodoxin oxidoreductase [Clostridium botulinum A str. ATCC 3502]	4.93066e-11
fid|6331928|locus|CBO2559|	RNA-metabolizing metallo-beta-lactamase family protein [Clostridium botulinum A str. ATCC 3502]
fid|6331929|locus|CBO2199|	isocaprenoyl-CoA:2-hydroxyisocaproate CoA-transferase [Clostridium botulinum A str. ATCC 3502]
fid|6331932|locus|CBO2432|	ribosome recycling factor [Clostridium botulinum A str. ATCC 3502]		0.0456245
fid|6331946|locus|CBO2420|	transcription elongation factor NusA [Clostridium botulinum A str. ATCC 3502]	0.00721234
fid|6331950|locus|CBO3394|	putative transketolase, C-terminal subunit [Clostridium botulinum A str. ATCC 3502]	0.0379968	0.0299999
fid|6331954|locus|CBO3519|	transcription elongation factor GreA [Clostridium botulinum A str. ATCC 3502]
fid|6331962|locus|CBO2263|	M24 family metallopeptidase [Clostridium botulinum A str. ATCC 3502]	5.71687e-07
fid|6331967|locus|CBO0697|	glycine cleavage system protein H [Clostridium botulinum A str. ATCC 3502]
fid|6331970|locus|CBO1169|	indigoidine synthase A family protein [Clostridium botulinum A str. ATCC 3502]
fid|6331987|locus|CBO0145|	uracil phosphoribosyltransferase [Clostridium botulinum A str. ATCC 3502]	0.000179486	0.00534643
fid|6332006|locus|CBO2455|	acyl carrier protein [Clostridium botulinum A str. ATCC 3502]
fid|6332009|locus|CBO1264|	glycine reductase complex component C, alpha subunit [Clostridium botulinum A str. ATCC 3502]
fid|6332013|locus|CBO1887|	alkaline shock protein [Clostridium botulinum A str. ATCC 3502]
fid|6332015|locus|CBO3073|	hypothetical protein [Clostridium botulinum A str. ATCC 3502]
fid|6332016|locus|CBO0349|	carbohydrate-binding protein [Clostridium botulinum A str. ATCC 3502]
fid|6332020|locus|CBO1993|	tagatose-bisphosphate aldolase [Clostridium botulinum A str. ATCC 3502]		4.08315e-05
fid|6332044|locus|CBO0923|	delta-aminolevulinic acid dehydratase [Clostridium botulinum A str. ATCC 3502]
fid|6332055|locus|CBO3410|	glucosamine--fructose-6-phosphate aminotransferase, isomerizing [Clostridium botulinum A str. ATCC 3502]	3.19553e-05
fid|6332068|locus|CBO1235|	deoxyuridine 5'-triphosphate nucleotidohydrolase [Clostridium botulinum A str. ATCC 3502]
fid|6332069|locus|CBO0006|	DNA gyrase subunit B [Clostridium botulinum A str. ATCC 3502]
fid|6332075|locus|CBO3230|	ATP-dependent protease ATP-binding subunit ClpX [Clostridium botulinum A str. ATCC 3502]	0.00181707
fid|6332082|locus|CBO1490|	Na+/H+ antiporter [Clostridium botulinum A str. ATCC 3502]
fid|6332088|locus|CBO3143|	Hsp33-like chaperonin [Clostridium botulinum A str. ATCC 3502]
fid|6332090|locus|CBO3014|	DNA polymerase I [Clostridium botulinum A str. ATCC 3502]
fid|6332093|locus|CBO0372|	electron transport complex, RnfABCDGE type, A subunit [Clostridium botulinum A str. ATCC 3502]
fid|6332094|locus|CBO3137|	translation initiation factor IF-3 [Clostridium botulinum A str. ATCC 3502]	0.000640886	0.00024056
fid|6332095|locus|CBO3107|	oxidoreductase, NAD-binding Rossmann fold family [Clostridium botulinum A str. ATCC 3502]		0.0494876
fid|6332100|locus|CBO2497|	DAK2 domain protein [Clostridium botulinum A str. ATCC 3502]	0.00107505
fid|6332104|locus|CBO0362|	aminotransferase, class V [Clostridium botulinum A str. ATCC 3502]
fid|6332105|locus|CBO2107|	propanediol utilization protein PduL-like protein [Clostridium botulinum A str. ATCC 3502]		0.0455602
fid|6332107|locus|CBO0844|	hypothetical protein [Clostridium botulinum A str. ATCC 3502]
fid|6332112|locus|CBO0890|	spore coat protein [Clostridium botulinum A str. ATCC 3502]
fid|6332120|locus|CBO1387|	major cold shock protein [Clostridium botulinum A str. ATCC 3502]
fid|6332124|locus|CBO1230|	spore coat peptide assembly protein CotJC [Clostridium botulinum A str. ATCC 3502]
fid|6332129|locus|CBO0892|	spore appendage protein [Clostridium botulinum A str. ATCC 3502]		0.00176398
fid|6332134|locus|CBO3218|	ribosomal 5S rRNA E-loop binding protein Ctc/L25/TL5 [Clostridium botulinum A str. ATCC 3502]
fid|6332135|locus|CBO0209|	endonuclease III [Clostridium botulinum A str. ATCC 3502]
fid|6332147|locus|CBO0139|	peptide chain release factor 1 [Clostridium botulinum A str. ATCC 3502]
fid|6332150|locus|CBO1501|	lipoprotein, NLPA family [Clostridium botulinum A str. ATCC 3502]
fid|6332155|locus|CBO3529|	hypothetical protein [Clostridium botulinum A str. ATCC 3502]
fid|6332157|locus|CBO3455|	30S ribosomal protein S13 [Clostridium botulinum A str. ATCC 3502]	5.85616e-10	0.00778236
fid|6332159|locus|CBO2627|	V-type ATPase, E subunit [Clostridium botulinum A str. ATCC 3502]
fid|6332163|locus|CBO2744|	flagellar motor switch protein FliM [Clostridium botulinum A str. ATCC 3502]
fid|6332168|locus|CBO3599|	3-oxoacyl-(acyl carrier protein) synthase II [Clostridium botulinum A str. ATCC 3502]
fid|6332169|locus|CBO2654|	flagellar hook protein flgE [Clostridium botulinum A str. ATCC 3502]
fid|6332170|locus|CBO0177|	RNA-binding protein [Clostridium botulinum A str. ATCC 3502]
fid|6332175|locus|CBO2619|	metallo-beta-lactamase family protein/flavodoxin [Clostridium botulinum A str. ATCC 3502]
fid|6332176|locus|CBO1958|	secreted carbohydrate-binding protein [Clostridium botulinum A str. ATCC 3502]
fid|6332191|locus|CBO3484|	30S ribosomal protein S7 [Clostridium botulinum A str. ATCC 3502]	2.75187e-09
fid|6332193|locus|CBO0007|	DNA gyrase subunit A [Clostridium botulinum A str. ATCC 3502]
fid|6332197|locus|CBO1210|	hypothetical protein [Clostridium botulinum A str. ATCC 3502]		0.00135484
fid|6332204|locus|CBO1014|	aspartate aminotransferase [Clostridium botulinum A str. ATCC 3502]		0.00283625
fid|6332206|locus|CBO3191|	hypothetical protein [Clostridium botulinum A str. ATCC 3502]	4.50751e-14
fid|6332217|locus|CBO1229|	spore coat peptide assembly protein CotJB [Clostridium botulinum A str. ATCC 3502]
fid|6332218|locus|CBO2986|	GTPase ObgE [Clostridium botulinum A str. ATCC 3502]
fid|6332222|locus|CBO2413|	polynucleotide phosphorylase/polyadenylase [Clostridium botulinum A str. ATCC 3502]	1.55473e-07
fid|6332229|locus|CBO2594|	carbamate kinase [Clostridium botulinum A str. ATCC 3502]	4.07734e-11
fid|6332233|locus|CBO2517|	stage IV sporulation protein A [Clostridium botulinum A str. ATCC 3502]		0.00161887
fid|6332235|locus|CBO3427|	phosphate butyryltransferase [Clostridium botulinum A str. ATCC 3502]	2.66454e-15
fid|6332236|locus|CBO3538|	peptidylprolyl isomerase [Clostridium botulinum A str. ATCC 3502]
fid|6332245|locus|CBO1407|	NADH-dependent butanol dehydrogenase [Clostridium botulinum A str. ATCC 3502]	9.65122e-10
fid|6332253|locus|CBO2166|	2-enoate reductase [Clostridium botulinum A str. ATCC 3502]	0.00117274	0.0191164
fid|6332259|locus|CBO3054|	aspartyl-tRNA synthetase [Clostridium botulinum A str. ATCC 3502]	0.00163935
fid|6332261|locus|CBO2573|	DegV family protein [Clostridium botulinum A str. ATCC 3502]
fid|6332263|locus|CBO2398|	phosphocarrier protein HPr [Clostridium botulinum A str. ATCC 3502]	0.0138956
fid|6332268|locus|CBO2464|	proline reductase protein [Clostridium botulinum A str. ATCC 3502]	4.74001e-08	0.0174564
fid|6332300|locus|CBO3142|	ABC transporter ATP-binding protein [Clostridium botulinum A str. ATCC 3502]
fid|6332303|locus|CBO1521|	redox family protein [Clostridium botulinum A str. ATCC 3502]
fid|6332304|locus|CBO1166|	aspartate aminotransferase [Clostridium botulinum A str. ATCC 3502]
fid|6332306|locus|CBO2117|	glycyl-radical activating family protein [Clostridium botulinum A str. ATCC 3502]
fid|6332307|locus|CBO2499|	50S ribosomal protein L28 [Clostridium botulinum A str. ATCC 3502]
fid|6332308|locus|CBO2802|	ATP-dependent RNA helicase, DEAD/DEAH box family [Clostridium botulinum A str. ATCC 3502]
fid|6332324|locus|CBO0748|	hypothetical protein [Clostridium botulinum A str. ATCC 3502]		0.00995788
fid|6332328|locus|CBO0411|	UDP-N-acetylmuramyl tripeptide synthetase-like protein [Clostridium botulinum A str. ATCC 3502]
fid|6332332|locus|CBO2461|	proline reductase protein [Clostridium botulinum A str. ATCC 3502]	5.94186e-06
fid|6332336|locus|CBO3569|	hypothetical protein [Clostridium botulinum A str. ATCC 3502]	0.000681504
fid|6332338|locus|CBO0002|	DNA polymerase III subunit beta [Clostridium botulinum A str. ATCC 3502]
fid|6332344|locus|CBO3130|	phenylalanyl-tRNA synthetase subunit beta [Clostridium botulinum A str. ATCC 3502]
fid|6332347|locus|CBO0438|	peptidase T [Clostridium botulinum A str. ATCC 3502]	1.7604e-07
fid|6332354|locus|CBO3395|	putative transketolase, N-terminal subunit [Clostridium botulinum A str. ATCC 3502]	0.0224086
fid|6332356|locus|CBO0227|	phosphoglycerate kinase [Clostridium botulinum A str. ATCC 3502]	0.000201461
fid|6332363|locus|CBO0673|	hypothetical protein [Clostridium botulinum A str. ATCC 3502]
fid|6332364|locus|CBO1410|	nicotinate phosphoribosyltransferase [Clostridium botulinum A str. ATCC 3502]
fid|6332374|locus|CBO3471|	50S ribosomal protein L14 [Clostridium botulinum A str. ATCC 3502]	0.0420503
fid|6332376|locus|CBO1482|	hypothetical protein [Clostridium botulinum A str. ATCC 3502]
fid|6332386|locus|CBO2224|	dinitrogenase iron-molybdenum cofactor family protein [Clostridium botulinum A str. ATCC 3502]
fid|6332389|locus|CBO1587|	arginine deiminase [Clostridium botulinum A str. ATCC 3502]	1.14141e-08
fid|6332393|locus|CBO3418|	putative L-iditol 2-dehydrogenase [Clostridium botulinum A str. ATCC 3502]
fid|6332397|locus|CBO0840|	non-heme chloroperoxidase [Clostridium botulinum A str. ATCC 3502]
fid|6332406|locus|CBO3150|	oligopeptide/dipeptide ABC transporter, oligopeptide/dipeptide-binding protein [Clostridium botulinum A str. ATCC 3502]
fid|6332410|locus|CBO3415|	PTS system, glucitol/sorbitol-specific, IIBC component [Clostridium botulinum A str. ATCC 3502]
fid|6332411|locus|CBO2733|	flagellar hook-associated protein 2 [Clostridium botulinum A str. ATCC 3502]
fid|6332412|locus|CBO1991|	PTS system, fructose family, IIBC component [Clostridium botulinum A str. ATCC 3502]	2.11943e-07	0.00104731
fid|6332414|locus|CBO2963|	GTP-binding protein LepA [Clostridium botulinum A str. ATCC 3502]
fid|6332420|locus|CBO1070|	hypothetical protein [Clostridium botulinum A str. ATCC 3502]	0.00399892
fid|6332429|locus|CBO3214|	rubredoxin/rubrerythrin [Clostridium botulinum A str. ATCC 3502]	0.000200054
fid|6332438|locus|CBO2405|	recombinase A [Clostridium botulinum A str. ATCC 3502]	6.1428e-06
fid|6332449|locus|CBO2743|	flagellar motor switch protein [Clostridium botulinum A str. ATCC 3502]
fid|6332451|locus|CBO3386|	excinuclease ABC subunit A [Clostridium botulinum A str. ATCC 3502]
fid|6332463|locus|CBO1489|	methylcobamide:CoM methyltransferase [Clostridium botulinum A str. ATCC 3502]
fid|6332464|locus|CBO3563|	putative glutamine synthetase [Clostridium botulinum A str. ATCC 3502]
fid|6332465|locus|CBO3438|	phosphoenolpyruvate-protein phosphotransferase [Clostridium botulinum A str. ATCC 3502]	8.95407e-06	0.00343049
fid|6332469|locus|CBO3197|	electron transfer flavoprotein, alpha subunit/FixB family protein [Clostridium botulinum A str. ATCC 3502]		0.000130807
fid|6332471|locus|CBO3220|	FUR family transcriptional regulator [Clostridium botulinum A str. ATCC 3502]		0.00853683
fid|6332475|locus|CBO0228|	triosephosphate isomerase [Clostridium botulinum A str. ATCC 3502]
fid|6332476|locus|CBO3426|	butyrate kinase [Clostridium botulinum A str. ATCC 3502]	2.22045e-16
fid|6332507|locus|CBO3515|	elongation factor G [Clostridium botulinum A str. ATCC 3502]		0.000138769
fid|6332509|locus|CBO2536|	cell division protein FtsA [Clostridium botulinum A str. ATCC 3502]
fid|6332513|locus|CBO3241|	aspartate carbamoyltransferase catalytic subunit [Clostridium botulinum A str. ATCC 3502]
fid|6332518|locus|CBO2043|	myosin-cross-reactive antigen [Clostridium botulinum A str. ATCC 3502]
fid|6332523|locus|CBO3200|	acetyl-CoA acetyltransferase [Clostridium botulinum A str. ATCC 3502]	2.86836e-09	0.000411378
fid|6332524|locus|CBO1483|	molybdate ABC transporter periplasmic molybdate-binding protein [Clostridium botulinum A str. ATCC 3502]
fid|6332531|locus|CBO2842|	metallo-beta-lactamase family protein/flavodoxin [Clostridium botulinum A str. ATCC 3502]
fid|6332536|locus|CBO3490|	50S ribosomal protein L10 [Clostridium botulinum A str. ATCC 3502]	4.47769e-09	0.0116718
fid|6332550|locus|CBO2458|	acetate kinase [Clostridium botulinum A str. ATCC 3502]	1.77636e-15
fid|6332559|locus|CBO3100|	UDP-N-acetylglucosamine 2-epimerase [Clostridium botulinum A str. ATCC 3502]
fid|6332560|locus|CBO2050|	glycosyl transferase [Clostridium botulinum A str. ATCC 3502]
fid|6332584|locus|CBO3290|	R-phenyllactate dehydratase medium subunit [Clostridium botulinum A str. ATCC 3502]		0.00221015
fid|6332585|locus|CBO1471|	5'-methylthioadenosine/S-adenosylhomocysteine nucleosidase [Clostridium botulinum A str. ATCC 3502]
fid|6332601|locus|CBO3452|	DNA-directed RNA polymerase subunit alpha [Clostridium botulinum A str. ATCC 3502]	6.8277e-08
fid|6332605|locus|CBO3480|	50S ribosomal protein L3 [Clostridium botulinum A str. ATCC 3502]	1.72198e-06	0.00760346
fid|6332607|locus|CBO1987|	PTS system, trehalose-specific IIBC component [Clostridium botulinum A str. ATCC 3502]
fid|6332615|locus|CBO3305|	ferredoxin-NADP(+) reductase subunit alpha [Clostridium botulinum A str. ATCC 3502]
fid|6332617|locus|CBO3524|	ATP-dependent metalloprotease FtsH [Clostridium botulinum A str. ATCC 3502]
fid|6332628|locus|CBO1215|	L-serine dehydratase, iron-sulfur-dependent, alpha subunit [Clostridium botulinum A str. ATCC 3502]
fid|6332629|locus|CBO3312|	pyruvate carboxylase [Clostridium botulinum A str. ATCC 3502]
fid|6332630|locus|CBO2946|	GTP-binding protein Era [Clostridium botulinum A str. ATCC 3502]
fid|6332636|locus|CBO3459|	methionine aminopeptidase, type I [Clostridium botulinum A str. ATCC 3502]
fid|6332637|locus|CBO2568|	cysteine desulfurase [Clostridium botulinum A str. ATCC 3502]
fid|6332638|locus|CBO2888|	diaminopropionate ammonia-lyase [Clostridium botulinum A str. ATCC 3502]
fid|6332643|locus|CBO3344|	prolyl-tRNA synthetase [Clostridium botulinum A str. ATCC 3502]	0.0224364
fid|6332647|locus|CBO0094|	anaerobic ribonucleoside triphosphate reductase [Clostridium botulinum A str. ATCC 3502]
fid|6332649|locus|CBO2053|	aminotransferase, DegT/DnrJ/EryC1/StrS family [Clostridium botulinum A str. ATCC 3502]		0.0241102
fid|6332661|locus|CBO3286|	electron transfer flavoprotein alpha-subunit [Clostridium botulinum A str. ATCC 3502]	0.000119553	0.00583837
fid|6332673|locus|CBO3329|	peptide chain release factor 3 [Clostridium botulinum A str. ATCC 3502]
fid|6332678|locus|CBO2814|	ribonucleotide-diphosphate reductase subunit alpha [Clostridium botulinum A str. ATCC 3502]
fid|6332680|locus|CBO2959|	molecular chaperone DnaK [Clostridium botulinum A str. ATCC 3502]	7.0221e-08
fid|6332683|locus|CBO3509|	negative regulator of genetic competence MecB/ClpC [Clostridium botulinum A str. ATCC 3502]
fid|6332698|locus|CBO2414|	30S ribosomal protein S15 [Clostridium botulinum A str. ATCC 3502]		5.26841e-05
fid|6332702|locus|CBO3338|	putative aminopeptidase 2 [Clostridium botulinum A str. ATCC 3502]		0.00587153
fid|6332704|locus|CBO1438|	iron-containing alcohol dehydrogenase [Clostridium botulinum A str. ATCC 3502]	0.00316199	0.00143601
fid|6332708|locus|CBO3239|	dihydroorotase, multifunctional complex type [Clostridium botulinum A str. ATCC 3502]
fid|6332712|locus|CBO1801|	tRNA-i(6)A37 thiotransferase enzyme MiaB [Clostridium botulinum A str. ATCC 3502]
fid|6332721|locus|CBO1990|	PTS system, fructose family, IIA component [Clostridium botulinum A str. ATCC 3502]	0.0122238	0.0011886
fid|6332722|locus|CBO0370|	electron transport complex, RnfABCDGE type, G subunit [Clostridium botulinum A str. ATCC 3502]
fid|6332726|locus|CBO0462|	hypothetical protein [Clostridium botulinum A str. ATCC 3502]
fid|6332732|locus|CBO1966|	secreted protein [Clostridium botulinum A str. ATCC 3502]
fid|6332735|locus|CBO3067|	preprotein translocase subunit YajC [Clostridium botulinum A str. ATCC 3502]
fid|6332740|locus|CBO0368|	electron transport complex, RnfABCDGE type, C subunit [Clostridium botulinum A str. ATCC 3502]	0.024425
fid|6332748|locus|CBO2839|	PTS system, N-acetylglucosamine-specific, IIBC component [Clostridium botulinum A str. ATCC 3502]
fid|6332757|locus|CBO0193|	fructose-1,6-bisphosphate aldolase, class II [Clostridium botulinum A str. ATCC 3502]	8.17624e-09
fid|6332758|locus|CBO0065|	arginine deiminase [Clostridium botulinum A str. ATCC 3502]	0.00202426
fid|6332765|locus|CBO1261|	glycine/sarcosine/betaine reductase complex protein A [Clostridium botulinum A str. ATCC 3502]
fid|6332767|locus|CBO3027|	hypothetical protein [Clostridium botulinum A str. ATCC 3502]
fid|6332771|locus|CBO2222|	4Fe-4S cluster containing ParA family ATPase protein [Clostridium botulinum A str. ATCC 3502]
fid|6332773|locus|CBO3182|	pyrroline-5-carboxylate reductase [Clostridium botulinum A str. ATCC 3502]	0.00610153
fid|6332775|locus|CBO0801|	hemagglutinin component of the neurotoxin complex [Clostridium botulinum A str. ATCC 3502]	3.29426e-05
fid|6332777|locus|CBO1796|	aluminum resistance protein [Clostridium botulinum A str. ATCC 3502]
fid|6332778|locus|CBO3284|	D-lactate dehydrogenase [Clostridium botulinum A str. ATCC 3502]	0.0343235	0.000523721
fid|6332802|locus|CBO2928|	glycerophosphoryl diester phosphodiesterase family protein [Clostridium botulinum A str. ATCC 3502]
fid|6332804|locus|CBO3645|	putative inner membrane protein translocase component YidC [Clostridium botulinum A str. ATCC 3502]
fid|6332818|locus|CBO3464|	30S ribosomal protein S5 [Clostridium botulinum A str. ATCC 3502]	9.11274e-08	0.0359171
fid|6332822|locus|CBO1825|	4-carboxymuconolactone decarboxylase [Clostridium botulinum A str. ATCC 3502]
fid|6332826|locus|CBO2396|	adenylosuccinate lyase [Clostridium botulinum A str. ATCC 3502]
fid|6332832|locus|CBO3454|	30S ribosomal protein S11 [Clostridium botulinum A str. ATCC 3502]	1.06309e-05	0.00854825
fid|6332835|locus|CBO2883|	putative chlorohydrolase/aminohydrolase [Clostridium botulinum A str. ATCC 3502]		0.00598572
fid|6332837|locus|CBO0647|	hypothetical protein [Clostridium botulinum A str. ATCC 3502]
fid|6332844|locus|CBO1256|	glycine reductase complex component B, alpha and beta subunits [Clostridium botulinum A str. ATCC 3502]	0.00528239
fid|6332850|locus|CBO0031|	DNA polymerase III subunits gamma and tau [Clostridium botulinum A str. ATCC 3502]
fid|6332863|locus|CBO0156|	F0F1 ATP synthase subunit beta [Clostridium botulinum A str. ATCC 3502]	0.000596063
fid|6332870|locus|CBO2028|	proton-dependent oligopeptide transporter [Clostridium botulinum A str. ATCC 3502]
fid|6332871|locus|CBO3453|	30S ribosomal protein S4 [Clostridium botulinum A str. ATCC 3502]	1.85688e-09	0.0161622
fid|6332872|locus|CBO1056|	cell surface protein [Clostridium botulinum A str. ATCC 3502]		0.0474207
fid|6332883|locus|CBO3265|	aspartyl/glutamyl-tRNA amidotransferase subunit B [Clostridium botulinum A str. ATCC 3502]
fid|6332885|locus|CBO2885|	aspartate/ornithine carbamoyltransferase family protein [Clostridium botulinum A str. ATCC 3502]	4.15614e-09
fid|6332887|locus|CBO3340|	hypothetical protein [Clostridium botulinum A str. ATCC 3502]
fid|6332900|locus|CBO2938|	RNA polymerase sigma factor RpoD [Clostridium botulinum A str. ATCC 3502]
fid|6332907|locus|CBO2502|	ribulose-phosphate 3-epimerase [Clostridium botulinum A str. ATCC 3502]
fid|6332908|locus|CBO3600|	3-ketoacyl-(acyl-carrier-protein) reductase [Clostridium botulinum A str. ATCC 3502]		0.000701731
fid|6332909|locus|CBO3598|	acetyl-CoA carboxylase biotin carboxyl carrier protein [Clostridium botulinum A str. ATCC 3502]		0.0289488
fid|6332922|locus|CBO1257|	glycine reductase complex component b gamma subunit [Clostridium botulinum A str. ATCC 3502]	0.00979936
fid|6332931|locus|CBO2008|	hypothetical protein [Clostridium botulinum A str. ATCC 3502]
fid|6332934|locus|CBO2943|	CBS domain protein [Clostridium botulinum A str. ATCC 3502]
fid|6332935|locus|CBO2784|	glycerol kinase [Clostridium botulinum A str. ATCC 3502]
fid|6332946|locus|CBO2466|	electron transferring subunit of proline reductase [Clostridium botulinum A str. ATCC 3502]		2.42619e-05
fid|6332954|locus|CBO3423|	2-ketoisovalerate ferredoxin reductase [Clostridium botulinum A str. ATCC 3502]	3.7711e-09	0.0201337
fid|6332958|locus|CBO3481|	30S ribosomal protein S10 [Clostridium botulinum A str. ATCC 3502]	2.95063e-06	0.00782311
fid|6332960|locus|CBO2624|	V-type ATP synthase subunit B [Clostridium botulinum A str. ATCC 3502]	0.00149574	8.90255e-06
fid|6332970|locus|CBO2110|	ethanolamine utilization protein EutQ-like protein [Clostridium botulinum A str. ATCC 3502]
fid|6332972|locus|CBO1444|	secreted protease [Clostridium botulinum A str. ATCC 3502]
fid|6332980|locus|CBO2121|	microcompartments family protein [Clostridium botulinum A str. ATCC 3502]
fid|6332991|locus|CBO1227|	putative oligopeptide ABC transporter, oligopeptide-binding protein [Clostridium botulinum A str. ATCC 3502]
fid|6332992|locus|CBO3604A|	MarR family transcriptional regulator [Clostridium botulinum A str. ATCC 3502]
fid|6332995|locus|CBO1457|	UDP-N-acetylmuramoylalanyl-D-glutamate--2, 6-diaminopimelate ligase [Clostridium botulinum A str. ATCC 3502]
fid|6333001|locus|CBO0016|	seryl-tRNA synthetase [Clostridium botulinum A str. ATCC 3502]
fid|6333003|locus|CBO0696|	glycine cleavage system aminomethyltransferase T [Clostridium botulinum A str. ATCC 3502]
fid|6333009|locus|CBO2907|	peptidase [Clostridium botulinum A str. ATCC 3502]
fid|6333010|locus|CBO2448|	30S ribosomal protein S16 [Clostridium botulinum A str. ATCC 3502]
fid|6333012|locus|CBO0834|	putative pleiotropic regulatory protein [Clostridium botulinum A str. ATCC 3502]
fid|6333014|locus|CBO3627|	single-strand binding protein [Clostridium botulinum A str. ATCC 3502]
fid|6333016|locus|CBO3373|	6-phosphofructokinase [Clostridium botulinum A str. ATCC 3502]	5.77455e-06
fid|6333035|locus|CBO3304|	putative oxidoreductase [Clostridium botulinum A str. ATCC 3502]		0.0451582
fid|6333039|locus|CBO2223|	4Fe-4S cluster containing ParA family ATPase protein [Clostridium botulinum A str. ATCC 3502]
fid|6333049|locus|CBO3102|	hypothetical protein [Clostridium botulinum A str. ATCC 3502]		0.040347
fid|6333053|locus|CBO0833|	exopolysaccharide biosynthesis protein [Clostridium botulinum A str. ATCC 3502]
fid|6333061|locus|CBO0038|	hypothetical protein [Clostridium botulinum A str. ATCC 3502]
fid|6333065|locus|CBO3002|	rod shape-determining protein MreB [Clostridium botulinum A str. ATCC 3502]	7.83671e-06
fid|6333068|locus|CBO2567|	putative iron-sulfur cluster assembly protein [Clostridium botulinum A str. ATCC 3502]
fid|6333069|locus|CBO0021|	ABC transporter, ATP-binding protein [Clostridium botulinum A str. ATCC 3502]
fid|6333073|locus|CBO2477|	subunit of proline reductase [Clostridium botulinum A str. ATCC 3502]	8.28373e-11
fid|6333078|locus|CBO3543|	DNA-binding response regulator [Clostridium botulinum A str. ATCC 3502]
fid|6333082|locus|CBO2061|	secreted lipase [Clostridium botulinum A str. ATCC 3502]
fid|6333105|locus|CBO3199|	butyryl-CoA dehydrogenase [Clostridium botulinum A str. ATCC 3502]	4.38617e-07
fid|6333116|locus|CBO1493|	putative methylcobalamin:coenzyme M methyltransferase [Clostridium botulinum A str. ATCC 3502]
fid|6333127|locus|CBO3445|	30S ribosomal protein S9 [Clostridium botulinum A str. ATCC 3502]	4.89611e-05
fid|6333131|locus|CBO3619|	phosphoglucomutase/phosphomannomutase family protein [Clostridium botulinum A str. ATCC 3502]
fid|6333142|locus|CBO2435|	30S ribosomal protein S2 [Clostridium botulinum A str. ATCC 3502]	3.14896e-10
fid|6333145|locus|CBO3566|	UDP-N-acetylglucosamine 1-carboxyvinyltransferase [Clostridium botulinum A str. ATCC 3502]	0.006815	0.0359889
fid|6333150|locus|CBO2273|	hypothetical protein [Clostridium botulinum A str. ATCC 3502]
fid|6333158|locus|CBO1308|	ABC transporter permease/ATP-binding protein [Clostridium botulinum A str. ATCC 3502]
fid|6333159|locus|CBO3289|	R-phenyllactate dehydratase small subunit [Clostridium botulinum A str. ATCC 3502]		0.00328529
fid|6333160|locus|CBO3493|	transcription antitermination protein NusG [Clostridium botulinum A str. ATCC 3502]
fid|6333169|locus|CBO2031|	proline iminopeptidase [Clostridium botulinum A str. ATCC 3502]
fid|6333174|locus|CBO2426|	1-deoxy-D-xylulose 5-phosphate reductoisomerase [Clostridium botulinum A str. ATCC 3502]
fid|6333182|locus|CBO2819|	dihydropyrimidine dehydrogenase [Clostridium botulinum A str. ATCC 3502]		0.0123283
fid|6333183|locus|CBO0085|	macrolide ABC transporter [Clostridium botulinum A str. ATCC 3502]
fid|6333198|locus|CBO3201|	3-hydroxybutyryl-CoA dehydrogenase [Clostridium botulinum A str. ATCC 3502]	8.88178e-16
fid|6333206|locus|CBO1935|	aldehyde ferredoxin oxidoreductase, tungsten-containing [Clostridium botulinum A str. ATCC 3502]
fid|6333214|locus|CBO3333|	desulfoferrodoxin [Clostridium botulinum A str. ATCC 3502]	1.53098e-06
fid|6333221|locus|CBO0088|	ATP/GTP-binding-like protein [Clostridium botulinum A str. ATCC 3502]
fid|6333231|locus|CBO1869|	exported protein [Clostridium botulinum A str. ATCC 3502]	1.4582e-09
fid|6333234|locus|CBO2418|	translation initiation factor IF-2 [Clostridium botulinum A str. ATCC 3502]	1.02726e-07
fid|6333235|locus|CBO3378|	UDP-N-acetylenolpyruvoylglucosamine reductase [Clostridium botulinum A str. ATCC 3502]
fid|6333242|locus|CBO0976|	glycerol dehydrogenase [Clostridium botulinum A str. ATCC 3502]	2.8445e-11
fid|6333243|locus|CBO1818|	methyl-accepting chemotaxis protein [Clostridium botulinum A str. ATCC 3502]
fid|6333252|locus|CBO2514|	hypothetical protein [Clostridium botulinum A str. ATCC 3502]		0.00714822
fid|6333254|locus|CBO1446|	secreted protease [Clostridium botulinum A str. ATCC 3502]
fid|6333255|locus|CBO2747|	chemotaxis protein CheC [Clostridium botulinum A str. ATCC 3502]
fid|6333259|locus|CBO3157|	single-stranded DNA-binding protein [Clostridium botulinum A str. ATCC 3502]
fid|6333262|locus|CBO0020|	exported protein [Clostridium botulinum A str. ATCC 3502]
fid|6333266|locus|CBO3296|	inosine 5'-monophosphate dehydrogenase [Clostridium botulinum A str. ATCC 3502]	1.96223e-06
fid|6333268|locus|CBO3391|	putative cell division ATP-binding protein FtsE [Clostridium botulinum A str. ATCC 3502]
fid|6333271|locus|CBO1228|	hypothetical protein [Clostridium botulinum A str. ATCC 3502]
fid|6333272|locus|CBO3156|	putative 2,3,4,5-tetrahydropyridine-2,6-dicarboxylate N-succinyltransferase [Clostridium botulinum A str. ATCC 3502]		0.0441698
fid|6333279|locus|CBO3601|	malonyl CoA-acyl carrier protein transacylase [Clostridium botulinum A str. ATCC 3502]
fid|6333284|locus|CBO0373|	ferredoxin [Clostridium botulinum A str. ATCC 3502]
fid|6333295|locus|CBO1777|	chemotaxis protein CheV [Clostridium botulinum A str. ATCC 3502]	0.047782	0.0260142
fid|6333299|locus|CBO1656|	membrane protein [Clostridium botulinum A str. ATCC 3502]
fid|6333306|locus|CBO1292|	putative translaldolase [Clostridium botulinum A str. ATCC 3502]	1.39888e-14
fid|6333309|locus|CBO2198|	subunit of oxygen-sensitive 2-hydroxyisocaproyl-CoA dehydratase [Clostridium botulinum A str. ATCC 3502]		0.0147292
fid|6333327|locus|CBO3372|	pyruvate kinase [Clostridium botulinum A str. ATCC 3502]	9.50805e-07	0.0448626
fid|6333342|locus|CBO2749|	chemotaxis protein methyltransferase CheR [Clostridium botulinum A str. ATCC 3502]
fid|6333345|locus|CBO2106|	microcompartments family protein [Clostridium botulinum A str. ATCC 3502]		0.00299105
fid|6333349|locus|CBO3288|	acyl-CoA dehydrogenase family protein [Clostridium botulinum A str. ATCC 3502]	1.14123e-05
fid|6333357|locus|CBO3492|	50S ribosomal protein L11 [Clostridium botulinum A str. ATCC 3502]	2.89049e-07
fid|6333360|locus|CBO3491|	50S ribosomal protein L1 [Clostridium botulinum A str. ATCC 3502]	6.68354e-13
fid|6333361|locus|CBO1999|	glycerol dehydrogenase [Clostridium botulinum A str. ATCC 3502]
fid|6333366|locus|CBO3433|	oxidoreductase, pyridine nucleotide-disulphide family [Clostridium botulinum A str. ATCC 3502]
fid|6333371|locus|CBO2593|	ornithine carbamoyltransferase [Clostridium botulinum A str. ATCC 3502]	8.88383e-06
fid|6333381|locus|CBO2265|	hypothetical protein [Clostridium botulinum A str. ATCC 3502]		0.00257027
fid|6333382|locus|CBO2194|	electron transfer flavoprotein alpha-subunit [Clostridium botulinum A str. ATCC 3502]
fid|6333384|locus|CBO1872|	sporulation transcription factor Spo0A [Clostridium botulinum A str. ATCC 3502]	0.0191412	0.00197329
fid|6333391|locus|CBO3467|	30S ribosomal protein S8 [Clostridium botulinum A str. ATCC 3502]	1.25288e-10
fid|6333398|locus|CBO2910|	hypothetical protein [Clostridium botulinum A str. ATCC 3502]
fid|6333400|locus|CBO3534|	DNA-binding protein HU [Clostridium botulinum A str. ATCC 3502]
fid|6333402|locus|CBO0062|	NlpC/P60 family protein [Clostridium botulinum A str. ATCC 3502]
fid|6333408|locus|CBO0168|	S-adenosylmethionine synthetase [Clostridium botulinum A str. ATCC 3502]	0.00150745
fid|6333412|locus|CBO0496|	hypothetical protein [Clostridium botulinum A str. ATCC 3502]
fid|6333417|locus|CBO3283|	D-lactate dehydrogenase [Clostridium botulinum A str. ATCC 3502]
fid|6333426|locus|CBO0360|	metal dependent phosphohydrolase [Clostridium botulinum A str. ATCC 3502]
fid|6333446|locus|CBO2341|	hypothetical protein [Clostridium botulinum A str. ATCC 3502]
fid|6333447|locus|CBO3420|	phosphoglucosamine mutase [Clostridium botulinum A str. ATCC 3502]
fid|6333449|locus|CBO1145|	hypothetical protein [Clostridium botulinum A str. ATCC 3502]
fid|6333451|locus|CBO2882|	peptidase [Clostridium botulinum A str. ATCC 3502]	0.00311614	0.000217612
fid|6333463|locus|CBO0229|	phosphoglyceromutase [Clostridium botulinum A str. ATCC 3502]
fid|6333471|locus|CBO3116|	Orn/Lys/Arg decarboxylase [Clostridium botulinum A str. ATCC 3502]
fid|6333487|locus|CBO3487|	DNA-directed RNA polymerase subunit beta' [Clostridium botulinum A str. ATCC 3502]	3.35181e-07
fid|6333494|locus|CBO1518|	carbohydrate uptake ABC transporter, CUT1 family, carbohydrate-binding protein [Clostridium botulinum A str. ATCC 3502]
fid|6333498|locus|CBO3643|	tRNA modification GTPase TrmE [Clostridium botulinum A str. ATCC 3502]
fid|6333500|locus|CBO3605|	oxidoreductase, 2-nitropropane dioxygenase family [Clostridium botulinum A str. ATCC 3502]
fid|6333504|locus|CBO2182|	hypothetical protein [Clostridium botulinum A str. ATCC 3502]
fid|6333506|locus|CBO0082|	hypothetical protein [Clostridium botulinum A str. ATCC 3502]
fid|6333511|locus|CBO3421|	subunit of pyruvate:flavodoxin oxidoreductase [Clostridium botulinum A str. ATCC 3502]
fid|6333518|locus|CBO1645|	putative oxidoreductase [Clostridium botulinum A str. ATCC 3502]	0.00703783	0.0125625
fid|6333527|locus|CBO3119|	dehydrogenase, FMN-dependent [Clostridium botulinum A str. ATCC 3502]	7.543e-07
fid|6333532|locus|CBO0075|	methionyl-tRNA synthetase [Clostridium botulinum A str. ATCC 3502]	0.00027398
fid|6333534|locus|CBO0674|	RNA polymerase factor sigma-70 [Clostridium botulinum A str. ATCC 3502]
fid|6333536|locus|CBO3594|	acetyl-CoA carboxylase carboxyl transferase subunit alpha [Clostridium botulinum A str. ATCC 3502]
fid|6333539|locus|CBO2625|	V-type ATP synthase subunit A [Clostridium botulinum A str. ATCC 3502]	5.88059e-05	6.82158e-05
fid|6333541|locus|CBO2232|	aminoacyl-histidine dipeptidase [Clostridium botulinum A str. ATCC 3502]	0.000125762
fid|6333544|locus|CBO2233|	putative low specificity L-threonine aldolase [Clostridium botulinum A str. ATCC 3502]		0.00521002
fid|6333548|locus|CBO2444|	50S ribosomal protein L19 [Clostridium botulinum A str. ATCC 3502]	7.67038e-07
fid|6333560|locus|CBO0117|	LysM domain protein [Clostridium botulinum A str. ATCC 3502]		0.0480838
fid|6333562|locus|CBO3064|	radical SAM domain protein [Clostridium botulinum A str. ATCC 3502]
fid|6333575|locus|CBO2628|	V-type ATP synthase subunit K [Clostridium botulinum A str. ATCC 3502]	0.000508032
fid|6333577|locus|CBO0329|	hypothetical protein [Clostridium botulinum A str. ATCC 3502]
fid|6333578|locus|CBO3535|	MazG family protein [Clostridium botulinum A str. ATCC 3502]	0.0345667
fid|6333586|locus|CBO3446|	50S ribosomal protein L13 [Clostridium botulinum A str. ATCC 3502]	5.62707e-06	0.00114615
fid|6333592|locus|CBO0173|	preprotein translocase subunit SecA [Clostridium botulinum A str. ATCC 3502]	0.00172782
fid|6333597|locus|CBO3472A|	50S ribosomal protein L29 [Clostridium botulinum A str. ATCC 3502]
fid|6333601|locus|CBO3517|	glycyl-tRNA synthetase [Clostridium botulinum A str. ATCC 3502]
fid|6333604|locus|CBO3466|	50S ribosomal protein L6 [Clostridium botulinum A str. ATCC 3502]	1.83365e-10	0.0012982
fid|6333612|locus|CBO2953|	30S ribosomal protein S21 [Clostridium botulinum A str. ATCC 3502]
fid|6333613|locus|CBO2562|	Holliday junction resolvase-like protein [Clostridium botulinum A str. ATCC 3502]
fid|6333626|locus|CBO1329|	hypothetical protein [Clostridium botulinum A str. ATCC 3502]
fid|6333628|locus|CBO2558|	GTP-binding protein TypA [Clostridium botulinum A str. ATCC 3502]		0.00853961
fid|6333643|locus|CBO3451|	50S ribosomal protein L17 [Clostridium botulinum A str. ATCC 3502]	2.01776e-05	0.000605398
fid|6333644|locus|CBO3055|	histidyl-tRNA synthetase [Clostridium botulinum A str. ATCC 3502]
fid|6333660|locus|CBO0408|	hypothetical protein [Clostridium botulinum A str. ATCC 3502]		0.0207977
fid|6333662|locus|CBO0698|	glycine dehydrogenase subunit 1 [Clostridium botulinum A str. ATCC 3502]
fid|6333670|locus|CBO2574|	hypothetical protein [Clostridium botulinum A str. ATCC 3502]	0.00101503	0.00676772
fid|6333672|locus|CBO3152|	dihydrodipicolinate synthase [Clostridium botulinum A str. ATCC 3502]	0.0166318
fid|6333674|locus|CBO2942|	pyruvate phosphate dikinase [Clostridium botulinum A str. ATCC 3502]	0.0199079	0.00165866
fid|6333677|locus|CBO3291|	R-phenyllactate dehydratase activator [Clostridium botulinum A str. ATCC 3502]		0.0269522
fid|6333680|locus|CBO0450|	hydroxyethylthiazole kinase [Clostridium botulinum A str. ATCC 3502]
fid|6333684|locus|CBO2434|	elongation factor Ts [Clostridium botulinum A str. ATCC 3502]	6.51429e-09	0.0172361
fid|6333686|locus|CBO3546|	regulatory protein SpoVG [Clostridium botulinum A str. ATCC 3502]	0.011356
fid|6333698|locus|CBO3138|	threonyl-tRNA synthetase [Clostridium botulinum A str. ATCC 3502]
fid|6333730|locus|CBO2884|	putative selenate reductase subunit YgfK [Clostridium botulinum A str. ATCC 3502]
fid|6333735|locus|CBO0824|	hypothetical protein [Clostridium botulinum A str. ATCC 3502]
fid|6333736|locus|CBO3473|	50S ribosomal protein L16 [Clostridium botulinum A str. ATCC 3502]	6.88103e-07
fid|6333751|locus|CBO2471|	hypothetical protein [Clostridium botulinum A str. ATCC 3502]
fid|6333753|locus|CBO2510|	peptide deformylase [Clostridium botulinum A str. ATCC 3502]
fid|6333754|locus|CBO2981|	putative endoribonuclease L-PSP [Clostridium botulinum A str. ATCC 3502]	2.52339e-05
fid|6333756|locus|CBO3488|	DNA-directed RNA polymerase subunit beta [Clostridium botulinum A str. ATCC 3502]	1.34543e-07
fid|6333764|locus|CBO3603|	acyl carrier protein [Clostridium botulinum A str. ATCC 3502]		0.0400929
fid|6333765|locus|CBO1451|	GTP-dependent nucleic acid-binding protein EngD [Clostridium botulinum A str. ATCC 3502]
fid|6333766|locus|CBO2039|	nitroreductase family protein [Clostridium botulinum A str. ATCC 3502]
fid|6333777|locus|CBO2595|	serine hydroxymethyltransferase [Clostridium botulinum A str. ATCC 3502]	1.99491e-05	0.00482411
fid|6333788|locus|CBO3465|	50S ribosomal protein L18 [Clostridium botulinum A str. ATCC 3502]	9.65897e-05	0.000288028
fid|6333798|locus|CBO2404|	phosphodiesterase [Clostridium botulinum A str. ATCC 3502]
fid|6333831|locus|CBO2035|	hypothetical protein [Clostridium botulinum A str. ATCC 3502]
fid|6333837|locus|CBO3287|	electron transfer flavoprotein beta-subunit [Clostridium botulinum A str. ATCC 3502]	6.46127e-07
fid|6333840|locus|CBO1331|	oxidoreductase, acetyl-CoA synthase subunit [Clostridium botulinum A str. ATCC 3502]
fid|6333845|locus|CBO2350|	phage capsid protein [Clostridium botulinum A str. ATCC 3502]	0.00534354	0.0110216
fid|6333848|locus|CBO3489|	50S ribosomal protein L7/L12 [Clostridium botulinum A str. ATCC 3502]	0.000170508	0.00367337
fid|6333851|locus|CBO2368|	hypothetical protein [Clostridium botulinum A str. ATCC 3502]
fid|6333863|locus|CBO1985|	heat shock protein 90 [Clostridium botulinum A str. ATCC 3502]		0.00643736
fid|6333897|locus|CBO3057|	metallo-beta-lactamase family protein [Clostridium botulinum A str. ATCC 3502]
fid|6333901|locus|CBO3460|	adenylate kinase [Clostridium botulinum A str. ATCC 3502]	0.0212564
fid|6333904|locus|CBO0526|	transcription regulator AsnC [Clostridium botulinum A str. ATCC 3502]
fid|6333910|locus|CBO2758|	hypothetical protein [Clostridium botulinum A str. ATCC 3502]
fid|6333913|locus|CBO3034|	hypothetical protein [Clostridium botulinum A str. ATCC 3502]
fid|6333921|locus|CBO0391|	hypothetical protein [Clostridium botulinum A str. ATCC 3502]
fid|6333922|locus|CBO3499|	RNA methyltransferase, TrmH family, group 3 [Clostridium botulinum A str. ATCC 3502]
fid|6333923|locus|CBO3644|	DNA/RNA-binding protein [Clostridium botulinum A str. ATCC 3502]
fid|6333941|locus|CBO1807|	4-hydroxy-3-methylbut-2-enyl diphosphate reductase/S1 RNA-binding domain protein [Clostridium botulinum A str. ATCC 3502]
fid|6333953|locus|CBO2196|	acyl-CoA dehydrogenase family protein [Clostridium botulinum A str. ATCC 3502]
fid|6333956|locus|CBO2731|	flagellin [Clostridium botulinum A str. ATCC 3502]		0.0056609
fid|6333960|locus|CBO0100|	LacI family transcriptional regulator [Clostridium botulinum A str. ATCC 3502]
fid|6333961|locus|CBO3469|	50S ribosomal protein L5 [Clostridium botulinum A str. ATCC 3502]	1.48863e-09
fid|6333965|locus|CBO3648|	50S ribosomal protein L34 [Clostridium botulinum A str. ATCC 3502]
fid|6333967|locus|CBO3462|	50S ribosomal protein L15 [Clostridium botulinum A str. ATCC 3502]	0.00127293	0.0246837
fid|6333968|locus|CBO2575|	ornithine cyclodeaminase [Clostridium botulinum A str. ATCC 3502]
fid|6333970|locus|CBO1241|	membrane protein [Clostridium botulinum A str. ATCC 3502]
fid|6333971|locus|CBO3292|	E-cinnamoyl-CoA:R-phenyllactate CoA transferase large subunit [Clostridium botulinum A str. ATCC 3502]	2.62591e-06
fid|6333976|locus|CBO0029|	methionine gamma-lyase [Clostridium botulinum A str. ATCC 3502]	0.00643241
fid|6333980|locus|CBO2399|	aspartate aminotransferase [Clostridium botulinum A str. ATCC 3502]
fid|6334003|locus|CBO3523|	formate--tetrahydrofolate ligase [Clostridium botulinum A str. ATCC 3502]
fid|6334007|locus|CBO0342|	DNA-binding protein [Clostridium botulinum A str. ATCC 3502]
fid|6334009|locus|CBO0452|	D-alanine--D-alanine ligase [Clostridium botulinum A str. ATCC 3502]
fid|6334010|locus|CBO1992|	kinase, pfkB family [Clostridium botulinum A str. ATCC 3502]
fid|6334019|locus|CBO0134|	transcription termination factor Rho [Clostridium botulinum A str. ATCC 3502]
fid|6334022|locus|CBO1285|	xanthine dehydrogenase subunit XdhA [Clostridium botulinum A str. ATCC 3502]
fid|6334027|locus|CBO0148|	UDP-N-acetylglucosamine 2-epimerase [Clostridium botulinum A str. ATCC 3502]
fid|6334035|locus|CBO3353|	hypothetical protein [Clostridium botulinum A str. ATCC 3502]
fid|6334038|locus|CBO2197|	subunit of oxygen-sensitive 2-hydroxyisocaproyl-CoA dehydratase [Clostridium botulinum A str. ATCC 3502]
fid|6334046|locus|CBO3470|	50S ribosomal protein L24 [Clostridium botulinum A str. ATCC 3502]	0.0054036	0.00107181
fid|6334052|locus|CBO3472|	30S ribosomal protein S17 [Clostridium botulinum A str. ATCC 3502]
fid|6334053|locus|CBO3202|	3-hydroxybutyryl-CoA dehydratase [Clostridium botulinum A str. ATCC 3502]	0.0011266
fid|6334068|locus|CBO1782|	hypothetical protein [Clostridium botulinum A str. ATCC 3502]		0.00985348
fid|6334078|locus|CBO0219|	lipoprotein, bmp family [Clostridium botulinum A str. ATCC 3502]		0.00158646
fid|6334093|locus|CBO3183|	formate acetyltransferase [Clostridium botulinum A str. ATCC 3502]
fid|6334111|locus|CBO0345|	bifunctional acetaldehyde-CoA/alcohol dehydrogenase [Clostridium botulinum A str. ATCC 3502]		0.01796
fid|6334113|locus|CBO2459|	phosphotransacetylase [Clostridium botulinum A str. ATCC 3502]
fid|6334117|locus|CBO3164|	valyl-tRNA synthetase [Clostridium botulinum A str. ATCC 3502]
fid|6334137|locus|CBO3615|	hypothetical protein [Clostridium botulinum A str. ATCC 3502]
fid|6334144|locus|CBO1030|	ferrous iron transport protein B [Clostridium botulinum A str. ATCC 3502]
fid|6334147|locus|CBO2867|	aminoacyl-histidine dipeptidase [Clostridium botulinum A str. ATCC 3502]		0.00706203
fid|6334149|locus|CBO2997|	septum site-determining protein MinD [Clostridium botulinum A str. ATCC 3502]
fid|6334154|locus|CBO2753|	hypothetical protein [Clostridium botulinum A str. ATCC 3502]
fid|6334155|locus|CBO2745|	putative chemotaxis protein CheW [Clostridium botulinum A str. ATCC 3502]
fid|6334157|locus|CBO3483|	elongation factor G [Clostridium botulinum A str. ATCC 3502]	0
fid|6334158|locus|CBO2470|	hypothetical protein [Clostridium botulinum A str. ATCC 3502]
fid|6334166|locus|CBO1064|	hypothetical protein [Clostridium botulinum A str. ATCC 3502]
fid|6334167|locus|CBO0114|	spore coat protein CotS [Clostridium botulinum A str. ATCC 3502]
fid|6334170|locus|CBO1988|	alpha,alpha-phosphotrehalase [Clostridium botulinum A str. ATCC 3502]
fid|6334181|locus|CBO3295|	GMP synthase [Clostridium botulinum A str. ATCC 3502]	7.86489e-08	0.0165431
fid|6334184|locus|CBO3525|	hypoxanthine phosphoribosyltransferase [Clostridium botulinum A str. ATCC 3502]
fid|6334185|locus|CBO3108|	UDP-glucose/GDP-mannose dehydrogenase family [Clostridium botulinum A str. ATCC 3502]	4.44089e-15
fid|6334187|locus|CBO2118|	formate acetyltransferase [Clostridium botulinum A str. ATCC 3502]	0.000397034
fid|6334190|locus|CBO0172|	ribosomal subunit interface protein [Clostridium botulinum A str. ATCC 3502]	0.00027411
fid|6334195|locus|CBO0803|	hemagglutinin component of the neurotoxin complex [Clostridium botulinum A str. ATCC 3502]	3.26125e-05
fid|6334199|locus|CBO3323|	tyrosyl-tRNA synthetase [Clostridium botulinum A str. ATCC 3502]		0.0437308
fid|6334200|locus|CBO3266|	aspartyl/glutamyl-tRNA amidotransferase subunit A [Clostridium botulinum A str. ATCC 3502]
fid|6334208|locus|CBO3437|	putative lipoprotein [Clostridium botulinum A str. ATCC 3502]
fid|6334212|locus|CBO2195|	electron transfer flavoprotein beta-subunit [Clostridium botulinum A str. ATCC 3502]
fid|6334219|locus|CBO0344|	metallopeptidase [Clostridium botulinum A str. ATCC 3502]	0.000163717	0.0274332
fid|6334222|locus|CBO1797|	RNA chaperone Hfq [Clostridium botulinum A str. ATCC 3502]	0.0368877
fid|6334231|locus|CBO2832|	glycosyl hydrolase, family 18 [Clostridium botulinum A str. ATCC 3502]
fid|6334234|locus|CBO0699|	glycine dehydrogenase subunit 2 [Clostridium botulinum A str. ATCC 3502]
fid|6334235|locus|CBO3478|	ribosomal protein L23 [Clostridium botulinum A str. ATCC 3502]		0.00359226
fid|6334237|locus|CBO1920|	clostripain [Clostridium botulinum A str. ATCC 3502]
fid|6334243|locus|CBO0975|	dihydroxyacetone kinase, subunit I/II [Clostridium botulinum A str. ATCC 3502]	5.92123e-06
fid|6334259|locus|CBO3131|	phenylalanyl-tRNA synthetase, alpha subunit [Clostridium botulinum A str. ATCC 3502]		0.0177293
fid|6334264|locus|CBO3151|	aspartate-semialdehyde dehydrogenase [Clostridium botulinum A str. ATCC 3502]
fid|6334269|locus|CBO0597|	asparaginyl-tRNA synthetase [Clostridium botulinum A str. ATCC 3502]
fid|6334278|locus|CBO2498|	hypothetical protein [Clostridium botulinum A str. ATCC 3502]
fid|6334279|locus|CBO2030|	Xaa-proline dipeptidase [Clostridium botulinum A str. ATCC 3502]		0.0231076
fid|6334289|locus|CBO1594|	hypothetical protein [Clostridium botulinum A str. ATCC 3502]
fid|6334300|locus|CBO1811|	glutamate dehydrogenase, NAD-specific [Clostridium botulinum A str. ATCC 3502]	3.0087e-13
fid|6334301|locus|CBO3112|	UTP-glucose-1-phosphate uridylyltransferase [Clostridium botulinum A str. ATCC 3502]
fid|6334305|locus|CBO2449|	signal recognition particle protein [Clostridium botulinum A str. ATCC 3502]
fid|6334313|locus|CBO3501|	cysteinyl-tRNA synthetase [Clostridium botulinum A str. ATCC 3502]
fid|6334326|locus|CBO2843|	acyl-CoA dehydrogenase family protein/electron transfer protein [Clostridium botulinum A str. ATCC 3502]
fid|6334327|locus|CBO0860|	hypothetical protein [Clostridium botulinum A str. ATCC 3502]
fid|6334328|locus|CBO1404|	D-alanyl-D-alanine carboxypeptidase family protein [Clostridium botulinum A str. ATCC 3502]
fid|6334343|locus|CBO3232|	trigger factor [Clostridium botulinum A str. ATCC 3502]	8.77189e-10	0.0371055
fid|6334344|locus|CBO2519|	GTP-binding protein EngA [Clostridium botulinum A str. ATCC 3502]
fid|6334348|locus|CBO3240|	aspartate carbamoyltransferase regulatory subunit [Clostridium botulinum A str. ATCC 3502]
fid|6334354|locus|CBO3331|	tryptophanyl-tRNA synthetase [Clostridium botulinum A str. ATCC 3502]
fid|6334357|locus|CBO1445|	secreted protease [Clostridium botulinum A str. ATCC 3502]
fid|6334363|locus|CBO1327|	PTS system, glucose-specific, IIABC component [Clostridium botulinum A str. ATCC 3502]	0.00771352	0.000212076
fid|6334377|locus|CBO1159|	30S ribosomal protein S1 [Clostridium botulinum A str. ATCC 3502]
fid|6334380|locus|CBO2786|	hypothetical protein [Clostridium botulinum A str. ATCC 3502]
fid|6334387|locus|CBO1214|	L-serine dehydratase, iron-sulfur-dependent, beta subunit [Clostridium botulinum A str. ATCC 3502]		0.0390618
fid|6334391|locus|CBO1917|	glutamate decarboxylase [Clostridium botulinum A str. ATCC 3502]	1.53408e-05
fid|6334393|locus|CBO3231|	ATP-dependent Clp protease, proteolytic subunit ClpP [Clostridium botulinum A str. ATCC 3502]	0.020004	0.041183
fid|6334399|locus|CBO3518|	lysyl-tRNA synthetase [Clostridium botulinum A str. ATCC 3502]	0.0338001	9.96289e-05
fid|6334411|locus|CBO1069|	pyridine nucleotide-disulphide oxidoreductase [Clostridium botulinum A str. ATCC 3502]	0.0152253	0.00475133
fid|6334413|locus|CBO2480|	subunit of proline reductase [Clostridium botulinum A str. ATCC 3502]	1.48986e-05
fid|6334416|locus|CBO3298|	chaperonin GroEL [Clostridium botulinum A str. ATCC 3502]		0.00369662
fid|6334421|locus|CBO2056|	dTDP-glucose 4,6-dehydratase [Clostridium botulinum A str. ATCC 3502]
fid|6334423|locus|CBO2967|	30S ribosomal protein S20 [Clostridium botulinum A str. ATCC 3502]
fid|6334431|locus|CBO3434|	thioredoxin [Clostridium botulinum A str. ATCC 3502]	0.010435
fid|6334461|locus|CBO1293|	RNA-metabolising metallo-beta-lactamase [Clostridium botulinum A str. ATCC 3502]
fid|6334476|locus|CBO0144|	ribose-5-phosphate isomerase B [Clostridium botulinum A str. ATCC 3502]		0.00805548
fid|6334489|locus|CBO3136|	50S ribosomal protein L35 [Clostridium botulinum A str. ATCC 3502]
fid|6334499|locus|CBO0047|	peptidil-prolyl isomerase family protein [Clostridium botulinum A str. ATCC 3502]	0.00736234
fid|6334505|locus|CBO0404|	tetratricopeptide repeat/DNA binding domain protein [Clostridium botulinum A str. ATCC 3502]
fid|6334508|locus|CBO1385|	nitroreductase family protein [Clostridium botulinum A str. ATCC 3502]
fid|6334527|locus|CBO2351|	hypothetical protein [Clostridium botulinum A str. ATCC 3502]
fid|6334533|locus|CBO2863|	6,7-dimethyl-8-ribityllumazine synthase [Clostridium botulinum A str. ATCC 3502]
fid|6334539|locus|CBO3060|	adenine phosphoribosyltransferase [Clostridium botulinum A str. ATCC 3502]		0.0454922
fid|6334540|locus|CBO0806|	botulinum neurotoxin type A [Clostridium botulinum A str. ATCC 3502]	2.11162e-06
fid|6334543|locus|CBO3198|	electron transfer flavoprotein, beta subunit/FixA family protein [Clostridium botulinum A str. ATCC 3502]		0.000854688
fid|6334547|locus|CBO1804|	aspartate aminotransferase [Clostridium botulinum A str. ATCC 3502]	1.67411e-06
fid|6334552|locus|CBO3602|	oxidoreductase, 2-nitropropane dioxygenase family [Clostridium botulinum A str. ATCC 3502]
fid|6334562|locus|CBO2957|	ribosomal protein L11 methyltransferase [Clostridium botulinum A str. ATCC 3502]		0.0396528
fid|6334564|locus|CBO0380|	cell surface protein [Clostridium botulinum A str. ATCC 3502]
fid|6334574|locus|CBO0825|	hypothetical protein [Clostridium botulinum A str. ATCC 3502]
fid|6334588|locus|CBO2437|	DNA topoisomerase I [Clostridium botulinum A str. ATCC 3502]		0.0181698
fid|6334596|locus|CBO3628|	30S ribosomal protein S6 [Clostridium botulinum A str. ATCC 3502]
fid|6334602|locus|CBO2625A|	V-type ATP synthase subunit F [Clostridium botulinum A str. ATCC 3502]
fid|6334606|locus|CBO1774|	putative drug resistance ABC transporter, ATP-binding protein [Clostridium botulinum A str. ATCC 3502]
fid|6334622|locus|CBO1013|	putative cyclase [Clostridium botulinum A str. ATCC 3502]	0.0400578
fid|6334623|locus|CBO0802|	hemagglutinin component of the neurotoxin complex [Clostridium botulinum A str. ATCC 3502]		0.0116363
fid|6334638|locus|CBO1643|	NADH-dependent butanol dehydrogenase [Clostridium botulinum A str. ATCC 3502]	0.000276434	0.0151302
fid|6334639|locus|CBO0226|	glyceraldehyde-3-phosphate dehydrogenase, type I [Clostridium botulinum A str. ATCC 3502]		0.00184044
fid|6334660|locus|CBO3463|	50S ribosomal protein L30 [Clostridium botulinum A str. ATCC 3502]
fid|6334666|locus|CBO1071|	glycerol-3-phosphate transporter [Clostridium botulinum A str. ATCC 3502]	0.00245801
fid|6334675|locus|CBO0521|	superoxide dismutase, Mn/Fe family [Clostridium botulinum A str. ATCC 3502]
fid|6334679|locus|CBO0864|	oxalate decarboxylase [Clostridium botulinum A str. ATCC 3502]
fid|6334680|locus|CBO1253|	NADP-dependent glyceraldehyde-3-phosphate dehydrogenase [Clostridium botulinum A str. ATCC 3502]
fid|6334683|locus|CBO3080|	GTP-binding protein [Clostridium botulinum A str. ATCC 3502]
fid|6334686|locus|CBO2958|	chaperone protein DnaJ [Clostridium botulinum A str. ATCC 3502]
fid|6334691|locus|CBO1864|	purine nucleoside phosphorylase [Clostridium botulinum A str. ATCC 3502]	2.93099e-14
fid|6334693|locus|CBO1263|	glycine reductase complex component C, beta subunit [Clostridium botulinum A str. ATCC 3502]	3.55271e-15
fid|6334706|locus|CBO3371|	oxidoreductase, aldo/keto reductase family [Clostridium botulinum A str. ATCC 3502]
fid|6334714|locus|CBO1310|	dinitrogenase iron-molybdenum cofactor family protein [Clostridium botulinum A str. ATCC 3502]
fid|6334722|locus|CBO2221|	nitrogenase iron-molybdenum cofactor protein [Clostridium botulinum A str. ATCC 3502]
fid|6334740|locus|CBO2342|	hypothetical protein [Clostridium botulinum A str. ATCC 3502]		0.0216544
fid|6334742|locus|CBO3477|	50S ribosomal protein L2 [Clostridium botulinum A str. ATCC 3502]	2.52321e-10
fid|6334748|locus|CBO2629A|	putative V-type ATPase, G subunit [Clostridium botulinum A str. ATCC 3502]
fid|6334760|locus|CBO2217|	zinc-binding alcohol dehydrogenase [Clostridium botulinum A str. ATCC 3502]
fid|6334764|locus|CBO0154|	F0F1 ATP synthase subunit alpha [Clostridium botulinum A str. ATCC 3502]
fid|6334770|locus|CBO2748|	chemotaxis protein CheA [Clostridium botulinum A str. ATCC 3502]		0.00366784
fid|6334785|locus|CBO1644|	ferredoxin-NADP(+) reductase subunit alpha [Clostridium botulinum A str. ATCC 3502]	0.0349078	0.00258323

## Sheet: ATCC35415
Protein	Description	pval_ttest_cell_timepoint	pval_ttest_cell_media
fid|19423030|locus|VBICloBot15611_0002|	DNA polymerase III beta subunit (EC 2.7.7.7) [Clostridium botulinum F str. Langeland]		0.0300467
fid|19423038|locus|VBICloBot15611_0006|	DNA gyrase subunit B (EC 5.99.1.3) [Clostridium botulinum F str. Langeland]		0.0311962
fid|19423040|locus|VBICloBot15611_0007|	DNA gyrase subunit A (EC 5.99.1.3) [Clostridium botulinum F str. Langeland]
fid|19423066|locus|VBICloBot15611_0015|	Seryl-tRNA synthetase (EC 6.1.1.11) [Clostridium botulinum F str. Langeland]
fid|19423090|locus|VBICloBot15611_0021|	Methionine gamma-lyase (EC 4.4.1.11) [Clostridium botulinum F str. Langeland]	0
fid|19423098|locus|VBICloBot15611_0024|	FIG000557: hypothetical protein co-occurring with RecR [Clostridium botulinum F str. Langeland]
fid|19423110|locus|VBICloBot15611_0030|	probable enzyme with TIM-barrel fold [Clostridium botulinum F str. Langeland]
fid|19423164|locus|VBICloBot15611_0041|	Foldase protein PrsA precursor (EC 5.2.1.8) [Clostridium botulinum F str. Langeland]		0.0474079
fid|19423204|locus|VBICloBot15611_0057|	NLP/P60 family protein [Clostridium botulinum F str. Langeland]
fid|19423210|locus|VBICloBot15611_0060|	Arginine deiminase (EC 3.5.3.6) [Clostridium botulinum F str. Langeland]	0.00370075
fid|19423228|locus|VBICloBot15611_0069|	Methionyl-tRNA synthetase (EC 6.1.1.10) [Clostridium botulinum F str. Langeland]	1.35099e-08
fid|19423240|locus|VBICloBot15611_0075|	FIG00513411: hypothetical protein [Clostridium botulinum F str. Langeland]
fid|19423246|locus|VBICloBot15611_0078|	Probable Co/Zn/Cd efflux system membrane fusion protein [Clostridium botulinum F str. Langeland]
fid|19423248|locus|VBICloBot15611_0079|	Macrolide export ATP-binding/permease protein MacB (EC 3.6.3.-) [Clostridium botulinum F str. Langeland]
fid|19423250|locus|VBICloBot15611_0080|	ABC transporter permease protein [Clostridium botulinum F str. Langeland]
fid|19423252|locus|VBICloBot15611_0081|	Protein mrp homolog [Clostridium botulinum F str. Langeland]
fid|19423262|locus|VBICloBot15611_0086|	Ribonucleotide reductase of class III (anaerobic), large subunit (EC 1.17.4.2) [Clostridium botulinum F str. Langeland]
fid|19423274|locus|VBICloBot15611_0092|	Isoleucyl-tRNA synthetase (EC 6.1.1.5) [Clostridium botulinum F str. Langeland]
fid|19423276|locus|VBICloBot15611_0093|	Catabolite control protein A [Clostridium botulinum F str. Langeland]
fid|19423288|locus|VBICloBot15611_0099|	Fe-S oxidoreductase [Clostridium botulinum F str. Langeland]
fid|19423310|locus|VBICloBot15611_0110|	FIG01032327: hypothetical protein [Clostridium botulinum F str. Langeland]
fid|19423342|locus|VBICloBot15611_0126|	Transcription termination factor Rho [Clostridium botulinum F str. Langeland]
fid|19423352|locus|VBICloBot15611_0131|	Peptide chain release factor 1 [Clostridium botulinum F str. Langeland]		0.0179442
fid|19423362|locus|VBICloBot15611_0136|	Ribose 5-phosphate isomerase B (EC 5.3.1.6) [Clostridium botulinum F str. Langeland]
fid|19423364|locus|VBICloBot15611_0137|	phosphoribosyltransferase [Clostridium botulinum F str. Langeland]	2.00657e-08
fid|19423370|locus|VBICloBot15611_0140|	UDP-N-acetylglucosamine 2-epimerase (EC 5.1.3.14) [Clostridium botulinum F str. Langeland]
fid|19423386|locus|VBICloBot15611_0148|	ATP synthase beta chain (EC 3.6.3.14) [Clostridium botulinum F str. Langeland]
fid|19423400|locus|VBICloBot15611_0155|	MreB-like protein (Mbl protein) [Clostridium botulinum F str. Langeland]	0.00744694
fid|19423418|locus|VBICloBot15611_0159|	S-adenosylmethionine synthetase (EC 2.5.1.6) [Clostridium botulinum F str. Langeland]	0.000351717
fid|19423426|locus|VBICloBot15611_0163|	Ribosomal subunit interface protein [Clostridium botulinum F str. Langeland]	0.00013299
fid|19423428|locus|VBICloBot15611_0164|	Protein export cytoplasm protein SecA ATPase RNA helicase (TC 3.A.5.1.1) [Clostridium botulinum F str. Langeland]
fid|19423436|locus|VBICloBot15611_0168|	Transcription accessory protein (S1 RNA-binding domain) [Clostridium botulinum F str. Langeland]
fid|19423456|locus|VBICloBot15611_0178|	Leucyl-tRNA synthetase (EC 6.1.1.4) [Clostridium botulinum F str. Langeland]
fid|19423472|locus|VBICloBot15611_0185|	Fructose-bisphosphate aldolase class II (EC 4.1.2.13) [Clostridium botulinum F str. Langeland]	2.22045e-16
fid|19423508|locus|VBICloBot15611_0203|	N-terminal domain of CinA protein, COG1058 / C-terminal domain of CinA type S [Clostridium botulinum F str. Langeland]
fid|19423512|locus|VBICloBot15611_0205|	Deblocking aminopeptidase (EC 3.4.11.-) [Clostridium botulinum F str. Langeland]
fid|19423524|locus|VBICloBot15611_0211|	Lipoprotein, Bmp family [Clostridium botulinum F str. Langeland]		0.0467372
fid|19423526|locus|VBICloBot15611_0212|	Putative deoxyribose-specific ABC transporter, ATP-binding protein [Clostridium botulinum F str. Langeland]
fid|19423538|locus|VBICloBot15611_0218|	NAD-dependent glyceraldehyde-3-phosphate dehydrogenase (EC 1.2.1.12) [Clostridium botulinum F str. Langeland]
fid|19423540|locus|VBICloBot15611_0219|	Phosphoglycerate kinase (EC 2.7.2.3) [Clostridium botulinum F str. Langeland]	0.00187576	0.000525396
fid|19423542|locus|VBICloBot15611_0220|	Triosephosphate isomerase (EC 5.3.1.1) [Clostridium botulinum F str. Langeland]	5.9556e-05	0.0069673
fid|19423544|locus|VBICloBot15611_0221|	2,3-bisphosphoglycerate-independent phosphoglycerate mutase (EC 5.4.2.1) [Clostridium botulinum F str. Langeland]		0.0160082
fid|19423546|locus|VBICloBot15611_0222|	Enolase (EC 4.2.1.11) [Clostridium botulinum F str. Langeland]		0.00596635
fid|19423578|locus|VBICloBot15611_0238|	Vanadium haloperoxidase (EC 1.11.1.-) [Clostridium botulinum F str. Langeland]
fid|19423580|locus|VBICloBot15611_0239|	Mannose-6-phosphate isomerase [Clostridium botulinum F str. Langeland]
fid|19423594|locus|VBICloBot15611_0246|	multicopper oxidase, type 3 [Clostridium botulinum F str. Langeland]		0.0250984
fid|19423596|locus|VBICloBot15611_0247|	Glycoprotein gp2 [Clostridium botulinum F str. Langeland]
fid|19423666|locus|VBICloBot15611_0282|	Maltose-6'-phosphate glucosidase (EC 3.2.1.122) [Clostridium botulinum F str. Langeland]		0.00290818
fid|19423674|locus|VBICloBot15611_0286|	Cold shock protein CspG [Clostridium botulinum F str. Langeland]
fid|19423764|locus|VBICloBot15611_0331|	ATP-dependent Zn protease [Clostridium botulinum F str. Langeland]
fid|19423792|locus|VBICloBot15611_0345|	Transcriptional regulator, MerR family [Clostridium botulinum F str. Langeland]
fid|19423796|locus|VBICloBot15611_0347|	Xaa-Pro dipeptidase (Proline dipeptidase) (EC 3.4.13.9) [Clostridium botulinum F str. Langeland]	2.09521e-06
fid|19423798|locus|VBICloBot15611_0348|	Alcohol dehydrogenase (EC 1.1.1.1); Acetaldehyde dehydrogenase (EC 1.2.1.10) [Clostridium botulinum F str. Langeland]	2.6767e-07	0.04994
fid|19423808|locus|VBICloBot15611_0353|	putative sialidase [Clostridium botulinum F str. Langeland]
fid|19423830|locus|VBICloBot15611_0364|	HDIG domain protein [Clostridium botulinum F str. Langeland]
fid|19423834|locus|VBICloBot15611_0366|	Cysteine desulfurase (EC 2.8.1.7) [Clostridium botulinum F str. Langeland]
fid|19423848|locus|VBICloBot15611_0373|	Electron transport complex protein RnfC [Clostridium botulinum F str. Langeland]	0.0440936
fid|19423852|locus|VBICloBot15611_0375|	Electron transport complex protein RnfG [Clostridium botulinum F str. Langeland]
fid|19423858|locus|VBICloBot15611_0378|	Electron transport complex protein RnfB [Clostridium botulinum F str. Langeland]	0.00344354
fid|19423868|locus|VBICloBot15611_0383|	FIG00516818: hypothetical protein [Clostridium botulinum F str. Langeland]	0.00019071	0.0103703
fid|19423876|locus|VBICloBot15611_0387|	Cwp66-like protein/N-acetylmuramoyl-L-alanine amidase (EC 3.5.1.28) [Clostridium botulinum F str. Langeland]
fid|19423886|locus|VBICloBot15611_0392|	Phosphate ABC transporter, periplasmic phosphate-binding protein PstS (TC 3.A.1.7.1) [Clostridium botulinum F str. Langeland]
fid|19423902|locus|VBICloBot15611_0400|	Conserved domain protein [Clostridium botulinum F str. Langeland]		0.0448618
fid|19423926|locus|VBICloBot15611_0412|	FIG00515074: hypothetical protein [Clostridium botulinum F str. Langeland]
fid|19423928|locus|VBICloBot15611_0413|	Xre family DNA-binding domain and TPR-repeat-containing protein [Clostridium botulinum F str. Langeland]
fid|19423930|locus|VBICloBot15611_0414|	Xre family DNA-binding domain and TPR-repeat-containing protein [Clostridium botulinum F str. Langeland]
fid|19423936|locus|VBICloBot15611_0417|	Conserved protein [Clostridium botulinum F str. Langeland]		0.0107628
fid|19423938|locus|VBICloBot15611_0418|	ClpB protein [Clostridium botulinum F str. Langeland]
fid|19423942|locus|VBICloBot15611_0420|	proposed amino acid ligase found clustered with an amidotransferase [Clostridium botulinum F str. Langeland]
fid|19423968|locus|VBICloBot15611_0427|	Aconitate hydratase (EC 4.2.1.3) [Clostridium botulinum F str. Langeland]
fid|19423970|locus|VBICloBot15611_0428|	Isocitrate dehydrogenase [NAD] (EC 1.1.1.41) [Clostridium botulinum F str. Langeland]
fid|19423972|locus|VBICloBot15611_0429|	amino acid ABC transporter, ATP-binding protein [Clostridium botulinum F str. Langeland]
fid|19423986|locus|VBICloBot15611_0436|	FIG00514123: hypothetical protein [Clostridium botulinum F str. Langeland]
fid|19424010|locus|VBICloBot15611_0448|	Tripeptide aminopeptidase (EC 3.4.11.4) [Clostridium botulinum F str. Langeland]	1.76992e-12
fid|19424032|locus|VBICloBot15611_0459|	Hydroxyethylthiazole kinase (EC 2.7.1.50) [Clostridium botulinum F str. Langeland]
fid|19424038|locus|VBICloBot15611_0462|	D-alanine--D-alanine ligase (EC 6.3.2.4) [Clostridium botulinum F str. Langeland]
fid|19424040|locus|VBICloBot15611_0463|	Branched-chain amino acid ABC transporter, amino acid-binding protein (TC 3.A.1.4.1) [Clostridium botulinum F str. Langeland]
fid|19424058|locus|VBICloBot15611_0472|	LemA family protein [Clostridium botulinum F str. Langeland]
fid|19424118|locus|VBICloBot15611_0501|	FIG00515683: hypothetical protein [Clostridium botulinum F str. Langeland]		0.0269522
fid|19424128|locus|VBICloBot15611_0506|	Thiol peroxidase, Tpx-type (EC 1.11.1.15) [Clostridium botulinum F str. Langeland]		0.000128734
fid|19424142|locus|VBICloBot15611_0513|	Methyl-accepting chemotaxis protein [Clostridium botulinum F str. Langeland]
fid|19424166|locus|VBICloBot15611_0525|	Superoxide dismutase [Fe] (EC 1.15.1.1) [Clostridium botulinum F str. Langeland]
fid|19424174|locus|VBICloBot15611_0529|	Transcriptional regulator AsnC [Clostridium botulinum F str. Langeland]
fid|19424196|locus|VBICloBot15611_0540|	NAD synthetase (EC 6.3.1.5) / Glutamine amidotransferase chain of NAD synthetase [Clostridium botulinum F str. Langeland]		0.0064695
fid|19424200|locus|VBICloBot15611_0542|	Putative stomatin/prohibitin-family membrane protease subunit YbbK [Clostridium botulinum F str. Langeland]
fid|19424205|locus|VBICloBot15611_0544|	Xaa-Pro aminopeptidase (EC 3.4.11.9) [Clostridium botulinum F str. Langeland]
fid|19424307|locus|VBICloBot15611_0595|	UPF0230 protein CA_C1624 [Clostridium botulinum F str. Langeland]
fid|19424319|locus|VBICloBot15611_0601|	Asparaginyl-tRNA synthetase (EC 6.1.1.22) [Clostridium botulinum F str. Langeland]
fid|19424401|locus|VBICloBot15611_0642|	Rubrerythrin [Clostridium botulinum F str. Langeland]
fid|19424407|locus|VBICloBot15611_0645|	conserved hypothetical protein [Clostridium botulinum F str. Langeland]
fid|19424415|locus|VBICloBot15611_0649|	Conserved protein [Clostridium botulinum F str. Langeland]		0.00847328
fid|19424493|locus|VBICloBot15611_0688|	Aminomethyltransferase (glycine cleavage system T protein) (EC 2.1.2.10) [Clostridium botulinum F str. Langeland]
fid|19424495|locus|VBICloBot15611_0689|	Glycine cleavage system H protein [Clostridium botulinum F str. Langeland]
fid|19424497|locus|VBICloBot15611_0690|	Glycine dehydrogenase [decarboxylating] (glycine cleavage system P1 protein) (EC 1.4.4.2) [Clostridium botulinum F str. Langeland]
fid|19424499|locus|VBICloBot15611_0691|	Glycine dehydrogenase [decarboxylating] (glycine cleavage system P2 protein) (EC 1.4.4.2) [Clostridium botulinum F str. Langeland]
fid|19424501|locus|VBICloBot15611_0692|	Dihydrolipoamide dehydrogenase (EC 1.8.1.4) [Clostridium botulinum F str. Langeland]
fid|19424601|locus|VBICloBot15611_0742|	S-ribosylhomocysteine lyase (EC 4.4.1.21) / Autoinducer-2 production protein LuxS [Clostridium botulinum F str. Langeland]
fid|19424603|locus|VBICloBot15611_0743|	Cystathionine gamma-lyase (EC 4.4.1.1) [Clostridium botulinum F str. Langeland]		0.00849024
fid|19424655|locus|VBICloBot15611_0769|	Fructose-2,6-bisphosphatase [Clostridium botulinum F str. Langeland]
fid|19424663|locus|VBICloBot15611_0773|	FIG00530336: hypothetical protein [Clostridium botulinum F str. Langeland]		0.0100056
fid|19424665|locus|VBICloBot15611_0774|	FIG00513747: hypothetical protein [Clostridium botulinum F str. Langeland]	2.85127e-12
fid|19424673|locus|VBICloBot15611_0778|	NTNH protein [Clostridium botulinum F str. Langeland]
fid|19424675|locus|VBICloBot15611_0779|	Botulinum neurotoxin type A precursor (EC 3.4.24.69) [Clostridium botulinum F str. Langeland]
fid|19424685|locus|VBICloBot15611_0784|	Thiaminase 1 (EC 2.5.1.2), putative [Clostridium botulinum F str. Langeland]
fid|19424783|locus|VBICloBot15611_0833|	Spore coat protein F [Clostridium botulinum F str. Langeland]
fid|19424801|locus|VBICloBot15611_0842|	UDP-4-amino-4-deoxy-L-arabinose--oxoglutarate aminotransferase (EC 2.6.1.-) [Clostridium botulinum F str. Langeland]	0.0462889	0.0109096
fid|19424803|locus|VBICloBot15611_0843|	Pleiotropic regulatory protein [Clostridium botulinum F str. Langeland]
fid|19424853|locus|VBICloBot15611_0868|	OXALATE DECARBOXYLASE (EC 4.1.1.2) [Clostridium botulinum F str. Langeland]
fid|19424939|locus|VBICloBot15611_0911|	hypothetical protein [Clostridium botulinum F str. Langeland]		0.0107906
fid|19424987|locus|VBICloBot15611_0935|	Porphobilinogen synthase (EC 4.2.1.24) [Clostridium botulinum F str. Langeland]
fid|19425051|locus|VBICloBot15611_0967|	Cob(I)alamin adenosyltransferase (EC 2.5.1.17) [Clostridium botulinum F str. Langeland]
fid|19425083|locus|VBICloBot15611_0983|	Dihydroxyacetone kinase, ATP-dependent (EC 2.7.1.29) [Clostridium botulinum F str. Langeland]		0.017403
fid|19425085|locus|VBICloBot15611_0984|	Glycerol dehydrogenase (EC 1.1.1.6) [Clostridium botulinum F str. Langeland]	9.97122e-08
fid|19425101|locus|VBICloBot15611_0992|	Histone acetyltransferase HPA2 and related acetyltransferases [Clostridium botulinum F str. Langeland]
fid|19425119|locus|VBICloBot15611_1001|	Response regulator receiver [Clostridium botulinum F str. Langeland]
fid|19425129|locus|VBICloBot15611_1006|	FIG00513011: hypothetical protein [Clostridium botulinum F str. Langeland]
fid|19425149|locus|VBICloBot15611_1016|	Biosynthetic Aromatic amino acid aminotransferase alpha (EC 2.6.1.57) @ Aspartate aminotransferase (EC 2.6.1.1) [Clostridium botulinum F str. Langeland]	0.0379731	0.00172303
fid|19425191|locus|VBICloBot15611_1037|	Ferrous iron transport protein B [Clostridium botulinum F str. Langeland]
fid|19425253|locus|VBICloBot15611_1068|	Conserved repeat domain protein [Clostridium botulinum F str. Langeland]
fid|19425269|locus|VBICloBot15611_1076|	FIG00514177: hypothetical protein [Clostridium botulinum F str. Langeland]
fid|19425283|locus|VBICloBot15611_1083|	Arginyl-tRNA synthetase (EC 6.1.1.19) [Clostridium botulinum F str. Langeland]
fid|19425289|locus|VBICloBot15611_1086|	FIG00515319: hypothetical protein [Clostridium botulinum F str. Langeland]
fid|19425325|locus|VBICloBot15611_1104|	Glutamyl-tRNA synthetase (EC 6.1.1.17) @ Glutamyl-tRNA(Gln) synthetase (EC 6.1.1.24) [Clostridium botulinum F str. Langeland]	1.43758e-08
fid|19425383|locus|VBICloBot15611_1133|	Serine--pyruvate aminotransferase (EC 2.6.1.51) [Clostridium botulinum F str. Langeland]
fid|19425413|locus|VBICloBot15611_1148|	Rhodanese-related sulfurtransferase [Clostridium botulinum F str. Langeland]
fid|19425419|locus|VBICloBot15611_1151|	Phosphoenolpyruvate carboxykinase [ATP] (EC 4.1.1.49) [Clostridium botulinum F str. Langeland]
fid|19425437|locus|VBICloBot15611_1160|	SSU ribosomal protein S1p [Clostridium botulinum F str. Langeland]
fid|19425451|locus|VBICloBot15611_1167|	hypothetical protein [Clostridium botulinum F str. Langeland]	0.0324422
fid|19425457|locus|VBICloBot15611_1170|	Pseudouridine 5'-phosphate glycosidase [Clostridium botulinum F str. Langeland]
fid|19425507|locus|VBICloBot15611_1195|	Pyruvate-flavodoxin oxidoreductase (EC 1.2.7.-) [Clostridium botulinum F str. Langeland]
fid|19425539|locus|VBICloBot15611_1211|	FIG00512949: hypothetical protein [Clostridium botulinum F str. Langeland]
fid|19425545|locus|VBICloBot15611_1214|	spore peptidoglycan hydrolase (N-acetylglucosaminidase) (EC 3.2.1.-) [Clostridium botulinum F str. Langeland]
fid|19425551|locus|VBICloBot15611_1217|	L-serine dehydratase, beta subunit (EC 4.3.1.17) [Clostridium botulinum F str. Langeland]
fid|19425553|locus|VBICloBot15611_1218|	L-serine dehydratase, alpha subunit (EC 4.3.1.17) [Clostridium botulinum F str. Langeland]
fid|19425555|locus|VBICloBot15611_1219|	FIG00514690: hypothetical protein [Clostridium botulinum F str. Langeland]
fid|19425579|locus|VBICloBot15611_1231|	FIG00517101: hypothetical protein [Clostridium botulinum F str. Langeland]
fid|19425581|locus|VBICloBot15611_1232|	Polypeptide composition of the spore coat protein CotJB [Clostridium botulinum F str. Langeland]
fid|19425583|locus|VBICloBot15611_1233|	Polypeptide composition of the spore coat protein CotJC [Clostridium botulinum F str. Langeland]
fid|19425593|locus|VBICloBot15611_1238|	Deoxyuridine 5'-triphosphate nucleotidohydrolase (EC 3.6.1.23) [Clostridium botulinum F str. Langeland]
fid|19425605|locus|VBICloBot15611_1244|	Perfringolysin O regulator protein PfoR [Clostridium botulinum F str. Langeland]		0.0398233
fid|19425631|locus|VBICloBot15611_1257|	Non-phosphorylating glyceraldehyde-3-phosphate dehydrogenase (NADP) (EC 1.2.1.9) [Clostridium botulinum F str. Langeland]
fid|19425637|locus|VBICloBot15611_1260|	Glycine reductase component B beta subunit (EC 1.21.4.2) / Glycine reductase component B alpha subunit (EC 1.21.4.2) [Clostridium botulinum F str. Langeland]	3.4426e-05
fid|19425639|locus|VBICloBot15611_1261|	Glycine reductase component B gamma subunit (EC 1.21.4.2) @ selenocysteine-containing [Clostridium botulinum F str. Langeland]	0.000109226
fid|19425641|locus|VBICloBot15611_1262|	Thioredoxin reductase (EC 1.8.1.9) [Clostridium botulinum F str. Langeland]
fid|19425645|locus|VBICloBot15611_1264|	Glycine/sarcosine/betaine reductase protein A @ selenocysteine-containing [Clostridium botulinum F str. Langeland]	0.00240685
fid|19425647|locus|VBICloBot15611_1265|	Glycine/sarcosine/betaine reductase component C chain 1 [Clostridium botulinum F str. Langeland]	1.5359e-09	0.0359882
fid|19425649|locus|VBICloBot15611_1266|	Glycine/sarcosine/betaine reductase component C chain 2 [Clostridium botulinum F str. Langeland]
fid|19425707|locus|VBICloBot15611_1295|	Transaldolase (EC 2.2.1.2) [Clostridium botulinum F str. Langeland]	6.28386e-14
fid|19425709|locus|VBICloBot15611_1296|	Zn-dependent hydrolase, RNA-metabolising, CPSF 100 kDa analog [Clostridium botulinum F str. Langeland]
fid|19425723|locus|VBICloBot15611_1303|	Zinc finger domain [Clostridium botulinum F str. Langeland]
fid|19425741|locus|VBICloBot15611_1312|	MTH1175-like domain family protein [Clostridium botulinum F str. Langeland]	0.0364317
fid|19425755|locus|VBICloBot15611_1319|	hypothetical protein [Clostridium botulinum F str. Langeland]
fid|19425789|locus|VBICloBot15611_1336|	Rubrerythrin [Clostridium botulinum F str. Langeland]	6.19316e-11	0.0282939
fid|19425791|locus|VBICloBot15611_1337|	N-acetylmuramoyl-L-alanine amidase (EC 3.5.1.28) [Clostridium botulinum F str. Langeland]
fid|19425793|locus|VBICloBot15611_1338|	PTS system, glucose-specific IIC component (EC 2.7.1.69) / PTS system, glucose-specific IIB component (EC 2.7.1.69) / PTS system, glucose-specific IIA component (EC 2.7.1.69) [Clostridium botulinum F str. Langeland]	5.88953e-07
fid|19425803|locus|VBICloBot15611_1343|	Carbon monoxide dehydrogenase CooS subunit (EC 1.2.99.2) [Clostridium botulinum F str. Langeland]
fid|19425807|locus|VBICloBot15611_1345|	Nitrite reductase probable [NAD(P)H] subunit (EC 1.7.1.4) [Clostridium botulinum F str. Langeland]
fid|19425857|locus|VBICloBot15611_1370|	Oligopeptide ABC transporter, periplasmic oligopeptide-binding protein OppA (TC 3.A.1.5.1) [Clostridium botulinum F str. Langeland]
fid|19425881|locus|VBICloBot15611_1382|	ABC-type nitrate/sulfonate/bicarbonate transport systems, periplasmic components [Clostridium botulinum F str. Langeland]
fid|19425891|locus|VBICloBot15611_1387|	Gamma-D-glutamyl-L-diamino acid endopeptidase 1 (EC 3.4.19.11) [Clostridium botulinum F str. Langeland]
fid|19425915|locus|VBICloBot15611_1399|	Cold shock protein CspA [Clostridium botulinum F str. Langeland]
fid|19425945|locus|VBICloBot15611_1414|	Amino acid ABC transporter, periplasmic amino acid-binding portion [Clostridium botulinum F str. Langeland]
fid|19425949|locus|VBICloBot15611_1416|	ABC-type polar amino acid transport system, ATPase component [Clostridium botulinum F str. Langeland]
fid|19425959|locus|VBICloBot15611_1421|	NADH-dependent butanol dehydrogenase A (EC 1.1.1.-) [Clostridium botulinum F str. Langeland]	2.74092e-06
fid|19425963|locus|VBICloBot15611_1423|	Arginine/ornithine antiporter [Clostridium botulinum F str. Langeland]
fid|19425993|locus|VBICloBot15611_1438|	Conserved protein [Clostridium botulinum F str. Langeland]
fid|19425995|locus|VBICloBot15611_1439|	Alcohol dehydrogenase (EC 1.1.1.1) [Clostridium botulinum F str. Langeland]	9.96426e-06
fid|19426005|locus|VBICloBot15611_1444|	Bacillolysin precursor (EC 3.4.24.28) [Clostridium botulinum F str. Langeland]
fid|19426007|locus|VBICloBot15611_1445|	Bacillolysin precursor (EC 3.4.24.28) [Clostridium botulinum F str. Langeland]
fid|19426011|locus|VBICloBot15611_1447|	Bacillolysin precursor (EC 3.4.24.28) [Clostridium botulinum F str. Langeland]
fid|19426013|locus|VBICloBot15611_1448|	Bacillolysin precursor (EC 3.4.24.28) [Clostridium botulinum F str. Langeland]
fid|19426025|locus|VBICloBot15611_1454|	GTP-binding and nucleic acid-binding protein YchF [Clostridium botulinum F str. Langeland]
fid|19426035|locus|VBICloBot15611_1459|	UDP-N-acetylmuramoylalanyl-D-glutamate--2,6-diaminopimelate ligase (EC 6.3.2.13) [Clostridium botulinum F str. Langeland]
fid|19426085|locus|VBICloBot15611_1484|	Molybdenum ABC transporter, periplasmic molybdenum-binding protein ModA (TC 3.A.1.8.1) [Clostridium botulinum F str. Langeland]
fid|19426097|locus|VBICloBot15611_1490|	Methylcobalamin:coenzyme M methyltransferase, methanol-specific [Clostridium botulinum F str. Langeland]
fid|19426101|locus|VBICloBot15611_1492|	probable electron transfer protein [Clostridium botulinum F str. Langeland]
fid|19426105|locus|VBICloBot15611_1494|	hypothetical protein [Clostridium botulinum F str. Langeland]
fid|19426117|locus|VBICloBot15611_1500|	Methionine ABC transporter substrate-binding protein [Clostridium botulinum F str. Langeland]
fid|19426121|locus|VBICloBot15611_1502|	putative NADH-dependent flavin oxidoreductase [Clostridium botulinum F str. Langeland]
fid|19426155|locus|VBICloBot15611_1519|	FIG00515291: hypothetical protein [Clostridium botulinum F str. Langeland]
fid|19426277|locus|VBICloBot15611_1580|	CoA-disulfide reductase (EC 1.8.1.14) [Clostridium botulinum F str. Langeland]		6.29365e-07
fid|19426291|locus|VBICloBot15611_1587|	Arginine deiminase (EC 3.5.3.6) [Clostridium botulinum F str. Langeland]	1.98113e-11
fid|19426305|locus|VBICloBot15611_1594|	hypothetical protein [Clostridium botulinum F str. Langeland]	0.000835027	0.00584236
fid|19426351|locus|VBICloBot15611_1617|	Microbial collagenase (EC 3.4.24.3) [Clostridium botulinum F str. Langeland]
fid|19426395|locus|VBICloBot15611_1639|	Alcohol dehydrogenase (EC 1.1.1.1); Acetaldehyde dehydrogenase (EC 1.2.1.10) [Clostridium botulinum F str. Langeland]
fid|19426397|locus|VBICloBot15611_1640|	2-polyprenylphenol hydroxylase and related flavodoxin oxidoreductases [Clostridium botulinum F str. Langeland]
fid|19426399|locus|VBICloBot15611_1641|	Glutamate synthase [NADPH] large chain (EC 1.4.1.13) [Clostridium botulinum F str. Langeland]	0.00271147	0.00420071
fid|19426427|locus|VBICloBot15611_1655|	Methyl-accepting chemotaxis protein [Clostridium botulinum F str. Langeland]
fid|19426495|locus|VBICloBot15611_1689|	ABC transporter ATP-binding protein uup [Clostridium botulinum F str. Langeland]
fid|19426499|locus|VBICloBot15611_1691|	Dissimilatory sulfite reductase (desulfoviridin), alpha and beta subunits [Clostridium botulinum F str. Langeland]
fid|19426501|locus|VBICloBot15611_1692|	Chemotaxis protein CheV (EC 2.7.3.-) [Clostridium botulinum F str. Langeland]
fid|19426503|locus|VBICloBot15611_1693|	ATP-dependent RNA helicase YfmL [Clostridium botulinum F str. Langeland]
fid|19426511|locus|VBICloBot15611_1697|	Internalin-like protein (LPXTG motif) Lmo0333 homolog [Clostridium botulinum F str. Langeland]
fid|19426525|locus|VBICloBot15611_1704|	Small acid-soluble spore protein, alpha-type SASP [Clostridium botulinum F str. Langeland]
fid|19426527|locus|VBICloBot15611_1705|	Small acid-soluble spore protein, alpha-type SASP [Clostridium botulinum F str. Langeland]
fid|19426539|locus|VBICloBot15611_1711|	RNA-binding protein Hfq [Clostridium botulinum F str. Langeland]
fid|19426547|locus|VBICloBot15611_1715|	tRNA-i(6)A37 methylthiotransferase [Clostridium botulinum F str. Langeland]
fid|19426549|locus|VBICloBot15611_1716|	Aspartate aminotransferase (AspB-4) (EC 2.6.1.1) [Clostridium botulinum F str. Langeland]	0
fid|19426553|locus|VBICloBot15611_1718|	Aspartate aminotransferase (EC 2.6.1.1) [Clostridium botulinum F str. Langeland]	2.15414e-11
fid|19426559|locus|VBICloBot15611_1721|	4-hydroxy-3-methylbut-2-enyl diphosphate reductase (EC 1.17.1.2) / SSU ribosomal protein S1p [Clostridium botulinum F str. Langeland]	0.0325901
fid|19426567|locus|VBICloBot15611_1725|	NAD-specific glutamate dehydrogenase (EC 1.4.1.2) [Clostridium botulinum F str. Langeland]	0
fid|19426593|locus|VBICloBot15611_1738|	4-carboxymuconolactone decarboxylase (EC 4.1.1.44) [Clostridium botulinum F str. Langeland]		0.0240082
fid|19426597|locus|VBICloBot15611_1740|	FIG00516858: hypothetical protein [Clostridium botulinum F str. Langeland]
fid|19426687|locus|VBICloBot15611_1785|	Purine nucleoside phosphorylase (EC 2.4.2.1) [Clostridium botulinum F str. Langeland]	9.90763e-10
fid|19426819|locus|VBICloBot15611_1851|	Stage 0 sporulation two-component response regulator (Spo0A) [Clostridium botulinum F str. Langeland]		0.00487104
fid|19426849|locus|VBICloBot15611_1866|	Alkaline shock protein [Clostridium botulinum F str. Langeland]	0.00077617
fid|19426851|locus|VBICloBot15611_1867|	Stage III sporulation protein AH [Clostridium botulinum F str. Langeland]
fid|19426869|locus|VBICloBot15611_1876|	Translation elongation factor P [Clostridium botulinum F str. Langeland]	3.8356e-12
fid|19426909|locus|VBICloBot15611_1896|	Glutamate decarboxylase (EC 4.1.1.15) [Clostridium botulinum F str. Langeland]		0.000391034
fid|19426915|locus|VBICloBot15611_1899|	Alpha-clostripain precursor (EC 3.4.22.8) [Clostridium botulinum F str. Langeland]
fid|19426951|locus|VBICloBot15611_1917|	Tungsten-containing aldehyde:ferredoxin oxidoreductase (EC 1.2.7.5) [Clostridium botulinum F str. Langeland]
fid|19426997|locus|VBICloBot15611_1940|	FIG00512711: hypothetical protein [Clostridium botulinum F str. Langeland]
fid|19427021|locus|VBICloBot15611_1952|	Conserved protein [Clostridium botulinum F str. Langeland]
fid|19427051|locus|VBICloBot15611_1967|	Chaperone protein HtpG [Clostridium botulinum F str. Langeland]		0.00593429
fid|19427055|locus|VBICloBot15611_1969|	PTS system, trehalose-specific IIB component (EC 2.7.1.69) / PTS system, trehalose-specific IIC component (EC 2.7.1.69) [Clostridium botulinum F str. Langeland]
fid|19427057|locus|VBICloBot15611_1970|	Trehalose-6-phosphate hydrolase (EC 3.2.1.93) [Clostridium botulinum F str. Langeland]
fid|19427079|locus|VBICloBot15611_1981|	Glycerol dehydrogenase (EC 1.1.1.6) [Clostridium botulinum F str. Langeland]
fid|19427097|locus|VBICloBot15611_1990|	Inner membrane protein [Clostridium botulinum F str. Langeland]
fid|19427137|locus|VBICloBot15611_2010|	Di-/tripeptide transporter [Clostridium botulinum F str. Langeland]
fid|19427139|locus|VBICloBot15611_2011|	Di-/tripeptide transporter [Clostridium botulinum F str. Langeland]
fid|19427143|locus|VBICloBot15611_2013|	Proline iminopeptidase (EC 3.4.11.5) [Clostridium botulinum F str. Langeland]		0.022166
fid|19427153|locus|VBICloBot15611_2018|	NADPH nitroreductase [Clostridium botulinum F str. Langeland]
fid|19427161|locus|VBICloBot15611_2022|	putative 67 kDa myosin-crossreactive streptococcal antigen [Clostridium botulinum F str. Langeland]	3.53383e-07
fid|19427171|locus|VBICloBot15611_2027|	Glycosyl transferase [Clostridium botulinum F str. Langeland]		0.011442
fid|19427177|locus|VBICloBot15611_2030|	Aminotransferase, DegT/DnrJ/EryC1/StrS family (EC 4.2.1.-) [Clostridium botulinum F str. Langeland]
fid|19427179|locus|VBICloBot15611_2031|	Glycosyl transferase, family 2 [Clostridium botulinum F str. Langeland]
fid|19427181|locus|VBICloBot15611_2032|	Glucose-1-phosphate thymidylyltransferase (EC 2.7.7.24) [Clostridium botulinum F str. Langeland]
fid|19427183|locus|VBICloBot15611_2033|	dTDP-glucose 4,6-dehydratase (EC 4.2.1.46) [Clostridium botulinum F str. Langeland]
fid|19427185|locus|VBICloBot15611_2034|	FIG00516787: hypothetical protein [Clostridium botulinum F str. Langeland]		0.000570998
fid|19427201|locus|VBICloBot15611_2042|	Conserved protein [Clostridium botulinum F str. Langeland]
fid|19427243|locus|VBICloBot15611_2063|	Ethanolamine utilization protein similar to PduA/PduJ [Clostridium botulinum F str. Langeland]
fid|19427247|locus|VBICloBot15611_2065|	Acetaldehyde dehydrogenase, ethanolamine utilization cluster [Clostridium botulinum F str. Langeland]
fid|19427251|locus|VBICloBot15611_2067|	Ethanolamine utilization protein EutQ [Clostridium botulinum F str. Langeland]
fid|19427267|locus|VBICloBot15611_2075|	Pyruvate formate-lyase (EC 2.3.1.54) [Clostridium botulinum F str. Langeland]
fid|19427273|locus|VBICloBot15611_2078|	Carbon dioxide concentrating mechanism/carboxysome shell protein [Clostridium botulinum F str. Langeland]
fid|19427283|locus|VBICloBot15611_2083|	Alcohol dehydrogenase (EC 1.1.1.1) [Clostridium botulinum F str. Langeland]
fid|19427367|locus|VBICloBot15611_2125|	2,4-dienoyl-CoA reductase [NADPH] (EC 1.3.1.34) [Clostridium botulinum F str. Langeland]
fid|19427415|locus|VBICloBot15611_2149|	Electron transfer flavoprotein, alpha subunit [Clostridium botulinum F str. Langeland]	8.89839e-05
fid|19427417|locus|VBICloBot15611_2150|	Electron transfer flavoprotein, beta subunit [Clostridium botulinum F str. Langeland]
fid|19427419|locus|VBICloBot15611_2151|	Butyryl-CoA dehydrogenase (EC 1.3.99.2) [Clostridium botulinum F str. Langeland]	2.38474e-08
fid|19427423|locus|VBICloBot15611_2153|	Benzoyl-CoA reductase subunit BadD (EC 1.3.99.15) [Clostridium botulinum F str. Langeland]
fid|19427425|locus|VBICloBot15611_2154|	Benzoyl-CoA reductase subunit BadE (EC 1.3.99.15) [Clostridium botulinum F str. Langeland]
fid|19427427|locus|VBICloBot15611_2155|	Hydroxyproline dehydratase putative [Clostridium botulinum F str. Langeland]
fid|19427437|locus|VBICloBot15611_2160|	Nitroreductase family protein [Clostridium botulinum F str. Langeland]
fid|19427471|locus|VBICloBot15611_2177|	2,3-butanediol dehydrogenase, R-alcohol forming, (R)- and (S)-acetoin-specific (EC 1.1.1.4) [Clostridium botulinum F str. Langeland]
fid|19427485|locus|VBICloBot15611_2184|	Glycine-rich cell wall structural protein precursor [Clostridium botulinum F str. Langeland]
fid|19427501|locus|VBICloBot15611_2192|	Aminoacyl-histidine dipeptidase (Peptidase D) (EC 3.4.13.3) [Clostridium botulinum F str. Langeland]	0.00820099
fid|19427503|locus|VBICloBot15611_2193|	Low-specificity L-threonine aldolase (EC 4.1.2.5) [Clostridium botulinum F str. Langeland]		0.0099089
fid|19427567|locus|VBICloBot15611_2225|	Xaa-Pro aminopeptidase (EC 3.4.11.9) [Clostridium botulinum F str. Langeland]	1.72589e-11
fid|19427573|locus|VBICloBot15611_2228|	FIG00517321: hypothetical protein [Clostridium botulinum F str. Langeland]
fid|19427577|locus|VBICloBot15611_2230|	hypothetical protein [Clostridium botulinum F str. Langeland]
fid|19427587|locus|VBICloBot15611_2235|	hypothetical protein [Clostridium botulinum F str. Langeland]
fid|19427589|locus|VBICloBot15611_2236|	Electron transfer subunit protein [Clostridium botulinum F str. Langeland]		0.0337977
fid|19427697|locus|VBICloBot15611_2290|	Fragment flavodoxin oxidoreductase [Clostridium botulinum F str. Langeland]
fid|19427707|locus|VBICloBot15611_2295|	NLP/P60 family protein [Clostridium botulinum F str. Langeland]
fid|19427847|locus|VBICloBot15611_2365|	Fragment flavodoxin oxidoreductase [Clostridium botulinum F str. Langeland]
fid|19427853|locus|VBICloBot15611_2368|	Phosphocarrier protein of PTS system [Clostridium botulinum F str. Langeland]
fid|19427855|locus|VBICloBot15611_2369|	Aspartate aminotransferase (EC 2.6.1.1) [Clostridium botulinum F str. Langeland]
fid|19427863|locus|VBICloBot15611_2373|	Stage V sporulation protein required for dehydratation of the spore core and assembly of the coat (SpoVS) [Clostridium botulinum F str. Langeland]		3.4987e-06
fid|19427865|locus|VBICloBot15611_2374|	FIG002344: Hydrolase (HAD superfamily) [Clostridium botulinum F str. Langeland]	0.00449877
fid|19427867|locus|VBICloBot15611_2375|	RecA protein [Clostridium botulinum F str. Langeland]	1.2331e-06
fid|19427883|locus|VBICloBot15611_2383|	Polyribonucleotide nucleotidyltransferase (EC 2.7.7.8) [Clostridium botulinum F str. Langeland]	4.0638e-05
fid|19427885|locus|VBICloBot15611_2384|	SSU ribosomal protein S15p (S13e) [Clostridium botulinum F str. Langeland]
fid|19427895|locus|VBICloBot15611_2389|	Translation initiation factor 2 [Clostridium botulinum F str. Langeland]	9.0207e-08
fid|19427901|locus|VBICloBot15611_2392|	Transcription termination protein NusA [Clostridium botulinum F str. Langeland]	0.000714937
fid|19427903|locus|VBICloBot15611_2393|	COG0779: clustered with transcription termination protein NusA [Clostridium botulinum F str. Langeland]
fid|19427911|locus|VBICloBot15611_2397|	1-deoxy-D-xylulose 5-phosphate reductoisomerase (EC 1.1.1.267) [Clostridium botulinum F str. Langeland]
fid|19427923|locus|VBICloBot15611_2403|	Ribosome recycling factor [Clostridium botulinum F str. Langeland]
fid|19427925|locus|VBICloBot15611_2404|	Uridylate kinase (EC 2.7.4.-) [Clostridium botulinum F str. Langeland]
fid|19427927|locus|VBICloBot15611_2405|	Translation elongation factor Ts [Clostridium botulinum F str. Langeland]	1.53388e-12
fid|19427929|locus|VBICloBot15611_2406|	SSU ribosomal protein S2p (SAe) [Clostridium botulinum F str. Langeland]	4.44089e-15
fid|19427931|locus|VBICloBot15611_2407|	GTP-sensing transcriptional pleiotropic repressor codY [Clostridium botulinum F str. Langeland]
fid|19427933|locus|VBICloBot15611_2408|	DNA topoisomerase I (EC 5.99.1.2) [Clostridium botulinum F str. Langeland]
fid|19427947|locus|VBICloBot15611_2415|	LSU ribosomal protein L19p [Clostridium botulinum F str. Langeland]	9.38985e-07
fid|19427955|locus|VBICloBot15611_2419|	SSU ribosomal protein S16p [Clostridium botulinum F str. Langeland]
fid|19427957|locus|VBICloBot15611_2420|	Signal recognition particle, subunit Ffh SRP54 (TC 3.A.5.1.1) [Clostridium botulinum F str. Langeland]
fid|19427971|locus|VBICloBot15611_2427|	Acyl carrier protein [Clostridium botulinum F str. Langeland]
fid|19427979|locus|VBICloBot15611_2431|	Acetate kinase (EC 2.7.2.1) [Clostridium botulinum F str. Langeland]	1.11022e-15
fid|19427981|locus|VBICloBot15611_2432|	Phosphate acetyltransferase (EC 2.3.1.8) [Clostridium botulinum F str. Langeland]	0.00379003	0.0171412
fid|19427985|locus|VBICloBot15611_2434|	D-proline reductase, 26 kDa subunit (EC 1.21.4.1) @ selenocysteine-containing [Clostridium botulinum F str. Langeland]	2.4154e-12
fid|19427989|locus|VBICloBot15611_2436|	D-proline reductase, 45 kDa subunit (EC 1.21.4.1) / D-proline reductase, 23 kDa subunit (EC 1.21.4.1) [Clostridium botulinum F str. Langeland]	3.50919e-12
fid|19427991|locus|VBICloBot15611_2437|	electron transferring subunit of proline reductase [Clostridium botulinum F str. Langeland]
fid|19427993|locus|VBICloBot15611_2438|	electron transferring subunit of proline reductase [Clostridium botulinum F str. Langeland]
fid|19428003|locus|VBICloBot15611_2443|	Beta-hydroxylase, bleomycin/phleomycin binding protein, ankyrin homologue, bleomycin and transport protein [Clostridium botulinum F str. Langeland]	0
fid|19428005|locus|VBICloBot15611_2444|	Beta-hydroxylase, bleomycin/phleomycin binding protein, ankyrin homologue, bleomycin and transport protein [Clostridium botulinum F str. Langeland]	0
fid|19428011|locus|VBICloBot15611_2447|	Proline racemase (EC 5.1.1.4) [Clostridium botulinum F str. Langeland]	0.0333692	0.00238806
fid|19428017|locus|VBICloBot15611_2450|	D-proline reductase, 26 kDa subunit (EC 1.21.4.1) @ selenocysteine-containing [Clostridium botulinum F str. Langeland]	0.000654792	0.0034181
fid|19428021|locus|VBICloBot15611_2452|	D-proline reductase, 45 kDa subunit (EC 1.21.4.1) / D-proline reductase, 23 kDa subunit (EC 1.21.4.1) [Clostridium botulinum F str. Langeland]	0.00161109
fid|19428025|locus|VBICloBot15611_2454|	electron transferring subunit of proline reductase [Clostridium botulinum F str. Langeland]
fid|19428029|locus|VBICloBot15611_2456|	electron transferring subunit of proline reductase [Clostridium botulinum F str. Langeland]		0.0274978
fid|19428039|locus|VBICloBot15611_2461|	D-proline reductase, 45 kDa subunit (EC 1.21.4.1) / D-proline reductase, 23 kDa subunit (EC 1.21.4.1) [Clostridium botulinum F str. Langeland]	9.02616e-06
fid|19428057|locus|VBICloBot15611_2470|	Dihydroxyacetone kinase family protein [Clostridium botulinum F str. Langeland]
fid|19428059|locus|VBICloBot15611_2471|	FIG001802: Putative alkaline-shock protein [Clostridium botulinum F str. Langeland]
fid|19428061|locus|VBICloBot15611_2472|	LSU ribosomal protein L28p [Clostridium botulinum F str. Langeland]
fid|19428069|locus|VBICloBot15611_2476|	Ribulose-phosphate 3-epimerase (EC 5.1.3.1) [Clostridium botulinum F str. Langeland]
fid|19428073|locus|VBICloBot15611_2478|	Serine/threonine protein kinase PrkC, regulator of stationary phase [Clostridium botulinum F str. Langeland]		0.0449592
fid|19428093|locus|VBICloBot15611_2488|	Guanylate kinase (EC 2.7.4.8) [Clostridium botulinum F str. Langeland]
fid|19428095|locus|VBICloBot15611_2489|	FIG003307: hypothetical protein [Clostridium botulinum F str. Langeland]		0.0223631
fid|19428097|locus|VBICloBot15611_2490|	Protein YicC [Clostridium botulinum F str. Langeland]
fid|19428101|locus|VBICloBot15611_2492|	Stage IV sporulation protein A [Clostridium botulinum F str. Langeland]
fid|19428107|locus|VBICloBot15611_2495|	GTP-binding protein EngA [Clostridium botulinum F str. Langeland]
fid|19428137|locus|VBICloBot15611_2510|	Cell division protein FtsZ (EC 3.4.24.-) [Clostridium botulinum F str. Langeland]	0.00819611
fid|19428139|locus|VBICloBot15611_2511|	Cell division protein FtsA [Clostridium botulinum F str. Langeland]
fid|19428145|locus|VBICloBot15611_2514|	Twitching motility protein PilT [Clostridium botulinum F str. Langeland]	0.0319299
fid|19428181|locus|VBICloBot15611_2532|	GTP-binding protein TypA/BipA [Clostridium botulinum F str. Langeland]
fid|19428183|locus|VBICloBot15611_2533|	Zn-dependent hydrolase, RNA-metabolising, CPSF 100 kDa analog [Clostridium botulinum F str. Langeland]
fid|19428191|locus|VBICloBot15611_2537|	Hypothetical protein possible functionally linked with Alanyl-tRNA synthetase [Clostridium botulinum F str. Langeland]
fid|19428193|locus|VBICloBot15611_2538|	Alanyl-tRNA synthetase (EC 6.1.1.7) [Clostridium botulinum F str. Langeland]
fid|19428199|locus|VBICloBot15611_2541|	Iron-sulfur cluster assembly scaffold protein IscU/NifU-like [Clostridium botulinum F str. Langeland]
fid|19428201|locus|VBICloBot15611_2542|	Cysteine desulfurase (EC 2.8.1.7) [Clostridium botulinum F str. Langeland]	0.00195674
fid|19428213|locus|VBICloBot15611_2548|	Hypothetical protein Cj1505c [Clostridium botulinum F str. Langeland]	0.0217631
fid|19428215|locus|VBICloBot15611_2549|	Ornithine cyclodeaminase (EC 4.3.1.12) [Clostridium botulinum F str. Langeland]		0.00752917
fid|19428253|locus|VBICloBot15611_2568|	Ornithine carbamoyltransferase (EC 2.1.3.3) [Clostridium botulinum F str. Langeland]	0.000223149
fid|19428255|locus|VBICloBot15611_2569|	Carbamate kinase (EC 2.7.2.2) [Clostridium botulinum F str. Langeland]	3.96883e-07
fid|19428257|locus|VBICloBot15611_2570|	Serine hydroxymethyltransferase (EC 2.1.2.1) [Clostridium botulinum F str. Langeland]	1.28644e-07	0.000417693
fid|19428277|locus|VBICloBot15611_2580|	Probable M18-family aminopeptidase 1 (EC 3.4.11.-) [Clostridium botulinum F str. Langeland]	0
fid|19428307|locus|VBICloBot15611_2595|	Probable flavoprotein [Clostridium botulinum F str. Langeland]	5.0055e-05
fid|19428319|locus|VBICloBot15611_2601|	V-type ATP synthase subunit D (EC 3.6.3.14) [Clostridium botulinum F str. Langeland]
fid|19428321|locus|VBICloBot15611_2602|	V-type ATP synthase subunit B (EC 3.6.3.14) [Clostridium botulinum F str. Langeland]	2.16481e-05	0.0254103
fid|19428323|locus|VBICloBot15611_2603|	V-type ATP synthase subunit A (EC 3.6.3.14) [Clostridium botulinum F str. Langeland]	2.2986e-05	0.00658599
fid|19428327|locus|VBICloBot15611_2605|	V-type ATP synthase subunit C (EC 3.6.3.14) [Clostridium botulinum F str. Langeland]	0.00492338	0.000186278
fid|19428329|locus|VBICloBot15611_2606|	V-type ATP synthase subunit E (EC 3.6.3.14) [Clostridium botulinum F str. Langeland]
fid|19428331|locus|VBICloBot15611_2607|	V-type ATP synthase subunit K (EC 3.6.3.14) [Clostridium botulinum F str. Langeland]	3.56856e-08
fid|19428333|locus|VBICloBot15611_2608|	V-type ATP synthase subunit I (EC 3.6.3.14) [Clostridium botulinum F str. Langeland]	1.30734e-05	8.30143e-05
fid|19428347|locus|VBICloBot15611_2615|	Manganese-dependent inorganic pyrophosphatase (EC 3.6.1.1) [Clostridium botulinum F str. Langeland]	1.11533e-12
fid|19428377|locus|VBICloBot15611_2630|	Flagellar biosynthesis protein FliL [Clostridium botulinum F str. Langeland]
fid|19428397|locus|VBICloBot15611_2640|	Flagellar assembly protein FliH [Clostridium botulinum F str. Langeland]
fid|19428487|locus|VBICloBot15611_2685|	UDP-glucose 4-epimerase (EC 5.1.3.2) [Clostridium botulinum F str. Langeland]
fid|19428495|locus|VBICloBot15611_2689|	hypothetical protein [Clostridium botulinum F str. Langeland]
fid|19428499|locus|VBICloBot15611_2691|	S-adenosylmethionine-dependent methyltransferase [Clostridium botulinum F str. Langeland]
fid|19428509|locus|VBICloBot15611_2696|	Flagellin protein FlaA [Clostridium botulinum F str. Langeland]
fid|19428533|locus|VBICloBot15611_2708|	Flagellar motor switch protein FliN [Clostridium botulinum F str. Langeland]
fid|19428537|locus|VBICloBot15611_2710|	Positive regulator of CheA protein activity (CheW) [Clostridium botulinum F str. Langeland]
fid|19428541|locus|VBICloBot15611_2712|	Chemotaxis protein CheC -- inhibitor of MCP methylation [Clostridium botulinum F str. Langeland]
fid|19428543|locus|VBICloBot15611_2713|	Signal transduction histidine kinase CheA (EC 2.7.3.-) [Clostridium botulinum F str. Langeland]
fid|19428545|locus|VBICloBot15611_2714|	Chemotaxis protein methyltransferase CheR (EC 2.1.1.80) [Clostridium botulinum F str. Langeland]
fid|19428553|locus|VBICloBot15611_2718|	Serine phosphatase RsbU, regulator of sigma subunit [Clostridium botulinum F str. Langeland]
fid|19428563|locus|VBICloBot15611_2723|	FIG00513315: hypothetical protein [Clostridium botulinum F str. Langeland]
fid|19428567|locus|VBICloBot15611_2725|	Pyruvate-flavodoxin oxidoreductase (EC 1.2.7.-) [Clostridium botulinum F str. Langeland]	1.2188e-12
fid|19428601|locus|VBICloBot15611_2742|	Peptidoglycan N-acetylglucosamine deacetylase (EC 3.5.1.-) [Clostridium botulinum F str. Langeland]
fid|19428615|locus|VBICloBot15611_2749|	Glycerol kinase (EC 2.7.1.30) [Clostridium botulinum F str. Langeland]		0.00612797
fid|19428619|locus|VBICloBot15611_2751|	FIG00516655: hypothetical protein [Clostridium botulinum F str. Langeland]
fid|19428635|locus|VBICloBot15611_2759|	Aminopeptidase S (Leu, Val, Phe, Tyr preference) (EC 3.4.11.24) [Clostridium botulinum F str. Langeland]	2.41585e-06
fid|19428647|locus|VBICloBot15611_2765|	Pyridoxine biosynthesis glutamine amidotransferase, synthase subunit (EC 2.4.2.-) [Clostridium botulinum F str. Langeland]
fid|19428651|locus|VBICloBot15611_2767|	Cold-shock DEAD-box protein A [Clostridium botulinum F str. Langeland]
fid|19428673|locus|VBICloBot15611_2778|	Ribonucleotide reductase of class Ia (aerobic), beta subunit (EC 1.17.4.1) [Clostridium botulinum F str. Langeland]
fid|19428675|locus|VBICloBot15611_2779|	Ribonucleotide reductase of class Ia (aerobic), alpha subunit (EC 1.17.4.1) [Clostridium botulinum F str. Langeland]
fid|19428685|locus|VBICloBot15611_2784|	Dihydropyrimidine dehydrogenase [NADP+] (EC 1.3.1.2) [Clostridium botulinum F str. Langeland]
fid|19428687|locus|VBICloBot15611_2785|	Pyridine nucleotide-disulphide oxidoreductase family protein [Clostridium botulinum F str. Langeland]
fid|19428719|locus|VBICloBot15611_2801|	Chitinase (EC 3.2.1.14) [Clostridium botulinum F str. Langeland]
fid|19428729|locus|VBICloBot15611_2806|	hypothetical protein [Clostridium botulinum F str. Langeland]
fid|19428737|locus|VBICloBot15611_2810|	PTS system, N-acetylglucosamine-specific IIB component (EC 2.7.1.69) / PTS system, N-acetylglucosamine-specific IIC component (EC 2.7.1.69) [Clostridium botulinum F str. Langeland]
fid|19428743|locus|VBICloBot15611_2813|	Flavoprotein [Clostridium botulinum F str. Langeland]
fid|19428745|locus|VBICloBot15611_2814|	Butyryl-CoA dehydrogenase (EC 1.3.99.2) [Clostridium botulinum F str. Langeland]
fid|19428785|locus|VBICloBot15611_2834|	RNA methyltransferase, TrmA family [Clostridium botulinum F str. Langeland]		0.0475968
fid|19428793|locus|VBICloBot15611_2838|	6,7-dimethyl-8-ribityllumazine synthase (EC 2.5.1.78) [Clostridium botulinum F str. Langeland]
fid|19428801|locus|VBICloBot15611_2842|	Aminoacyl-histidine dipeptidase (Peptidase D) (EC 3.4.13.3) [Clostridium botulinum F str. Langeland]		0.0114179
fid|19428831|locus|VBICloBot15611_2857|	Acetylornithine deacetylase (EC 3.5.1.16) [Clostridium botulinum F str. Langeland]		1.54972e-05
fid|19428833|locus|VBICloBot15611_2858|	S-adenosylhomocysteine deaminase (EC 3.5.4.28); Methylthioadenosine deaminase [Clostridium botulinum F str. Langeland]
fid|19428835|locus|VBICloBot15611_2859|	Glutamate synthase [NADPH] small chain (EC 1.4.1.13) [Clostridium botulinum F str. Langeland]
fid|19428837|locus|VBICloBot15611_2860|	Ornithine carbamoyltransferase (EC 2.1.3.3) [Clostridium botulinum F str. Langeland]		0.000233598
fid|19428843|locus|VBICloBot15611_2863|	Threonine dehydratase (EC 4.3.1.19) [Clostridium botulinum F str. Langeland]
fid|19428875|locus|VBICloBot15611_2879|	Threonine dehydrogenase and related Zn-dependent dehydrogenases [Clostridium botulinum F str. Langeland]
fid|19428881|locus|VBICloBot15611_2882|	Arginine utilization protein RocB [Clostridium botulinum F str. Langeland]
fid|19428887|locus|VBICloBot15611_2885|	FIG00512734: hypothetical protein [Clostridium botulinum F str. Langeland]	0.0496669
fid|19428889|locus|VBICloBot15611_2886|	Hydroxymethylpyrimidine phosphate synthase ThiC [Clostridium botulinum F str. Langeland]
fid|19428913|locus|VBICloBot15611_2898|	Alginate lyase precursor (EC 4.2.2.3) [Clostridium botulinum F str. Langeland]
fid|19428919|locus|VBICloBot15611_2901|	Glycerophosphoryl diester phosphodiesterase (EC 3.1.4.46) [Clostridium botulinum F str. Langeland]
fid|19428929|locus|VBICloBot15611_2906|	FIG042796: Hypothetical protein [Clostridium botulinum F str. Langeland]
fid|19428935|locus|VBICloBot15611_2909|	RNA polymerase sigma factor RpoD [Clostridium botulinum F str. Langeland]	0.0438368
fid|19428943|locus|VBICloBot15611_2913|	Pyruvate,phosphate dikinase (EC 2.7.9.1) [Clostridium botulinum F str. Langeland]	3.67576e-09
fid|19428945|locus|VBICloBot15611_2914|	CBS domain protein, lmo1865 homolog [Clostridium botulinum F str. Langeland]
fid|19428951|locus|VBICloBot15611_2917|	GTP-binding protein Era [Clostridium botulinum F str. Langeland]		0.0261011
fid|19428967|locus|VBICloBot15611_2925|	SSU ribosomal protein S21p [Clostridium botulinum F str. Langeland]
fid|19428971|locus|VBICloBot15611_2927|	MiaB family protein, possibly involved in tRNA or rRNA modification [Clostridium botulinum F str. Langeland]
fid|19428975|locus|VBICloBot15611_2929|	Ribosomal protein L11 methyltransferase (EC 2.1.1.-) [Clostridium botulinum F str. Langeland]
fid|19428977|locus|VBICloBot15611_2930|	Chaperone protein DnaJ [Clostridium botulinum F str. Langeland]
fid|19428979|locus|VBICloBot15611_2931|	Chaperone protein DnaK [Clostridium botulinum F str. Langeland]	0.000334202
fid|19428981|locus|VBICloBot15611_2932|	Heat shock protein GrpE [Clostridium botulinum F str. Langeland]
fid|19428987|locus|VBICloBot15611_2935|	Translation elongation factor LepA [Clostridium botulinum F str. Langeland]
fid|19428995|locus|VBICloBot15611_2939|	SSU ribosomal protein S20p [Clostridium botulinum F str. Langeland]
fid|19429023|locus|VBICloBot15611_2952|	Endoribonuclease L-PSP [Clostridium botulinum F str. Langeland]	6.46372e-13
fid|19429033|locus|VBICloBot15611_2957|	COG0536: GTP-binding protein Obg [Clostridium botulinum F str. Langeland]
fid|19429039|locus|VBICloBot15611_2960|	LSU ribosomal protein L21p [Clostridium botulinum F str. Langeland]	1.89265e-07
fid|19429055|locus|VBICloBot15611_2968|	Septum site-determining protein MinD [Clostridium botulinum F str. Langeland]	0.0167119
fid|19429065|locus|VBICloBot15611_2973|	Rod shape-determining protein MreB [Clostridium botulinum F str. Langeland]	7.29123e-11
fid|19429111|locus|VBICloBot15611_2995|	FIG00512791: hypothetical protein [Clostridium botulinum F str. Langeland]
fid|19429115|locus|VBICloBot15611_2997|	Conserved protein [Clostridium botulinum F str. Langeland]
fid|19429133|locus|VBICloBot15611_3006|	Conserved protein [Clostridium botulinum F str. Langeland]
fid|19429165|locus|VBICloBot15611_3021|	Small acid-soluble spore protein, alpha-type SASP [Clostridium botulinum F str. Langeland]
fid|19429177|locus|VBICloBot15611_3027|	Aspartyl-tRNA synthetase (EC 6.1.1.12) [Clostridium botulinum F str. Langeland]	0.00125728	0.0390888
fid|19429179|locus|VBICloBot15611_3028|	Histidyl-tRNA synthetase (EC 6.1.1.21) [Clostridium botulinum F str. Langeland]
fid|19429189|locus|VBICloBot15611_3033|	Adenine phosphoribosyltransferase (EC 2.4.2.7) [Clostridium botulinum F str. Langeland]
fid|19429197|locus|VBICloBot15611_3037|	Transcriptional regulatory protein [Clostridium botulinum F str. Langeland]
fid|19429203|locus|VBICloBot15611_3040|	Preprotein translocase subunit YajC (TC 3.A.5.1.1) [Clostridium botulinum F str. Langeland]
fid|19429215|locus|VBICloBot15611_3046|	FIG000859: hypothetical protein [Clostridium botulinum F str. Langeland]
fid|19429231|locus|VBICloBot15611_3054|	Hypoxanthine-guanine phosphoribosyltransferase (EC 2.4.2.8) [Clostridium botulinum F str. Langeland]		0.0126272
fid|19429245|locus|VBICloBot15611_3061|	Anti-sigma F factor (EC 2.7.11.1) [Clostridium botulinum F str. Langeland]
fid|19429267|locus|VBICloBot15611_3072|	capsular polysaccharide biosynthesis protein [Clostridium botulinum F str. Langeland]
fid|19429269|locus|VBICloBot15611_3073|	UDP-N-acetylglucosamine 2-epimerase (EC 5.1.3.14) [Clostridium botulinum F str. Langeland]
fid|19429273|locus|VBICloBot15611_3075|	FIG00512786: hypothetical protein [Clostridium botulinum F str. Langeland]
fid|19429283|locus|VBICloBot15611_3080|	Myo-inositol 2-dehydrogenase (EC 1.1.1.18) [Clostridium botulinum F str. Langeland]	0.00556451
fid|19429285|locus|VBICloBot15611_3081|	UDP-glucose dehydrogenase (EC 1.1.1.22) [Clostridium botulinum F str. Langeland]	3.77476e-15
fid|19429295|locus|VBICloBot15611_3086|	UTP--glucose-1-phosphate uridylyltransferase (EC 2.7.7.9) [Clostridium botulinum F str. Langeland]
fid|19429303|locus|VBICloBot15611_3090|	Arginine decarboxylase (EC 4.1.1.19); Lysine decarboxylase (EC 4.1.1.18); Ornithine decarboxylase (EC 4.1.1.17) [Clostridium botulinum F str. Langeland]
fid|19429307|locus|VBICloBot15611_3092|	phosphotransbutyrylase (EC 2.3.1.19) [Clostridium botulinum F str. Langeland]
fid|19429309|locus|VBICloBot15611_3093|	Probable glycolate oxidase [Clostridium botulinum F str. Langeland]
fid|19429317|locus|VBICloBot15611_3097|	FIG00518433: hypothetical protein [Clostridium botulinum F str. Langeland]
fid|19429327|locus|VBICloBot15611_3102|	Phenylalanyl-tRNA synthetase beta chain (EC 6.1.1.20) [Clostridium botulinum F str. Langeland]
fid|19429329|locus|VBICloBot15611_3103|	Phenylalanyl-tRNA synthetase alpha chain (EC 6.1.1.20) [Clostridium botulinum F str. Langeland]
fid|19429333|locus|VBICloBot15611_3105|	Potassium uptake protein, integral membrane component, KtrA [Clostridium botulinum F str. Langeland]
fid|19429339|locus|VBICloBot15611_3108|	LSU ribosomal protein L20p [Clostridium botulinum F str. Langeland]
fid|19429343|locus|VBICloBot15611_3110|	Translation initiation factor 3 [Clostridium botulinum F str. Langeland]
fid|19429345|locus|VBICloBot15611_3111|	Threonyl-tRNA synthetase (EC 6.1.1.3) [Clostridium botulinum F str. Langeland]
fid|19429365|locus|VBICloBot15611_3116|	Chaperonin (heat shock protein 33) [Clostridium botulinum F str. Langeland]
fid|19429379|locus|VBICloBot15611_3123|	Oligopeptide ABC transporter, periplasmic oligopeptide-binding protein OppA (TC 3.A.1.5.1) [Clostridium botulinum F str. Langeland]
fid|19429381|locus|VBICloBot15611_3124|	Aspartate-semialdehyde dehydrogenase (EC 1.2.1.11) [Clostridium botulinum F str. Langeland]
fid|19429383|locus|VBICloBot15611_3125|	Dihydrodipicolinate synthase (EC 4.2.1.52) [Clostridium botulinum F str. Langeland]	7.76224e-08
fid|19429385|locus|VBICloBot15611_3126|	Dihydrodipicolinate reductase (EC 1.3.1.26) [Clostridium botulinum F str. Langeland]
fid|19429389|locus|VBICloBot15611_3128|	2,3,4,5-tetrahydropyridine-2,6-dicarboxylate N-acetyltransferase (EC 2.3.1.89) [Clostridium botulinum F str. Langeland]
fid|19429405|locus|VBICloBot15611_3136|	Valyl-tRNA synthetase (EC 6.1.1.9) [Clostridium botulinum F str. Langeland]
fid|19429447|locus|VBICloBot15611_3157|	resolvase domain protein [Clostridium botulinum F str. Langeland]
fid|19429475|locus|VBICloBot15611_3171|	phage major tail protein, phi13 family [Clostridium botulinum F str. Langeland]
fid|19429487|locus|VBICloBot15611_3177|	Phage major capsid protein [Clostridium botulinum F str. Langeland]
fid|19429595|locus|VBICloBot15611_3231|	Pyrroline-5-carboxylate reductase (EC 1.5.1.2) [Clostridium botulinum F str. Langeland]		0.00381508
fid|19429597|locus|VBICloBot15611_3232|	Pyruvate formate-lyase (EC 2.3.1.54) [Clostridium botulinum F str. Langeland]		0.0177658
fid|19429625|locus|VBICloBot15611_3246|	Electron transfer flavoprotein, alpha subunit [Clostridium botulinum F str. Langeland]
fid|19429627|locus|VBICloBot15611_3247|	Electron transfer flavoprotein, beta subunit [Clostridium botulinum F str. Langeland]
fid|19429629|locus|VBICloBot15611_3248|	Butyryl-CoA dehydrogenase (EC 1.3.99.2) [Clostridium botulinum F str. Langeland]	0
fid|19429631|locus|VBICloBot15611_3249|	Acetyl-CoA acetyltransferase (EC 2.3.1.9) [Clostridium botulinum F str. Langeland]	0
fid|19429633|locus|VBICloBot15611_3250|	3-hydroxybutyryl-CoA dehydrogenase (EC 1.1.1.157) [Clostridium botulinum F str. Langeland]	0
fid|19429635|locus|VBICloBot15611_3251|	3-hydroxybutyryl-CoA dehydratase (EC 4.2.1.55) [Clostridium botulinum F str. Langeland]	4.37883e-07
fid|19429657|locus|VBICloBot15611_3262|	Rubrerythrin [Clostridium botulinum F str. Langeland]		5.30282e-07
fid|19429667|locus|VBICloBot15611_3267|	LSU ribosomal protein L25p [Clostridium botulinum F str. Langeland]
fid|19429671|locus|VBICloBot15611_3269|	Zinc uptake regulation protein ZUR [Clostridium botulinum F str. Langeland]
fid|19429687|locus|VBICloBot15611_3277|	ATP-dependent protease La (EC 3.4.21.53) Type I [Clostridium botulinum F str. Langeland]
fid|19429691|locus|VBICloBot15611_3279|	ATP-dependent Clp protease ATP-binding subunit ClpX [Clostridium botulinum F str. Langeland]	4.12935e-07
fid|19429693|locus|VBICloBot15611_3280|	ATP-dependent Clp protease proteolytic subunit (EC 3.4.21.92) [Clostridium botulinum F str. Langeland]	0.000119788
fid|19429695|locus|VBICloBot15611_3281|	Cell division trigger factor (EC 5.2.1.8) [Clostridium botulinum F str. Langeland]	8.35524e-07
fid|19429713|locus|VBICloBot15611_3290|	Aspartate carbamoyltransferase (EC 2.1.3.2) [Clostridium botulinum F str. Langeland]		0.0104799
fid|19429719|locus|VBICloBot15611_3293|	Related to 2-hydroxyglutaryl-CoA dehydratase, beta subunit [Clostridium botulinum F str. Langeland]
fid|19429801|locus|VBICloBot15611_3312|	Aspartyl-tRNA(Asn) amidotransferase subunit B (EC 6.3.5.6) @ Glutamyl-tRNA(Gln) amidotransferase subunit B (EC 6.3.5.7) [Clostridium botulinum F str. Langeland]
fid|19429803|locus|VBICloBot15611_3313|	Aspartyl-tRNA(Asn) amidotransferase subunit A (EC 6.3.5.6) @ Glutamyl-tRNA(Gln) amidotransferase subunit A (EC 6.3.5.7) [Clostridium botulinum F str. Langeland]
fid|19429827|locus|VBICloBot15611_3325|	Glucose-6-phosphate isomerase (EC 5.3.1.9) [Clostridium botulinum F str. Langeland]	1.92784e-09
fid|19429835|locus|VBICloBot15611_3329|	D-lactate dehydrogenase (EC 1.1.1.28) [Clostridium botulinum F str. Langeland]
fid|19429837|locus|VBICloBot15611_3330|	D-lactate dehydrogenase (EC 1.1.1.28) [Clostridium botulinum F str. Langeland]		9.28071e-05
fid|19429841|locus|VBICloBot15611_3332|	Electron transfer flavoprotein, alpha subunit [Clostridium botulinum F str. Langeland]	2.04667e-07
fid|19429843|locus|VBICloBot15611_3333|	Electron transfer flavoprotein, beta subunit [Clostridium botulinum F str. Langeland]	1.37786e-09	0.019589
fid|19429845|locus|VBICloBot15611_3334|	Butyryl-CoA dehydrogenase (EC 1.3.99.2) [Clostridium botulinum F str. Langeland]	7.66657e-08
fid|19429847|locus|VBICloBot15611_3335|	Benzoyl-CoA reductase subunit BadD (EC 1.3.99.15) [Clostridium botulinum F str. Langeland]		8.17563e-05
fid|19429849|locus|VBICloBot15611_3336|	Benzoyl-CoA reductase subunit BadE (EC 1.3.99.15) [Clostridium botulinum F str. Langeland]		0.00078801
fid|19429851|locus|VBICloBot15611_3337|	Benzoyl-CoA reductase subunit BadG (EC 1.3.99.15) [Clostridium botulinum F str. Langeland]
fid|19429853|locus|VBICloBot15611_3338|	L-carnitine dehydratase/bile acid-inducible protein F [Clostridium botulinum F str. Langeland]	0.0411307
fid|19429859|locus|VBICloBot15611_3341|	GMP synthase [glutamine-hydrolyzing] (EC 6.3.5.2) [Clostridium botulinum F str. Langeland]	2.83308e-06
fid|19429861|locus|VBICloBot15611_3342|	Inosine-5'-monophosphate dehydrogenase (EC 1.1.1.205) [Clostridium botulinum F str. Langeland]	2.63978e-05	0.00298312
fid|19429865|locus|VBICloBot15611_3344|	Heat shock protein 60 family chaperone GroEL [Clostridium botulinum F str. Langeland]
fid|19429867|locus|VBICloBot15611_3345|	Heat shock protein 60 family co-chaperone GroES [Clostridium botulinum F str. Langeland]
fid|19429877|locus|VBICloBot15611_3350|	Glutamate synthase [NADPH] large chain (EC 1.4.1.13) [Clostridium botulinum F str. Langeland]		0.0451575
fid|19429879|locus|VBICloBot15611_3351|	2-polyprenylphenol hydroxylase and related flavodoxin oxidoreductases [Clostridium botulinum F str. Langeland]
fid|19429881|locus|VBICloBot15611_3352|	Redox-sensitive transcriptional regulator (AT-rich DNA-binding protein) [Clostridium botulinum F str. Langeland]
fid|19429891|locus|VBICloBot15611_3357|	Protein hypA [Clostridium botulinum F str. Langeland]	1.12864e-05
fid|19429893|locus|VBICloBot15611_3358|	Pyruvate carboxyl transferase (EC 6.4.1.1) [Clostridium botulinum F str. Langeland]
fid|19429915|locus|VBICloBot15611_3368|	Inactive homolog of metal-dependent proteases, putative molecular chaperone [Clostridium botulinum F str. Langeland]	0.0363442
fid|19429919|locus|VBICloBot15611_3370|	Tyrosyl-tRNA synthetase (EC 6.1.1.1) [Clostridium botulinum F str. Langeland]
fid|19429931|locus|VBICloBot15611_3376|	Peptide chain release factor 3 [Clostridium botulinum F str. Langeland]
fid|19429935|locus|VBICloBot15611_3378|	Tryptophanyl-tRNA synthetase (EC 6.1.1.2) [Clostridium botulinum F str. Langeland]
fid|19429939|locus|VBICloBot15611_3380|	Superoxide reductase (EC 1.15.1.2) [Clostridium botulinum F str. Langeland]	1.86701e-06
fid|19429949|locus|VBICloBot15611_3385|	Probable M18-family aminopeptidase 2 (EC 3.4.11.-) [Clostridium botulinum F str. Langeland]		0.0293752
fid|19429953|locus|VBICloBot15611_3387|	ATPase [Clostridium botulinum F str. Langeland]
fid|19429959|locus|VBICloBot15611_3390|	Acetylornithine deacetylase/Succinyl-diaminopimelate desuccinylase and related deacylases [Clostridium botulinum F str. Langeland]	0.000150976	0.00118329
fid|19429961|locus|VBICloBot15611_3391|	Prolyl-tRNA synthetase (EC 6.1.1.15) [Clostridium botulinum F str. Langeland]	4.44409e-05
fid|19429985|locus|VBICloBot15611_3403|	putative sialidase [Clostridium botulinum F str. Langeland]
fid|19430041|locus|VBICloBot15611_3431|	Pyruvate kinase (EC 2.7.1.40) [Clostridium botulinum F str. Langeland]	7.52227e-08
fid|19430043|locus|VBICloBot15611_3432|	6-phosphofructokinase (EC 2.7.1.11) [Clostridium botulinum F str. Langeland]
fid|19430051|locus|VBICloBot15611_3436|	Hypothetical ATP-binding protein UPF0042, contains P-loop [Clostridium botulinum F str. Langeland]
fid|19430053|locus|VBICloBot15611_3437|	UDP-N-acetylenolpyruvoylglucosamine reductase (EC 1.1.1.158) [Clostridium botulinum F str. Langeland]		0.0187825
fid|19430069|locus|VBICloBot15611_3445|	Excinuclease ABC subunit A [Clostridium botulinum F str. Langeland]
fid|19430079|locus|VBICloBot15611_3450|	Cell division transporter, ATP-binding protein FtsE (TC 3.A.5.1.1) [Clostridium botulinum F str. Langeland]	0.0115677
fid|19430085|locus|VBICloBot15611_3453|	Transketolase, C-terminal section (EC 2.2.1.1) [Clostridium botulinum F str. Langeland]
fid|19430087|locus|VBICloBot15611_3454|	Transketolase, N-terminal section (EC 2.2.1.1) [Clostridium botulinum F str. Langeland]
fid|19430115|locus|VBICloBot15611_3468|	Glucosamine--fructose-6-phosphate aminotransferase [isomerizing] (EC 2.6.1.16) [Clostridium botulinum F str. Langeland]		0.00858036
fid|19430119|locus|VBICloBot15611_3470|	Phosphoglycolate phosphatase (EC 3.1.3.18) [Clostridium botulinum F str. Langeland]
fid|19430125|locus|VBICloBot15611_3473|	PTS system, glucitol/sorbitol-specific IIB component and second of two IIC components (EC 2.7.1.69) [Clostridium botulinum F str. Langeland]
fid|19430131|locus|VBICloBot15611_3476|	Galactitol-1-phosphate 5-dehydrogenase (EC 1.1.1.251) [Clostridium botulinum F str. Langeland]
fid|19430135|locus|VBICloBot15611_3478|	Phosphoglucosamine mutase (EC 5.4.2.10) [Clostridium botulinum F str. Langeland]
fid|19430137|locus|VBICloBot15611_3479|	2-oxoglutarate oxidoreductase, gamma subunit (EC 1.2.7.3) [Clostridium botulinum F str. Langeland]	2.22469e-07
fid|19430139|locus|VBICloBot15611_3480|	2-oxoglutarate oxidoreductase, beta subunit (EC 1.2.7.3) [Clostridium botulinum F str. Langeland]	2.57186e-05
fid|19430141|locus|VBICloBot15611_3481|	2-oxoglutarate oxidoreductase, alpha subunit (EC 1.2.7.3) [Clostridium botulinum F str. Langeland]	0
fid|19430145|locus|VBICloBot15611_3483|	FIG00623394: hypothetical protein [Clostridium botulinum F str. Langeland]
fid|19430147|locus|VBICloBot15611_3484|	Butyrate kinase (EC 2.7.2.7) [Clostridium botulinum F str. Langeland]	0
fid|19430149|locus|VBICloBot15611_3485|	phosphotransbutyrylase (EC 2.3.1.19) [Clostridium botulinum F str. Langeland]	1.22125e-14
fid|19430161|locus|VBICloBot15611_3491|	Thioredoxin reductase (EC 1.8.1.9) [Clostridium botulinum F str. Langeland]
fid|19430163|locus|VBICloBot15611_3492|	Thioredoxin [Clostridium botulinum F str. Langeland]		0.0032124
fid|19430169|locus|VBICloBot15611_3495|	Chimeric erythrocyte-binding protein MAEBL [Clostridium botulinum F str. Langeland]
fid|19430171|locus|VBICloBot15611_3496|	Phosphoenolpyruvate-protein phosphotransferase of PTS system (EC 2.7.3.9) [Clostridium botulinum F str. Langeland]		0.0433091
fid|19430183|locus|VBICloBot15611_3502|	Sodium-dependent phosphate transporter [Clostridium botulinum F str. Langeland]
fid|19430185|locus|VBICloBot15611_3503|	SSU ribosomal protein S9p (S16e) [Clostridium botulinum F str. Langeland]	6.29976e-09
fid|19430187|locus|VBICloBot15611_3504|	LSU ribosomal protein L13p (L13Ae) [Clostridium botulinum F str. Langeland]
fid|19430197|locus|VBICloBot15611_3509|	LSU ribosomal protein L17p [Clostridium botulinum F str. Langeland]	5.00555e-08
fid|19430199|locus|VBICloBot15611_3510|	DNA-directed RNA polymerase alpha subunit (EC 2.7.7.6) [Clostridium botulinum F str. Langeland]	2.74555e-08
fid|19430201|locus|VBICloBot15611_3511|	SSU ribosomal protein S4p (S9e) [Clostridium botulinum F str. Langeland]	1.11022e-15	0.0180187
fid|19430203|locus|VBICloBot15611_3512|	SSU ribosomal protein S11p (S14e) [Clostridium botulinum F str. Langeland]	4.44089e-16
fid|19430205|locus|VBICloBot15611_3513|	SSU ribosomal protein S13p (S18e) [Clostridium botulinum F str. Langeland]	1.33227e-15
fid|19430213|locus|VBICloBot15611_3517|	Methionine aminopeptidase (EC 3.4.11.18) [Clostridium botulinum F str. Langeland]
fid|19430215|locus|VBICloBot15611_3518|	Adenylate kinase (EC 2.7.4.3) [Clostridium botulinum F str. Langeland]
fid|19430217|locus|VBICloBot15611_3519|	Preprotein translocase secY subunit (TC 3.A.5.1.1) [Clostridium botulinum F str. Langeland]
fid|19430219|locus|VBICloBot15611_3520|	LSU ribosomal protein L15p (L27Ae) [Clostridium botulinum F str. Langeland]
fid|19430221|locus|VBICloBot15611_3521|	LSU ribosomal protein L30p (L7e) [Clostridium botulinum F str. Langeland]
fid|19430223|locus|VBICloBot15611_3522|	SSU ribosomal protein S5p (S2e) [Clostridium botulinum F str. Langeland]	6.66134e-16
fid|19430225|locus|VBICloBot15611_3523|	LSU ribosomal protein L18p (L5e) [Clostridium botulinum F str. Langeland]
fid|19430227|locus|VBICloBot15611_3524|	LSU ribosomal protein L6p (L9e) [Clostridium botulinum F str. Langeland]	8.88178e-16
fid|19430229|locus|VBICloBot15611_3525|	SSU ribosomal protein S8p (S15Ae) [Clostridium botulinum F str. Langeland]	8.07554e-12
fid|19430233|locus|VBICloBot15611_3527|	LSU ribosomal protein L5p (L11e) [Clostridium botulinum F str. Langeland]	3.11407e-08
fid|19430235|locus|VBICloBot15611_3528|	LSU ribosomal protein L24p (L26e) [Clostridium botulinum F str. Langeland]	0.0152494
fid|19430237|locus|VBICloBot15611_3529|	LSU ribosomal protein L14p (L23e) [Clostridium botulinum F str. Langeland]	8.00049e-06
fid|19430239|locus|VBICloBot15611_3530|	SSU ribosomal protein S17p (S11e) [Clostridium botulinum F str. Langeland]
fid|19430241|locus|VBICloBot15611_3531|	LSU ribosomal protein L29p (L35e) [Clostridium botulinum F str. Langeland]
fid|19430243|locus|VBICloBot15611_3532|	LSU ribosomal protein L16p (L10e) [Clostridium botulinum F str. Langeland]	7.34212e-05
fid|19430245|locus|VBICloBot15611_3533|	SSU ribosomal protein S3p (S3e) [Clostridium botulinum F str. Langeland]	4.28102e-13
fid|19430247|locus|VBICloBot15611_3534|	LSU ribosomal protein L22p (L17e) [Clostridium botulinum F str. Langeland]	4.12766e-10
fid|19430249|locus|VBICloBot15611_3535|	SSU ribosomal protein S19p (S15e) [Clostridium botulinum F str. Langeland]
fid|19430251|locus|VBICloBot15611_3536|	LSU ribosomal protein L2p (L8e) [Clostridium botulinum F str. Langeland]	0
fid|19430253|locus|VBICloBot15611_3537|	LSU ribosomal protein L23p (L23Ae) [Clostridium botulinum F str. Langeland]
fid|19430255|locus|VBICloBot15611_3538|	LSU ribosomal protein L4p (L1e) [Clostridium botulinum F str. Langeland]	1.11022e-15
fid|19430257|locus|VBICloBot15611_3539|	LSU ribosomal protein L3p (L3e) [Clostridium botulinum F str. Langeland]	1.90135e-08
fid|19430259|locus|VBICloBot15611_3540|	SSU ribosomal protein S10p (S20e) [Clostridium botulinum F str. Langeland]	9.62477e-11
fid|19430261|locus|VBICloBot15611_3541|	Translation elongation factor Tu [Clostridium botulinum F str. Langeland]	0
fid|19430263|locus|VBICloBot15611_3542|	Translation elongation factor G [Clostridium botulinum F str. Langeland]	4.44089e-16
fid|19430265|locus|VBICloBot15611_3543|	SSU ribosomal protein S7p (S5e) [Clostridium botulinum F str. Langeland]	0
fid|19430267|locus|VBICloBot15611_3544|	SSU ribosomal protein S12p (S23e) [Clostridium botulinum F str. Langeland]	0
fid|19430271|locus|VBICloBot15611_3546|	DNA-directed RNA polymerase beta' subunit (EC 2.7.7.6) [Clostridium botulinum F str. Langeland]	4.93734e-11
fid|19430273|locus|VBICloBot15611_3547|	DNA-directed RNA polymerase beta subunit (EC 2.7.7.6) [Clostridium botulinum F str. Langeland]	4.26168e-11
fid|19430275|locus|VBICloBot15611_3548|	LSU ribosomal protein L7/L12 (P1/P2) [Clostridium botulinum F str. Langeland]	0.000388635	0.0421945
fid|19430277|locus|VBICloBot15611_3549|	LSU ribosomal protein L10p (P0) [Clostridium botulinum F str. Langeland]	2.22045e-16
fid|19430279|locus|VBICloBot15611_3550|	LSU ribosomal protein L1p (L10Ae) [Clostridium botulinum F str. Langeland]	0
fid|19430281|locus|VBICloBot15611_3551|	LSU ribosomal protein L11p (L12e) [Clostridium botulinum F str. Langeland]	2.34361e-07
fid|19430283|locus|VBICloBot15611_3552|	Transcription antitermination protein NusG [Clostridium botulinum F str. Langeland]
fid|19430299|locus|VBICloBot15611_3558|	23S rRNA (guanosine-2'-O-) -methyltransferase rlmB (EC 2.1.1.-) [Clostridium botulinum F str. Langeland]
fid|19430301|locus|VBICloBot15611_3559|	Thymidylate synthase thyX (EC 2.1.1.-) [Clostridium botulinum F str. Langeland]
fid|19430305|locus|VBICloBot15611_3561|	Cysteinyl-tRNA synthetase (EC 6.1.1.16) [Clostridium botulinum F str. Langeland]
fid|19430307|locus|VBICloBot15611_3562|	Threonine dehydratase (EC 4.3.1.19) [Clostridium botulinum F str. Langeland]	0.00808039
fid|19430323|locus|VBICloBot15611_3570|	ATP-dependent Clp protease, ATP-binding subunit ClpC / Negative regulator of genetic competence clcC/mecB [Clostridium botulinum F str. Langeland]
fid|19430333|locus|VBICloBot15611_3575|	Translation elongation factor G-related protein [Clostridium botulinum F str. Langeland]
fid|19430359|locus|VBICloBot15611_3577|	Glycyl-tRNA synthetase (EC 6.1.1.14) [Clostridium botulinum F str. Langeland]
fid|19430361|locus|VBICloBot15611_3578|	Lysyl-tRNA synthetase (class II) (EC 6.1.1.6) [Clostridium botulinum F str. Langeland]	3.67903e-05
fid|19430363|locus|VBICloBot15611_3579|	Transcription elongation factor GreA [Clostridium botulinum F str. Langeland]
fid|19430371|locus|VBICloBot15611_3583|	Formate--tetrahydrofolate ligase (EC 6.3.4.3) [Clostridium botulinum F str. Langeland]
fid|19430373|locus|VBICloBot15611_3584|	Cell division protein FtsH (EC 3.4.24.-) [Clostridium botulinum F str. Langeland]	0.0205972
fid|19430375|locus|VBICloBot15611_3585|	Hypoxanthine-guanine phosphoribosyltransferase (EC 2.4.2.8) [Clostridium botulinum F str. Langeland]
fid|19430395|locus|VBICloBot15611_3588|	RNA binding protein, contains ribosomal protein S1 domain [Clostridium botulinum F str. Langeland]
fid|19430405|locus|VBICloBot15611_3593|	DNA-binding protein HBsu [Clostridium botulinum F str. Langeland]
fid|19430407|locus|VBICloBot15611_3594|	possible tetrapyrrole methyltransferase domain / Nucleoside triphosphate pyrophosphohydrolase MazG (EC 3.6.1.8) [Clostridium botulinum F str. Langeland]
fid|19430411|locus|VBICloBot15611_3596|	Stage V sporulation protein T, AbrB family transcriptional regulator (SpoVT) [Clostridium botulinum F str. Langeland]
fid|19430413|locus|VBICloBot15611_3597|	Foldase protein PrsA precursor (EC 5.2.1.8) [Clostridium botulinum F str. Langeland]		0.00731752
fid|19430423|locus|VBICloBot15611_3602|	Response regulator (CheY-like receiver domain and HTH-type DNA-binding domain) [Clostridium botulinum F str. Langeland]
fid|19430425|locus|VBICloBot15611_3603|	Ribose-phosphate pyrophosphokinase (EC 2.7.6.1) [Clostridium botulinum F str. Langeland]	2.94476e-11	0.0283076
fid|19430427|locus|VBICloBot15611_3604|	N-acetylglucosamine-1-phosphate uridyltransferase (EC 2.7.7.23) / Glucosamine-1-phosphate N-acetyltransferase (EC 2.3.1.157) [Clostridium botulinum F str. Langeland]
fid|19430429|locus|VBICloBot15611_3605|	Protein of unknown function identified by role in sporulation (SpoVG) [Clostridium botulinum F str. Langeland]	3.64782e-05
fid|19430463|locus|VBICloBot15611_3621|	Glutamine synthetase, clostridia type (EC 6.3.1.2) [Clostridium botulinum F str. Langeland]
fid|19430467|locus|VBICloBot15611_3623|	UDP-N-acetylglucosamine 1-carboxyvinyltransferase (EC 2.5.1.7) [Clostridium botulinum F str. Langeland]	3.38142e-06
fid|19430473|locus|VBICloBot15611_3626|	Protein export cytoplasm protein SecA ATPase RNA helicase (TC 3.A.5.1.1) [Clostridium botulinum F str. Langeland]	0.00479374
fid|19430495|locus|VBICloBot15611_3637|	D-proline reductase, 26 kDa subunit (EC 1.21.4.1) @ selenocysteine-containing [Clostridium botulinum F str. Langeland]
fid|19430511|locus|VBICloBot15611_3645|	[FeFe]-hydrogenase maturation protein HydG [Clostridium botulinum F str. Langeland]
fid|19430539|locus|VBICloBot15611_3659|	Biotin carboxylase of acetyl-CoA carboxylase (EC 6.3.4.14) [Clostridium botulinum F str. Langeland]
fid|19430541|locus|VBICloBot15611_3660|	(3R)-hydroxymyristoyl-[acyl carrier protein] dehydratase (EC 4.2.1.-) [Clostridium botulinum F str. Langeland]
fid|19430543|locus|VBICloBot15611_3661|	Biotin carboxyl carrier protein of acetyl-CoA carboxylase [Clostridium botulinum F str. Langeland]
fid|19430545|locus|VBICloBot15611_3662|	3-oxoacyl-[acyl-carrier-protein] synthase, KASII (EC 2.3.1.41) [Clostridium botulinum F str. Langeland]		0.00236877
fid|19430547|locus|VBICloBot15611_3663|	3-oxoacyl-[acyl-carrier protein] reductase (EC 1.1.1.100) [Clostridium botulinum F str. Langeland]
fid|19430549|locus|VBICloBot15611_3664|	Malonyl CoA-acyl carrier protein transacylase (EC 2.3.1.39) [Clostridium botulinum F str. Langeland]
fid|19430551|locus|VBICloBot15611_3665|	Enoyl-[acyl-carrier-protein] reductase [FMN] (EC 1.3.1.9) [Clostridium botulinum F str. Langeland]
fid|19430553|locus|VBICloBot15611_3666|	Acyl carrier protein [Clostridium botulinum F str. Langeland]
fid|19430557|locus|VBICloBot15611_3668|	Transcriptional regulator of fatty acid biosynthesis FabT [Clostridium botulinum F str. Langeland]
fid|19430595|locus|VBICloBot15611_3676|	Acyl-acyl carrier protein thioesterase (EC 3.1.2.14) [Clostridium botulinum F str. Langeland]		0.0276149
fid|19430597|locus|VBICloBot15611_3677|	no significant homology [Clostridium botulinum F str. Langeland]
fid|19430605|locus|VBICloBot15611_3681|	putative phosphomannomutase [Clostridium botulinum F str. Langeland]
fid|19430619|locus|VBICloBot15611_3688|	SSU ribosomal protein S18p @ SSU ribosomal protein S18p, zinc-dependent [Clostridium botulinum F str. Langeland]
fid|19430621|locus|VBICloBot15611_3689|	Single-stranded DNA-binding protein [Clostridium botulinum F str. Langeland]
fid|19430623|locus|VBICloBot15611_3690|	SSU ribosomal protein S6p [Clostridium botulinum F str. Langeland]		0.0178585
fid|19430649|locus|VBICloBot15611_3703|	rRNA small subunit methyltransferase, glucose inhibited division protein GidB [Clostridium botulinum F str. Langeland]
fid|19430666|locus|VBICloBot15611_3711|	hypothetical protein [Clostridium botulinum F str. Langeland]
fid|19430668|locus|VBICloBot15611_3712|	hypothetical protein [Clostridium botulinum F str. Langeland]
fid|19430692|locus|VBICloBot15611_3724|	FIG00515437: hypothetical protein [Clostridium botulinum F str. Langeland]

## Sheet: ATCC3584
Protein	Description	pval_ttest_cell_timepoint	pval_ttest_cell_media
WP_003355926.1	MULTISPECIES: type I glyceraldehyde-3-phosphate dehydrogenase [Clostridium]
WP_003356714.1	MULTISPECIES: enolase [Clostridium]	1.61426e-13
WP_003357250.1	MULTISPECIES: 30S ribosomal protein S10 [Clostridiales]	3.0539e-08	0.03803
WP_003357259.1	MULTISPECIES: 50S ribosomal protein L7/L12 [Clostridiales]	0.0262794	0.0175628
WP_003357295.1	MULTISPECIES: 50S ribosomal protein L14 [Clostridium]		0.0287476
WP_003357444.1	MULTISPECIES: 50S ribosomal protein L23 [Clostridiales]	0.00114407	0.00922713
WP_003357472.1	MULTISPECIES: DNA-directed RNA polymerase subunit alpha [Clostridiales]	2.6582e-09
WP_003357513.1	MULTISPECIES: 50S ribosomal protein L15 [Clostridium]	0.0352977	0.00411467
WP_003357537.1	MULTISPECIES: transcriptional regulator [Clostridiales]	0.0112748	0.0203643
WP_003357564.1	MULTISPECIES: 30S ribosomal protein S13 [Clostridiales]	6.43392e-10
WP_003357613.1	MULTISPECIES: 30S ribosomal protein S7 [Clostridiales]	1.25029e-09
WP_003357619.1	MULTISPECIES: 50S ribosomal protein L16 [Clostridiales]	0.000235719
WP_003357637.1	MULTISPECIES: 50S ribosomal protein L30 [Clostridiales]
WP_003357672.1	MULTISPECIES: acyl-CoA dehydrogenase [Clostridiales]	2.41736e-05	0.0032358
WP_003357676.1	MULTISPECIES: 30S ribosomal protein S12 [Clostridiales]	1.0143e-12
WP_003357691.1	MULTISPECIES: 50S ribosomal protein L29 [Clostridiales]
WP_003357777.1	MULTISPECIES: 30S ribosomal protein S21 [Clostridiaceae]
WP_003358052.1	MULTISPECIES: RNA polymerase sigma factor RpoD [Clostridiales]		0.0153693
WP_003358305.1	MULTISPECIES: ethanolamine utilization microcompartment protein EutM [Clostridiales]
WP_003358896.1	MULTISPECIES: sporulation transcription factor Spo0A [Clostridium]		2.52917e-07
WP_003358923.1	MULTISPECIES: RNA-binding protein Hfq [Clostridiales]
WP_003358935.1	MULTISPECIES: Asp23/Gls24 family envelope stress response protein [Clostridiales]	0.0262697
WP_003359149.1	MULTISPECIES: cytochrome c551 [Clostridiales]
WP_003359271.1	MULTISPECIES: response regulator [Clostridiales]
WP_003359319.1	MULTISPECIES: septation protein SpoVG [Clostridiales]
WP_003359346.1	MULTISPECIES: DUF1858 domain-containing protein [Clostridiales]
WP_003359433.1	MULTISPECIES: acyl carrier protein [Clostridiales]
WP_003359452.1	MULTISPECIES: 50S ribosomal protein L34 [Clostridiales]
WP_003360201.1	MULTISPECIES: 30S ribosomal protein S8 [Clostridium]	1.26188e-12
WP_003361716.1	MULTISPECIES: RNA-binding protein S1 [Clostridium]
WP_003362301.1	MULTISPECIES: cold-shock protein [Clostridium]
WP_003362540.1	MULTISPECIES: stage V sporulation protein S [Clostridiales]		0.000294967
WP_003362579.1	MULTISPECIES: GTP-sensing pleiotropic transcriptional regulator CodY [Clostridium]	0.00195139
WP_003362611.1	MULTISPECIES: hypothetical protein [Clostridiales]
WP_003384678.1	MULTISPECIES: elongation factor Ts [Clostridiales]	4.19886e-13
WP_003385813.1	MULTISPECIES: IreB family regulatory phosphoprotein [Clostridiales]
WP_003386545.1	MULTISPECIES: 50S ribosomal protein L20 [Clostridiales]	0.00900713	0.000452287
WP_003388351.1	MULTISPECIES: 30S ribosomal protein S15 [Clostridiales]	0.00085814	5.28073e-06
WP_003393245.1	MULTISPECIES: proline racemase [Clostridiales]		0.00578503
WP_003395976.1	MULTISPECIES: 50S ribosomal protein L28 [Clostridiales]
WP_003401726.1	MULTISPECIES: 30S ribosomal protein S5 [Clostridium]	2.36018e-08	0.0143822
WP_003482909.1	MULTISPECIES: 50S ribosomal protein L1 [Clostridium]	2.88658e-14
WP_003482912.1	MULTISPECIES: 50S ribosomal protein L10 [Clostridium]	1.76069e-08
WP_003482930.1	MULTISPECIES: 50S ribosomal protein L22 [Clostridium]	7.46593e-08
WP_003482949.1	MULTISPECIES: adenylate kinase [Clostridium]
WP_003482954.1	MULTISPECIES: 30S ribosomal protein S11 [Clostridium]	1.71251e-09
WP_003482956.1	MULTISPECIES: 30S ribosomal protein S4 [Clostridium]	2.77656e-11
WP_003482958.1	MULTISPECIES: 50S ribosomal protein L17 [Clostridium]	7.42998e-05	0.00394501
WP_003482989.1	MULTISPECIES: thioredoxin [Clostridium]	0.00234598
WP_003483008.1	MULTISPECIES: 2-oxoglutarate ferredoxin oxidoreductase subunit gamma [Clostridium]
WP_003483065.1	MULTISPECIES: cell division ATP-binding protein FtsE [Clostridium]
WP_003483267.1	MULTISPECIES: co-chaperone GroES [Clostridium]
WP_003483352.1	MULTISPECIES: aspartate carbamoyltransferase [Clostridium]
WP_003483398.1	MULTISPECIES: 50S ribosomal protein L25 [Clostridium]		0.0306241
WP_003483406.1	MULTISPECIES: NADH peroxidase [Clostridium]	0.0118488	0.000251284
WP_003483806.1	MULTISPECIES: small acid-soluble spore protein [Clostridium]
WP_003484279.1	MULTISPECIES: YbjQ family protein [Clostridium]
WP_003484353.1	MULTISPECIES: chemotaxis protein CheC [Clostridium]
WP_003484684.1	MULTISPECIES: ribosome biogenesis GTPase Der [Clostridium]
WP_003484705.1	MULTISPECIES: DUF370 domain-containing protein [Clostridium]
WP_003484829.1	MULTISPECIES: 50S ribosomal protein L19 [Clostridium]	4.57994e-08
WP_003484864.1	MULTISPECIES: ribosome recycling factor [Clostridium]
WP_003485052.1	MULTISPECIES: hypothetical protein [Clostridium]
WP_003485199.1	CoA transferase [Clostridium sporogenes]
WP_003485202.1	MULTISPECIES: 2-hydroxyacyl-CoA dehydratase [Clostridium]		0.0342877
WP_003485203.1	2-hydroxyacyl-CoA dehydratase [Clostridium sporogenes]
WP_003485841.1	MULTISPECIES: elongation factor P [Clostridium]	5.68522e-06
WP_003485856.1	MULTISPECIES: SpoIIIAH-like family protein [Clostridium]
WP_003486009.1	MULTISPECIES: MurR/RpiR family transcriptional regulator [Clostridium]
WP_003486010.1	MULTISPECIES: Glu/Leu/Phe/Val dehydrogenase [Clostridium]
WP_003487780.1	MULTISPECIES: lipid kinase [Clostridium]
WP_003487888.1	MULTISPECIES: 50S ribosomal protein L31 [Clostridium]
WP_003488078.1	MULTISPECIES: 30S ribosomal protein S6 [Clostridium]	0.000674723	0.0458255
WP_003488080.1	MULTISPECIES: 30S ribosomal protein S18 [Clostridium]
WP_003488213.1	MULTISPECIES: ribose-phosphate diphosphokinase [Clostridium]	1.89705e-10
WP_003488254.1	MULTISPECIES: transcription elongation factor GreA [Clostridium]
WP_003488913.1	MULTISPECIES: hypothetical protein [Clostridium]
WP_003489957.1	MULTISPECIES: single-stranded DNA-binding protein [Clostridium]
WP_003489958.1	MULTISPECIES: 2,3,4,5-tetrahydropyridine-2,6-dicarboxylate N-acetyltransferase [Clostridium]
WP_003490022.1	MULTISPECIES: hypothetical protein [Clostridium]	5.11003e-05
WP_003490062.1	MULTISPECIES: elongation factor G [Clostridium]	1.55431e-15
WP_003490065.1	MULTISPECIES: DNA-directed RNA polymerase subunit beta' [Clostridium]	8.67509e-08
WP_003490068.1	MULTISPECIES: DNA-directed RNA polymerase subunit beta [Clostridium]	1.60177e-09
WP_003490071.1	MULTISPECIES: 50S ribosomal protein L11 [Clostridium]	1.82799e-06	0.0305167
WP_003490073.1	MULTISPECIES: transcription termination/antitermination protein NusG [Clostridium]		0.047196
WP_003490141.1	MULTISPECIES: hypothetical protein [Clostridium]
WP_003490154.1	MULTISPECIES: arginine--tRNA ligase [Clostridium]
WP_003490156.1	MULTISPECIES: CBS domain-containing protein [Clostridium]
WP_003490194.1	MULTISPECIES: sodium:alanine symporter family protein [Clostridium]
WP_003490225.1	magnesium transporter [Clostridium sporogenes]
WP_003490237.1	MULTISPECIES: flavin reductase [Clostridium]
WP_003490262.1	MULTISPECIES: phosphoenolpyruvate carboxykinase [Clostridium]
WP_003490374.1	MULTISPECIES: hypothetical protein [Clostridium]
WP_003490385.1	MULTISPECIES: L-serine ammonia-lyase, iron-sulfur-dependent, subunit alpha [Clostridium]		0.014694
WP_003490387.1	MULTISPECIES: hypothetical protein [Clostridium]
WP_003490403.1	MULTISPECIES: ABC transporter substrate-binding protein [Clostridium]
WP_003490405.1	MULTISPECIES: spore coat associated protein CotJA [Clostridium]		0.0306186
WP_003490407.1	MULTISPECIES: spore coat protein CotJB [Clostridium]		5.31018e-05
WP_003490409.1	MULTISPECIES: manganese catalase family protein [Clostridium]
WP_003490422.1	MULTISPECIES: transcriptional regulator [Clostridium]		0.024573
WP_003490432.1	MULTISPECIES: beta-aspartyl-peptidase [Clostridium]	0.00465684
WP_003490434.1	MULTISPECIES: thioredoxin-disulfide reductase [Clostridium]		0.0190247
WP_003490436.1	MULTISPECIES: thiol reductase thioredoxin [Clostridium]
WP_003490442.1	MULTISPECIES: glycine/betaine reductase C [Clostridium]	8.56049e-12
WP_003490444.1	glycine/betaine reductase C [Clostridium sporogenes]
WP_003490452.1	MULTISPECIES: peptidoglycan endopeptidase [Clostridium]
WP_003490501.1	MULTISPECIES: fructose-6-phosphate aldolase [Clostridium]	4.30227e-10
WP_003490542.1	MULTISPECIES: 2-hydroxyacyl-CoA dehydratase [Clostridium]
WP_003490545.1	aspartate carbamoyltransferase regulatory subunit [Clostridium sporogenes]
WP_003490546.1	dihydroorotase [Clostridium sporogenes]
WP_003490559.1	MULTISPECIES: trigger factor [Clostridium]	0.000265795
WP_003490561.1	MULTISPECIES: ATP-dependent Clp protease ATP-binding subunit ClpX [Clostridium]	0.0169573
WP_003490580.1	MULTISPECIES: transcriptional repressor [Clostridium]
WP_003490609.1	MULTISPECIES: 3-hydroxybutyryl-CoA dehydrogenase [Clostridium]
WP_003490613.1	MULTISPECIES: acyl-CoA dehydrogenase [Clostridium]	0.00213617
WP_003490614.1	MULTISPECIES: electron transfer flavoprotein subunit beta/FixA family protein [Clostridium]	0.0120373
WP_003490662.1	MULTISPECIES: preprotein translocase subunit YajC [Clostridium]	0.0236082
WP_003490666.1	MULTISPECIES: thioether cross-link-forming SCIFF peptide maturase [Clostridium]
WP_003490668.1	protein translocase subunit SecD [Clostridium sporogenes]
WP_003490671.1	MULTISPECIES: protein translocase subunit SecF [Clostridium]
WP_003490675.1	MULTISPECIES: adenine phosphoribosyltransferase [Clostridium]
WP_003490679.1	MULTISPECIES: MBL fold metallo-hydrolase [Clostridium]
WP_003490683.1	MULTISPECIES: histidine--tRNA ligase [Clostridium]
WP_003490684.1	MULTISPECIES: aspartate--tRNA ligase [Clostridium]		0.00460794
WP_003490778.1	MULTISPECIES: peptidase T [Clostridium]	5.46996e-10
WP_003490796.1	MULTISPECIES: hydroxyethylthiazole kinase [Clostridium]
WP_003490812.1	MULTISPECIES: LemA family protein [Clostridium]
WP_003490919.1	MULTISPECIES: DUF1657 domain-containing protein [Clostridium]
WP_003490949.1	ABC transporter substrate-binding protein [Clostridium sporogenes]
WP_003490964.1	LysM peptidoglycan-binding domain-containing protein [Clostridium sporogenes]
WP_003490966.1	MULTISPECIES: PH domain-containing protein [Clostridium]
WP_003490973.1	MULTISPECIES: nitroreductase [Clostridium]
WP_003490993.1	MULTISPECIES: DUF3298 domain-containing protein [Clostridium]
WP_003490999.1	MULTISPECIES: amino acid ABC transporter ATP-binding protein [Clostridium]
WP_003491005.1	MULTISPECIES: NADH-dependent alcohol dehydrogenase [Clostridium]	0.00769666	0.00137297
WP_003491010.1	MULTISPECIES: nicotinate phosphoribosyltransferase [Clostridium]
WP_003491030.1	MULTISPECIES: hypothetical protein [Clostridium]
WP_003491034.1	peptidase M4 family protein [Clostridium sporogenes]
WP_003491073.1	MULTISPECIES: DivIVA domain-containing protein [Clostridium]
WP_003491099.1	MULTISPECIES: Na+/H+ antiporter NhaC family protein [Clostridium]
WP_003491134.1	MULTISPECIES: redox family protein [Clostridium]
WP_003491253.1	MULTISPECIES: threonine ammonia-lyase [Clostridium]
WP_003491269.1	elongation factor G [Clostridium sporogenes]		0.0269847
WP_003491289.1	MULTISPECIES: phosphate acetyltransferase [Clostridium]	0.0366416	0.00686763
WP_003491293.1	MULTISPECIES: acyl carrier protein [Clostridium]
WP_003491301.1	MULTISPECIES: 30S ribosomal protein S16 [Clostridium]
WP_003491311.1	MULTISPECIES: 30S ribosomal protein S2 [Clostridium]	1.5919e-11
WP_003491324.1	MULTISPECIES: transcription termination/antitermination protein NusA [Clostridium]	0.000365603
WP_003491328.1	translation initiation factor IF-2 [Clostridium sporogenes]	6.92539e-06
WP_003491330.1	MULTISPECIES: bifunctional oligoribonuclease/PAP phosphatase NrnA [Clostridium]
WP_003491334.1	polyribonucleotide nucleotidyltransferase [Clostridium sporogenes]	3.41256e-06
WP_003491337.1	MULTISPECIES: aspartate kinase [Clostridium]
WP_003491340.1	MULTISPECIES: 30S ribosomal protein S12 methylthiotransferase RimO [Clostridium]
WP_003491344.1	MULTISPECIES: recombinase RecA [Clostridium]	0.000258582	0.0406638
WP_003491345.1	MULTISPECIES: ribonuclease Y [Clostridium]		0.0297828
WP_003491351.1	MULTISPECIES: HPr family phosphocarrier protein [Clostridium]
WP_003491353.1	MULTISPECIES: adenylosuccinate lyase [Clostridium]
WP_003491369.1	MULTISPECIES: hypothetical protein [Clostridium]
WP_003491436.1	MULTISPECIES: sulfide/dihydroorotate dehydrogenase-like FAD/NAD-binding protein [Clostridium]
WP_003491450.1	response regulator [Clostridium sporogenes]
WP_003491542.1	MULTISPECIES: tyrosine--tRNA ligase [Clostridium]
WP_003491547.1	MULTISPECIES: peptide chain release factor 3 [Clostridium]
WP_003491549.1	MULTISPECIES: tryptophan--tRNA ligase [Clostridium]
WP_003491550.1	MULTISPECIES: desulfoferrodoxin [Clostridium]
WP_003491556.1	MULTISPECIES: M18 family aminopeptidase [Clostridium]		0.00197433
WP_003491575.1	MULTISPECIES: DUF871 domain-containing protein [Clostridium]	3.54425e-09
WP_003491579.1	MULTISPECIES: PTS sugar transporter subunit IIC [Clostridium]
WP_003491581.1	6-phospho-beta-glucosidase [Clostridium sporogenes]
WP_003491596.1	MULTISPECIES: WXG100 family type VII secretion target [Clostridium]
WP_003491632.1	MULTISPECIES: hypothetical protein [Clostridium]
WP_003491639.1	MULTISPECIES: serine--tRNA ligase [Clostridium]
WP_003491759.1	MULTISPECIES: arginine deiminase [Clostridium]	2.56618e-07
WP_003491798.1	MULTISPECIES: anaerobic ribonucleoside-triphosphate reductase activating protein [Clostridium]
WP_003491806.1	isoleucine--tRNA ligase [Clostridium sporogenes]		0.00244602
WP_003491807.1	MULTISPECIES: LacI family transcriptional regulator [Clostridium]
WP_003491813.1	radical SAM protein [Clostridium sporogenes]
WP_003491826.1	MULTISPECIES: CotS family spore coat protein [Clostridium]
WP_003491872.1	MULTISPECIES: transcription termination factor Rho [Clostridium]
WP_003491876.1	peptide chain release factor 1 [Clostridium sporogenes]
WP_003491883.1	MULTISPECIES: ribose 5-phosphate isomerase B [Clostridium]		0.0337723
WP_003491885.1	MULTISPECIES: uracil phosphoribosyltransferase [Clostridium]	0.00821578	0.00831807
WP_003491906.1	UDP-N-acetylglucosamine 2-epimerase (non-hydrolyzing) [Clostridium sporogenes]
WP_003491920.1	MULTISPECIES: F0F1 ATP synthase subunit beta [Clostridium]
WP_003491937.1	MULTISPECIES: methionine adenosyltransferase [Clostridium]
WP_003491944.1	MULTISPECIES: ribosome-associated translation inhibitor RaiA [Clostridium]	0.00586196
WP_003491946.1	MULTISPECIES: preprotein translocase subunit SecA [Clostridium]	0.03613	4.40119e-06
WP_003491971.1	MULTISPECIES: leucine--tRNA ligase [Clostridium]		0.0434093
WP_003491983.1	MULTISPECIES: class II fructose-1,6-bisphosphate aldolase [Clostridium]	1.8063e-10
WP_003491994.1	MULTISPECIES: CBS domain-containing protein [Clostridium]
WP_003492154.1	peptidylprolyl isomerase [Clostridium sporogenes]	0.00114589	0.00951736
WP_003492328.1	MULTISPECIES: sulfide/dihydroorotate dehydrogenase-like FAD/NAD-binding protein [Clostridium]
WP_003492330.1	glutamate synthase (NADPH), homotetrameric [Clostridium sporogenes]		0.000104253
WP_003492339.1	MULTISPECIES: chaperonin GroEL [Clostridium]		0.0345049
WP_003492346.1	MULTISPECIES: CoA transferase [Clostridium]		2.58565e-05
WP_003492352.1	MULTISPECIES: R-phenyllactate dehydratase subunit alpha [Clostridium]	6.48793e-06	0.000185414
WP_003492354.1	MULTISPECIES: R-phenyllactate dehydratase subunit beta [Clostridium]	0.00033907
WP_003492357.1	MULTISPECIES: electron transfer flavoprotein subunit beta/FixA family protein [Clostridium]	6.53857e-06
WP_003492359.1	4Fe-4S dicluster domain-containing protein [Clostridium sporogenes]	1.62983e-10
WP_003492363.1	MULTISPECIES: lactate dehydrogenase [Clostridium]	0.0393236	5.48769e-05
WP_003492365.1	MULTISPECIES: D-2-hydroxyacid dehydrogenase [Clostridium]
WP_003492391.1	MULTISPECIES: Asp-tRNA(Asn)/Glu-tRNA(Gln) amidotransferase subunit GatA [Clostridium]
WP_003492392.1	MULTISPECIES: Asp-tRNA(Asn)/Glu-tRNA(Gln) amidotransferase subunit GatB [Clostridium]
WP_003492461.1	MULTISPECIES: iron ABC transporter substrate-binding protein [Clostridium]
WP_003492562.1	MULTISPECIES: porphobilinogen synthase [Clostridium]
WP_003492635.1	MULTISPECIES: ornithine cyclodeaminase [Clostridium]
WP_003492644.1	MULTISPECIES: murein L,D-transpeptidase [Clostridium]
WP_003492746.1	MULTISPECIES: spore coat protein [Clostridium]
WP_003492747.1	MULTISPECIES: hypothetical protein [Clostridium]
WP_003492760.1	MULTISPECIES: iron transporter FeoB [Clostridium]
WP_003492787.1	MULTISPECIES: lactate utilization protein [Clostridium]
WP_003492843.1	DUF1659 domain-containing protein [Clostridium sporogenes]
WP_003492920.1	aminomethyl-transferring glycine dehydrogenase subunit GcvPA [Clostridium sporogenes]
WP_003492922.1	glycine cleavage system protein GcvH [Clostridium sporogenes]		0.00488064
WP_003492924.1	glycine cleavage system aminomethyltransferase GcvT [Clostridium sporogenes]	0.00556342
WP_003492972.1	peptidoglycan endopeptidase [Clostridium sporogenes]	0.00587432
WP_003493040.1	MULTISPECIES: DUF2202 domain-containing protein [Clostridium]
WP_003493050.1	VOC family protein [Clostridium sporogenes]
WP_003493089.1	MULTISPECIES: ATP-dependent Clp protease proteolytic subunit [Clostridium]
WP_003493197.1	MULTISPECIES: YicC family protein [Clostridium]
WP_003493199.1	MULTISPECIES: guanylate kinase [Clostridium]
WP_003493225.1	MULTISPECIES: Asp23/Gls24 family envelope stress response protein [Clostridium]	0.000223724
WP_003493428.1	MULTISPECIES: cold-shock protein [Clostridiales]
WP_003493434.1	MULTISPECIES: 6-phospho-alpha-glucosidase [Clostridium]
WP_003493438.1	MULTISPECIES: alanine racemase [Clostridium]
WP_003493554.1	methyl-accepting chemotaxis protein [Clostridium sporogenes]
WP_003493561.1	MULTISPECIES: chemotaxis protein CheV [Clostridium]
WP_003493601.1	tRNA (N6-isopentenyl adenosine(37)-C2)-methylthiotransferase MiaB [Clostridium sporogenes]
WP_003493603.1	MULTISPECIES: PLP-dependent aminotransferase family protein [Clostridium]	5.77316e-15
WP_003493605.1	MULTISPECIES: pyridoxal phosphate-dependent aminotransferase [Clostridium]	3.95757e-07
WP_003493612.1	MULTISPECIES: bifunctional 4-hydroxy-3-methylbut-2-enyl diphosphate reductase/30S ribosomal protein S1 [Clostridium]		0.000904461
WP_003493723.1	MULTISPECIES: pyrimidine-nucleoside phosphorylase [Clostridium]
WP_003493724.1	MULTISPECIES: purine-nucleoside phosphorylase [Clostridium]	1.36154e-05	0.0072248
WP_003493734.1	MULTISPECIES: glutamate/gamma-aminobutyrate family transporter YjeM [Clostridium]
WP_003493885.1	MULTISPECIES: electron transfer flavoprotein subunit beta/FixA family protein [Clostridium]
WP_003493980.1	MULTISPECIES: gfo/Idh/MocA family oxidoreductase [Clostridium]	0.00244433
WP_003493982.1	MULTISPECIES: nucleotide sugar dehydrogenase [Clostridium]	5.99059e-09
WP_003494061.1	choline trimethylamine-lyase [Clostridium sporogenes]	0.00740575
WP_003494068.1	DUF861 domain-containing protein [Clostridium sporogenes]
WP_003494093.1	MULTISPECIES: YebC/PmpR family DNA-binding transcriptional regulator [Clostridium]
WP_003494121.1	MULTISPECIES: anti-sigma F factor [Clostridium]
WP_003494225.1	MULTISPECIES: hypothetical protein [Clostridium]
WP_003494237.1	MULTISPECIES: glutamate decarboxylase [Clostridium]
WP_003494400.1	MULTISPECIES: stage IV sporulation protein A [Clostridium]
WP_003494417.1	MULTISPECIES: phosphate ABC transporter substrate-binding protein [Clostridium]
WP_003494426.1	MULTISPECIES: cell division protein FtsZ [Clostridium]
WP_003494477.1	MULTISPECIES: glycerol kinase [Clostridium]
WP_003494479.1	aquaporin family protein [Clostridium sporogenes]
WP_003494488.1	hydroxylamine reductase [Clostridium sporogenes]
WP_003494494.1	MULTISPECIES: aminopeptidase [Clostridium]	8.25301e-10
WP_003494506.1	pyridoxal 5'-phosphate synthase lyase subunit PdxS [Clostridium sporogenes]		0.00332986
WP_003494531.1	MULTISPECIES: ribonucleotide-diphosphate reductase subunit beta [Clostridium]
WP_003494533.1	MULTISPECIES: ribonucleoside-diphosphate reductase subunit alpha [Clostridium]
WP_003494562.1	MULTISPECIES: hypothetical protein [Clostridium]	0.000299501
WP_003494570.1	hypothetical protein [Clostridium sporogenes]
WP_003494572.1	glycosyl hydrolase family 18 [Clostridium sporogenes]
WP_003494585.1	MULTISPECIES: PTS acetylglucosamine transporter subunit IIB [Clostridium]
WP_003494596.1	acyl-CoA dehydrogenase [Clostridium sporogenes]
WP_003494625.1	MULTISPECIES: 6,7-dimethyl-8-ribityllumazine synthase [Clostridium]
WP_003494665.1	MULTISPECIES: YgeY family selenium metabolism-linked hydrolase [Clostridium]		0.000605443
WP_003494672.1	MULTISPECIES: knotted carbamoyltransferase YgeW [Clostridium]
WP_003494760.1	MULTISPECIES: pyruvate kinase [Clostridium]	1.4766e-12
WP_003494762.1	MULTISPECIES: 6-phosphofructokinase [Clostridium]	0.00755025	0.00283154
WP_003494767.1	MULTISPECIES: DNA-binding protein WhiA [Clostridium]
WP_003494772.1	MULTISPECIES: UDP-N-acetylmuramate dehydrogenase [Clostridium]		0.0357695
WP_003494803.1	MULTISPECIES: transketolase [Clostridium]	0.0120176	0.0102193
WP_003494820.1	MULTISPECIES: YedE-related selenium metabolism membrane protein [Clostridium]
WP_003494826.1	MULTISPECIES: dicarboxylate/amino acid:cation symporter [Clostridium]
WP_003494828.1	MULTISPECIES: hypothetical protein [Clostridium]
WP_003494834.1	MULTISPECIES: superoxide dismutase family protein [Clostridium]
WP_003494836.1	MULTISPECIES: glutamine--fructose-6-phosphate transaminase (isomerizing) [Clostridium]	0.000164922	0.0015856
WP_003494867.1	butyrate kinase [Clostridium sporogenes]	1.23628e-08
WP_003494869.1	MULTISPECIES: phosphate butyryltransferase [Clostridium]	2.60736e-11
WP_003494904.1	MULTISPECIES: 30S ribosomal protein S9 [Clostridium]	1.80217e-08
WP_003494906.1	MULTISPECIES: 50S ribosomal protein L13 [Clostridiales]	2.21644e-07
WP_003494921.1	MULTISPECIES: type I methionyl aminopeptidase [Clostridium]
WP_003494923.1	MULTISPECIES: preprotein translocase subunit SecY [Clostridium]
WP_003494926.1	MULTISPECIES: 50S ribosomal protein L18 [Clostridium]		6.03222e-05
WP_003494928.1	MULTISPECIES: 50S ribosomal protein L6 [Clostridiales]	8.47664e-10
WP_003494930.1	MULTISPECIES: 50S ribosomal protein L5 [Clostridium]	6.70353e-13
WP_003494932.1	MULTISPECIES: 50S ribosomal protein L24 [Clostridiales]		1.98993e-05
WP_003494934.1	MULTISPECIES: 30S ribosomal protein S17 [Clostridium]
WP_003494937.1	MULTISPECIES: 30S ribosomal protein S3 [Clostridium]	2.24265e-14
WP_003494941.1	MULTISPECIES: 30S ribosomal protein S19 [Clostridium]
WP_003494943.1	MULTISPECIES: 50S ribosomal protein L2 [Clostridium]	1.75482e-12
WP_003494947.1	MULTISPECIES: 50S ribosomal protein L3 [Clostridium]	1.0119e-06	0.0330634
WP_003494985.1	DUF342 domain-containing protein [Clostridium sporogenes]
WP_003494993.1	MULTISPECIES: protein-glutamate O-methyltransferase CheR [Clostridium]
WP_003494995.1	MULTISPECIES: chemotaxis protein CheA [Clostridium]	0.0117902	0.00129725
WP_003494998.1	MULTISPECIES: chemotaxis protein CheW [Clostridium]
WP_003495192.1	MULTISPECIES: V-type ATP synthase subunit K [Clostridium]		0.00208426
WP_003495194.1	MULTISPECIES: ATP synthase subunit E [Clostridium]
WP_003495196.1	MULTISPECIES: V-type ATP synthase subunit C [Clostridium]
WP_003495197.1	MULTISPECIES: V-type ATP synthase subunit F [Clostridium]
WP_003495205.1	MULTISPECIES: V-type ATP synthase subunit B [Clostridium]	0.00364092
WP_003495217.1	MULTISPECIES: MBL fold metallo-hydrolase [Clostridium]	0.0379825
WP_003495221.1	MULTISPECIES: sulfurtransferase [Clostridium]
WP_003495263.1	MULTISPECIES: serine hydroxymethyltransferase [Clostridium]	4.91394e-08
WP_003495264.1	MULTISPECIES: carbamate kinase [Clostridium]	0.00194025
WP_003495266.1	MULTISPECIES: ornithine carbamoyltransferase [Clostridium]	0.0401469	5.03411e-05
WP_003495272.1	MULTISPECIES: DUF4397 domain-containing protein [Clostridium]
WP_003495278.1	MULTISPECIES: ornithine cyclodeaminase family protein [Clostridium]		0.0343371
WP_003495280.1	MULTISPECIES: sulfurtransferase-like selenium metabolism protein YedF [Clostridium]	0.00951017
WP_003495282.1	MULTISPECIES: DegV family protein [Clostridium]
WP_003495293.1	MULTISPECIES: Fe-S cluster assembly scaffold protein NifU [Clostridium]
WP_003495304.1	MULTISPECIES: ribonuclease J [Clostridium]
WP_003495307.1	MULTISPECIES: translational GTPase TypA [Clostridium]
WP_003495316.1	MULTISPECIES: uridine kinase [Clostridium]
WP_003495462.1	MULTISPECIES: diguanylate cyclase [Clostridium]
WP_003495500.1	rubrerythrin family protein [Clostridium sporogenes]	3.28108e-07
WP_003495501.1	MULTISPECIES: cell wall-binding repeat-containing protein [Clostridium]
WP_003495511.1	MULTISPECIES: carbon-monoxide dehydrogenase catalytic subunit [Clostridium]
WP_003495527.1	MULTISPECIES: DNA topoisomerase (ATP-hydrolyzing) subunit B [Clostridium]
WP_003495532.1	MULTISPECIES: DNA polymerase III subunit beta [Clostridium]		0.00458789
WP_003495540.1	MULTISPECIES: protein jag [Clostridium]
WP_003495546.1	MULTISPECIES: 16S rRNA (guanine(527)-N(7))-methyltransferase RsmG [Clostridium]
WP_003495585.1	MULTISPECIES: single-stranded DNA-binding protein [Clostridium]
WP_003495596.1	phospho-sugar mutase [Clostridium sporogenes]	0.00880172	0.0116232
WP_003495605.1	MULTISPECIES: acyl-ACP thioesterase [Clostridium]		0.0421901
WP_003495615.1	MULTISPECIES: 4-hydroxy-tetrahydrodipicolinate synthase [Clostridium]	1.04298e-05
WP_003495617.1	MULTISPECIES: aspartate-semialdehyde dehydrogenase [Clostridium]
WP_003495665.1	MULTISPECIES: nitronate monooxygenase [Clostridium]
WP_003495667.1	MULTISPECIES: MarR family transcriptional regulator [Clostridium]
WP_003495669.1	MULTISPECIES: ketoacyl-ACP synthase III [Clostridium]
WP_003495671.1	MULTISPECIES: enoyl-[acyl-carrier-protein] reductase FabK [Clostridium]
WP_003495673.1	[acyl-carrier-protein] S-malonyltransferase [Clostridium sporogenes]		0.00408207
WP_003495675.1	MULTISPECIES: 3-oxoacyl-[acyl-carrier-protein] reductase [Clostridium]
WP_003495677.1	MULTISPECIES: beta-ketoacyl-[acyl-carrier-protein] synthase II [Clostridium]	0.000156804
WP_003495679.1	MULTISPECIES: acetyl-CoA carboxylase biotin carboxyl carrier protein [Clostridium]
WP_003495681.1	3-hydroxyacyl-[acyl-carrier-protein] dehydratase FabZ [Clostridium sporogenes]	0.030391	0.0218402
WP_003495683.1	MULTISPECIES: acetyl-CoA carboxylase biotin carboxylase subunit [Clostridium]		0.0440285
WP_003495685.1	MULTISPECIES: acetyl-CoA carboxylase carboxyltransferase subunit beta [Clostridium]
WP_003495686.1	MULTISPECIES: acetyl-CoA carboxylase carboxyltransferase subunit alpha [Clostridium]
WP_003495707.1	MULTISPECIES: [FeFe] hydrogenase H-cluster radical SAM maturase HydG [Clostridium]
WP_003495721.1	MULTISPECIES: D-proline reductase (dithiol) proprotein PrdA [Clostridium]
WP_003495723.1	MULTISPECIES: D-proline reductase (dithiol) protein PrdB [Clostridium]
WP_003495736.1	MULTISPECIES: hypothetical protein [Clostridium]
WP_003495744.1	MULTISPECIES: UDP-N-acetylglucosamine 1-carboxyvinyltransferase [Clostridium]	1.3038e-06
WP_003495749.1	MULTISPECIES: glutamine synthetase [Clostridium]		0.00110259
WP_003495753.1	MULTISPECIES: peptidylprolyl isomerase [Clostridium]
WP_003495757.1	MULTISPECIES: XRE family transcriptional regulator [Clostridium]
WP_003495788.1	MULTISPECIES: UDP-N-acetylmuramate--L-alanine ligase [Clostridium]
WP_003495790.1	MULTISPECIES: pur operon repressor [Clostridium]
WP_003495792.1	MULTISPECIES: DNA-binding response regulator [Clostridium]
WP_003495803.1	MULTISPECIES: peptidylprolyl isomerase [Clostridium]
WP_003495805.1	MULTISPECIES: stage V sporulation protein T [Clostridium]
WP_003495809.1	MULTISPECIES: nucleoside triphosphate pyrophosphohydrolase [Clostridium]
WP_003495812.1	MULTISPECIES: HU family DNA-binding protein [Clostridium]
WP_003495826.1	MULTISPECIES: ATP-dependent metallopeptidase FtsH/Yme1/Tma family protein [Clostridium]
WP_003495828.1	formate--tetrahydrofolate ligase [Clostridium sporogenes]	0.0454647	5.33432e-05
WP_003495830.1	MULTISPECIES: type III pantothenate kinase [Clostridium]
WP_003495837.1	MULTISPECIES: lysine--tRNA ligase [Clostridium]	0.000390698
WP_003495839.1	MULTISPECIES: glycine--tRNA ligase [Clostridium]
WP_003495843.1	UDP-N-acetylmuramoyl-L-alanine--D-glutamate ligase [Clostridium sporogenes]
WP_003496054.1	MULTISPECIES: radical SAM protein [Clostridium]
WP_003496067.1	MULTISPECIES: oleate hydratase [Clostridium]
WP_003496100.1	MULTISPECIES: MFS transporter [Clostridium]
WP_003496140.1	MULTISPECIES: serine dehydratase subunit alpha family protein [Clostridium]
WP_003496151.1	MULTISPECIES: glycerol dehydrogenase [Clostridium]	0.00115139
WP_003496184.1	PTS trehalose transporter subunit IIBC [Clostridium sporogenes]		0.0027885
WP_003496188.1	molecular chaperone HtpG [Clostridium sporogenes]		3.89468e-08
WP_003496247.1	MULTISPECIES: alpha/beta hydrolase [Clostridium]
WP_003496307.1	MULTISPECIES: clostripain [Clostridium]		0.000401299
WP_003496321.1	MULTISPECIES: glutamate decarboxylase [Clostridium]	0.015145
WP_003496371.1	MULTISPECIES: transcription antitermination factor NusB [Clostridium]
WP_003496391.1	MULTISPECIES: hypothetical protein [Clostridium]
WP_003496405.1	butanediol dehydrogenase [Clostridium sporogenes]
WP_003496518.1	MULTISPECIES: sulfide/dihydroorotate dehydrogenase-like FAD/NAD-binding protein [Clostridium]		0.0199758
WP_003496650.1	MULTISPECIES: thiamine-binding protein [Clostridium]
WP_003496689.1	MULTISPECIES: glycerophosphodiester phosphodiesterase [Clostridium]
WP_003496690.1	MULTISPECIES: hypothetical protein [Clostridium]
WP_003496692.1	MULTISPECIES: aminotransferase class V-fold PLP-dependent enzyme [Clostridium]
WP_003496710.1	MULTISPECIES: transcriptional regulator [Clostridium]
WP_003496715.1	MULTISPECIES: GTPase Era [Clostridium]
WP_003496738.1	MULTISPECIES: 50S ribosomal protein L11 methyltransferase [Clostridium]
WP_003496740.1	MULTISPECIES: molecular chaperone DnaJ [Clostridium]
WP_003496766.1	MULTISPECIES: 30S ribosomal protein S20 [Clostridium]
WP_003496794.1	MULTISPECIES: RidA family protein [Clostridium]
WP_003496801.1	MULTISPECIES: GTPase ObgE [Clostridium]
WP_003496805.1	MULTISPECIES: 50S ribosomal protein L21 [Clostridium]	0.00568791	0.000635893
WP_003496831.1	MULTISPECIES: rod shape-determining protein [Clostridium]	3.99554e-11
WP_003496947.1	MULTISPECIES: methionine gamma-lyase [Clostridium]	5.00711e-13
WP_004461412.1	MULTISPECIES: AsnC family transcriptional regulator [Clostridium]
WP_004461440.1	MULTISPECIES: SPFH/Band 7/PHB domain protein [Clostridium]	0.0044587	0.0199749
WP_004461442.1	MULTISPECIES: aminopeptidase P family protein [Clostridium]
WP_004461501.1	MULTISPECIES: electron transport complex subunit RsxC [Clostridium]
WP_004461509.1	MULTISPECIES: electron transport complex protein RnfA [Clostridium]
WP_004461550.1	MULTISPECIES: YhcN/YlaJ family sporulation lipoprotein [Clostridium]
WP_004461570.1	MULTISPECIES: hypothetical protein [Clostridium]
WP_004461573.1	MULTISPECIES: helix-turn-helix domain-containing protein [Clostridium]
WP_021106869.1	MULTISPECIES: benzoyl-CoA reductase subunit BadG [Clostridium]
WP_030034054.1	MULTISPECIES: glycerol dehydrogenase [Clostridium]	0.00114731
WP_030034114.1	MULTISPECIES: pyridoxal phosphate-dependent aminotransferase [Clostridium]		1.29245e-06
WP_030036513.1	MULTISPECIES: hypothetical protein [Clostridium]
WP_032883584.1	MULTISPECIES: hypothetical protein [Clostridium]
WP_032883623.1	MULTISPECIES: hypothetical protein [Clostridium]
WP_032883712.1	type I DNA topoisomerase [Clostridium sporogenes]
WP_032883743.1	MULTISPECIES: 16S rRNA (adenine(1518)-N(6)/adenine(1519)-N(6))-dimethyltransferase RsmA [Clostridium]
WP_032883807.1	MULTISPECIES: ferritin-like domain-containing protein [Clostridium]
WP_032884096.1	MULTISPECIES: aminopeptidase [Clostridium]
WP_033057773.1	ATP-dependent chaperone ClpB [Clostridium sporogenes]
WP_033057778.1	MULTISPECIES: HAMP domain-containing protein [Clostridium]
WP_033057783.1	ABC transporter substrate-binding protein [Clostridium sporogenes]
WP_033057791.1	cell wall-binding repeat-containing protein [Clostridium sporogenes]
WP_033057796.1	RnfABCDGE type electron transport complex subunit B [Clostridium sporogenes]
WP_033057798.1	electron transport complex subunit RsxE [Clostridium sporogenes]
WP_033057800.1	RnfABCDGE type electron transport complex subunit G [Clostridium sporogenes]
WP_033057819.1	MULTISPECIES: aminotransferase class V-fold PLP-dependent enzyme [Clostridium]
WP_033057847.1	carbohydrate-binding protein [Clostridium sporogenes]
WP_033057856.1	bifunctional acetaldehyde-CoA/alcohol dehydrogenase [Clostridium sporogenes]	1.24995e-09
WP_033057859.1	aminopeptidase P family protein [Clostridium sporogenes]	0.0292466
WP_033057897.1	DUF1846 domain-containing protein [Clostridium sporogenes]		0.030878
WP_033057902.1	DUF5105 domain-containing protein [Clostridium sporogenes]
WP_033058021.1	MULTISPECIES: cupin domain-containing protein [Clostridium]
WP_033058031.1	MULTISPECIES: 2,3-bisphosphoglycerate-independent phosphoglycerate mutase [Clostridium]
WP_033058033.1	MULTISPECIES: triose-phosphate isomerase [Clostridium]	0.000837583	0.0399444
WP_033058035.1	MULTISPECIES: phosphoglycerate kinase [Clostridium]		0.000973072
WP_033058039.1	MULTISPECIES: ABC transporter ATP-binding protein [Clostridium]
WP_033058041.1	BMP family ABC transporter substrate-binding protein [Clostridium sporogenes]	9.29143e-11
WP_033058047.1	aminopeptidase [Clostridium sporogenes]
WP_033058070.1	MULTISPECIES: CoA-disulfide reductase [Clostridium]
WP_033058075.1	MULTISPECIES: RNA-binding transcriptional accessory protein [Clostridium]
WP_033058088.1	rod shape-determining protein [Clostridium sporogenes]		0.0181569
WP_033058101.1	hypothetical protein [Clostridium sporogenes]
WP_033058103.1	bacteriocin [Clostridium sporogenes]
WP_033058125.1	DUF3794 domain-containing protein [Clostridium sporogenes]		0.0105481
WP_033058137.1	anaerobic ribonucleoside triphosphate reductase [Clostridium sporogenes]	0.00150326	6.40724e-05
WP_033058144.1	ATP-binding protein [Clostridium sporogenes]		0.000388375
WP_033058151.1	membrane protein [Clostridium sporogenes]
WP_033058155.1	MULTISPECIES: methionine--tRNA ligase [Clostridium]		0.00402649
WP_033058165.1	hypothetical protein [Clostridium sporogenes]
WP_033058214.1	DNA gyrase subunit A [Clostridium sporogenes]		0.0269441
WP_033058244.1	MULTISPECIES: bifunctional UDP-N-acetylglucosamine diphosphorylase/glucosamine-1-phosphate N-acetyltransferase GlmU [Clostridium]
WP_033058268.1	MULTISPECIES: hypothetical protein [Clostridium]		0.00789216
WP_033058289.1	MULTISPECIES: D-alanine--D-alanine ligase [Clostridium]
WP_033058325.1	MULTISPECIES: DUF3892 domain-containing protein [Clostridium]
WP_033058328.1	MULTISPECIES: thiol peroxidase [Clostridium]	0.00248563	0.0389412
WP_033058346.1	MULTISPECIES: methyl-accepting chemotaxis protein [Clostridium]
WP_033058372.1	MULTISPECIES: NAD(+) synthase [Clostridium]
WP_033058473.1	MULTISPECIES: asparagine--tRNA ligase [Clostridium]		0.000157639
WP_033058505.1	MULTISPECIES: F420-0--gamma-glutamyl ligase [Clostridium]
WP_033058555.1	glycine dehydrogenase (aminomethyl-transferring) [Clostridium sporogenes]	0.0116335
WP_033058614.1	MULTISPECIES: S-ribosylhomocysteine lyase [Clostridium]
WP_033058622.1	chitinase [Clostridium sporogenes]
WP_033058628.1	cupin domain-containing protein [Clostridium sporogenes]
WP_033058641.1	MULTISPECIES: MarR family transcriptional regulator [Clostridium]
WP_033058651.1	thiamine pyridinylase [Clostridium sporogenes]
WP_033058695.1	DegT/DnrJ/EryC1/StrS family aminotransferase [Clostridium sporogenes]
WP_033058710.1	nitroreductase [Clostridium sporogenes]
WP_033058714.1	hypothetical protein [Clostridium sporogenes]		0.00256089
WP_033058736.1	copper oxidase [Clostridium sporogenes]		0.0200403
WP_033058753.1	branched-chain amino acid aminotransferase [Clostridium sporogenes]
WP_033058865.1	MULTISPECIES: dihydroxyacetone kinase subunit DhaK [Clostridium]
WP_033058876.1	MULTISPECIES: aldo/keto reductase [Clostridium]
WP_033058933.1	ferrous iron transport protein B [Clostridium sporogenes]
WP_033058965.1	MULTISPECIES: hypothetical protein [Clostridium]
WP_033058967.1	MULTISPECIES: hypothetical protein [Clostridium]
WP_033058970.1	MULTISPECIES: hypothetical protein [Clostridium]
WP_033059002.1	glutamate--tRNA ligase [Clostridium sporogenes]	6.98272e-05
WP_033059037.1	thiosulfate sulfurtransferase [Clostridium sporogenes]
WP_033059047.1	ABC transporter substrate-binding protein [Clostridium sporogenes]
WP_033059052.1	MULTISPECIES: aspartate 4-decarboxylase [Clostridium]
WP_033059083.1	pyruvate:ferredoxin (flavodoxin) oxidoreductase [Clostridium sporogenes]
WP_033059093.1	MULTISPECIES: LysM peptidoglycan-binding domain-containing protein [Clostridium]		0.0316801
WP_033059120.1	PTS glucose transporter subunit IICBA [Clostridium sporogenes]		0.000849287
WP_033059147.1	MULTISPECIES: ATP-dependent protease [Clostridium]
WP_033059149.1	MULTISPECIES: peptidase M4 family protein [Clostridium]
WP_033059150.1	MULTISPECIES: peptidase M4 family protein [Clostridium]
WP_033059155.1	MULTISPECIES: redox-regulated ATPase YchF [Clostridium]
WP_033059162.1	MULTISPECIES: UDP-N-acetylmuramoyl-L-alanyl-D-glutamate--2,6-diaminopimelate ligase [Clostridium]
WP_033059188.1	MULTISPECIES: NADH:flavin oxidoreductase [Clostridium]
WP_033059263.1	pyridine nucleotide-disulfide oxidoreductase [Clostridium sporogenes]		2.24678e-06
WP_033059271.1	MULTISPECIES: arginine deiminase [Clostridium]	0.00950744	0.00428421
WP_033059315.1	RNA polymerase subunit sigma [Clostridium sporogenes]		0.00322516
WP_033059322.1	hypothetical protein [Clostridium sporogenes]
WP_033059331.1	PKD domain-containing protein [Clostridium sporogenes]
WP_033059369.1	MULTISPECIES: hypothetical protein [Clostridium]
WP_033059375.1	iron-containing alcohol dehydrogenase [Clostridium sporogenes]		3.82334e-06
WP_033059377.1	MULTISPECIES: glutamate synthase (NADPH), homotetrameric [Clostridium]	0.0151867
WP_033059384.1	MULTISPECIES: DUF975 family protein [Clostridium]
WP_033059481.1	MULTISPECIES: DUF1002 domain-containing protein [Clostridium]
WP_033059492.1	MULTISPECIES: MFS transporter [Clostridium]
WP_033059494.1	M3 family oligoendopeptidase [Clostridium sporogenes]
WP_033059502.1	MULTISPECIES: ABC transporter ATP-binding protein [Clostridium]
WP_033059511.1	MULTISPECIES: small acid-soluble spore protein [Clostridium]
WP_033059513.1	MULTISPECIES: small acid-soluble spore protein [Clostridium]
WP_033059528.1	MULTISPECIES: carboxymuconolactone decarboxylase family protein [Clostridium]
WP_033059530.1	MULTISPECIES: YbjQ family protein [Clostridium]
WP_033059551.1	MULTISPECIES: hypothetical protein [Clostridium]
WP_033059611.1	M6 family metalloprotease domain-containing protein [Clostridium sporogenes]
WP_033059635.1	hypothetical protein [Clostridium sporogenes]
WP_033059682.1	MULTISPECIES: aminopeptidase P family protein [Clostridium]
WP_033059684.1	alpha/beta fold hydrolase [Clostridium sporogenes]
WP_033059694.1	MULTISPECIES: PhzF family phenazine biosynthesis protein [Clostridium]
WP_033059697.1	MULTISPECIES: nitroreductase family protein [Clostridium]
WP_033059784.1	glycoside hydrolase [Clostridium sporogenes]
WP_033059799.1	acetaldehyde dehydrogenase (acetylating) [Clostridium sporogenes]		0.00364176
WP_033059898.1	FAD-dependent oxidoreductase [Clostridium sporogenes]
WP_033059915.1	DUF2935 domain-containing protein [Clostridium sporogenes]
WP_033059927.1	electron transfer flavoprotein subunit alpha/FixB family protein [Clostridium sporogenes]
WP_033059928.1	MULTISPECIES: acyl-CoA dehydrogenase [Clostridium]
WP_033059943.1	nitroreductase [Clostridium sporogenes]
WP_033059968.1	MULTISPECIES: alpha,alpha-phosphotrehalase [Clostridium]
WP_033060034.1	MULTISPECIES: dinitrogenase iron-molybdenum cofactor [Clostridium]		0.0378282
WP_033060039.1	MULTISPECIES: (4Fe-4S)-binding protein [Clostridium]
WP_033060040.1	MULTISPECIES: diguanylate cyclase [Clostridium]
WP_033060063.1	N-acetylmuramoyl-L-alanine amidase [Clostridium sporogenes]		0.0498809
WP_033060104.1	MULTISPECIES: M24 family metallopeptidase [Clostridium]	3.27516e-13
WP_033060211.1	DUF1659 domain-containing protein [Clostridium sporogenes]
WP_033060256.1	hypothetical protein [Clostridium sporogenes]
WP_033060270.1	phage major capsid protein [Clostridium sporogenes]
WP_033060337.1	MULTISPECIES: pyridoxal phosphate-dependent aminotransferase [Clostridium]
WP_033060354.1	UMP kinase [Clostridium sporogenes]
WP_033060359.1	MULTISPECIES: ribosome biogenesis GTPase YlqF [Clostridium]
WP_033060363.1	MULTISPECIES: signal recognition particle protein [Clostridium]	0.0453569
WP_033060439.1	MULTISPECIES: acetate kinase [Clostridium]	1.89626e-13
WP_033060441.1	MULTISPECIES: sulfite exporter TauE/SafE family protein [Clostridium]
WP_033060447.1	MULTISPECIES: D-proline reductase (dithiol) proprotein PrdA [Clostridium]	1.15084e-07	0.0482295
WP_033060449.1	MULTISPECIES: proline reductase-associated electron transfer protein PrdC [Clostridium]		3.00861e-06
WP_033060464.1	MULTISPECIES: D-proline reductase (dithiol) proprotein PrdA [Clostridium]	0.00996095
WP_033060466.1	MULTISPECIES: proline reductase-associated electron transfer protein PrdC [Clostridium]
WP_033060468.1	MULTISPECIES: proline reductase-associated electron transfer protein PrdC [Clostridium]
WP_033060470.1	MULTISPECIES: sugar transporter [Clostridium]		0.00341798
WP_033060478.1	MULTISPECIES: DAK2 domain-containing protein [Clostridium]
WP_033060481.1	ribulose-phosphate 3-epimerase [Clostridium sporogenes]
WP_033060487.1	MULTISPECIES: peptide deformylase [Clostridium]
WP_033060507.1	type IV pilus twitching motility protein PilT [Clostridium sporogenes]
WP_033060522.1	MULTISPECIES: alanine--tRNA ligase [Clostridium]
WP_033060528.1	MULTISPECIES: cysteine desulfurase NifS [Clostridium]	0.0138496
WP_033060558.1	V-type ATP synthase subunit I [Clostridium sporogenes]
WP_033060570.1	putative manganese-dependent inorganic diphosphatase [Clostridium sporogenes]	2.28654e-07
WP_033060599.1	flagellar basal body protein FliL [Clostridium sporogenes]
WP_033060602.1	motility protein A [Clostridium sporogenes]
WP_033060605.1	MULTISPECIES: flagellar hook protein FlgE [Clostridium]
WP_033060718.1	SIS domain-containing protein [Clostridium sporogenes]
WP_033060729.1	flagellin [Clostridium sporogenes]
WP_033060734.1	flagellar hook-associated protein FlgK [Clostridium sporogenes]
WP_033060740.1	MULTISPECIES: flagellar motor switch phosphatase FliY [Clostridium]
WP_033060750.1	pyruvate:ferredoxin (flavodoxin) oxidoreductase [Clostridium sporogenes]	2.17972e-06
WP_033060776.1	MULTISPECIES: ATP-dependent helicase [Clostridium]
WP_033060815.1	MULTISPECIES: 23S rRNA (uracil(1939)-C(5))-methyltransferase RlmD [Clostridium]
WP_033060824.1	MULTISPECIES: aminoacyl-histidine dipeptidase [Clostridium]
WP_033060851.1	diaminopropionate ammonia-lyase [Clostridium sporogenes]
WP_033060871.1	M20/M25/M40 family metallo-hydrolase [Clostridium sporogenes]
WP_033060878.1	MULTISPECIES: phosphomethylpyrimidine synthase ThiC [Clostridium]	1.43154e-07
WP_033060896.1	MULTISPECIES: hypothetical protein [Clostridium]
WP_033060944.1	MULTISPECIES: pyruvate, phosphate dikinase [Clostridium]		0.0336801
WP_033060951.1	MULTISPECIES: molecular chaperone DnaK [Clostridium]	0.0211967	1.55313e-07
WP_033060955.1	MULTISPECIES: elongation factor 4 [Clostridium]
WP_033060986.1	MULTISPECIES: septum site-determining protein MinD [Clostridium]
WP_033061010.1	MULTISPECIES: hypothetical protein [Clostridium]
WP_033061013.1	MULTISPECIES: hypothetical protein [Clostridium]
WP_033061024.1	hypothetical protein [Clostridium sporogenes]	0.00243994
WP_033061028.1	MULTISPECIES: caspase family protein [Clostridium]
WP_033061031.1	MULTISPECIES: hypothetical protein [Clostridium]
WP_033061041.1	MULTISPECIES: hypothetical protein [Clostridium]
WP_033061044.1	MULTISPECIES: hypothetical protein [Clostridium]	0.00121614
WP_033061046.1	MULTISPECIES: hypothetical protein [Clostridium]
WP_033061076.1	MULTISPECIES: GTPase HflX [Clostridium]
WP_033061077.1	MULTISPECIES: hypoxanthine phosphoribosyltransferase [Clostridium]
WP_033061088.1	MULTISPECIES: UDP-3-O-(3-hydroxymyristoyl)glucosamine N-acyltransferase [Clostridium]
WP_033061095.1	aminotransferase class V-fold PLP-dependent enzyme [Clostridium sporogenes]
WP_033061100.1	MULTISPECIES: phosphate butyryltransferase [Clostridium]	0.00199271	0.0261067
WP_033061102.1	MULTISPECIES: alpha-hydroxy-acid oxidizing protein [Clostridium]		1.58768e-06
WP_033061115.1	MULTISPECIES: glycosyltransferase family 2 protein [Clostridium]
WP_033061155.1	flagellar hook protein FliD [Clostridium sporogenes]
WP_033061201.1	MULTISPECIES: phenylalanine--tRNA ligase subunit beta [Clostridium]	0.0182746
WP_033061206.1	MULTISPECIES: TrkA family potassium uptake protein [Clostridium]
WP_033061210.1	threonine--tRNA ligase [Clostridium sporogenes]
WP_033061220.1	MULTISPECIES: Hsp33 family molecular chaperone HslO [Clostridium]
WP_033061236.1	MULTISPECIES: peptide ABC transporter substrate-binding protein [Clostridium]		0.00691098
WP_033061239.1	MULTISPECIES: 4-hydroxy-tetrahydrodipicolinate reductase [Clostridium]
WP_033061245.1	MULTISPECIES: valine--tRNA ligase [Clostridium]
WP_033061255.1	MULTISPECIES: ABC transporter substrate-binding protein [Clostridium]
WP_033061269.1	MULTISPECIES: pyrroline-5-carboxylate reductase [Clostridium]	0.000393186
WP_033061272.1	MULTISPECIES: formate C-acetyltransferase/glycerol dehydratase family glycyl radical enzyme [Clostridium]		0.000109106
WP_033061287.1	MULTISPECIES: crotonase [Clostridium]
WP_033061306.1	MULTISPECIES: endopeptidase La [Clostridium]
WP_033061311.1	ATP-dependent Clp endopeptidase proteolytic subunit ClpP [Clostridium sporogenes]		0.00109094
WP_033061325.1	exosporium protein [Clostridium sporogenes]
WP_033061328.1	MULTISPECIES: phenylalanine--tRNA ligase subunit alpha [Clostridium]
WP_033061338.1	MULTISPECIES: hypothetical protein [Clostridium]
WP_033061348.1	glucose-6-phosphate isomerase [Clostridium sporogenes]	2.80304e-06
WP_033061352.1	MULTISPECIES: fatty acid--CoA ligase [Clostridium]
WP_033061353.1	MULTISPECIES: glutamine-hydrolyzing GMP synthase [Clostridium]	0.0258934
WP_033061354.1	IMP dehydrogenase [Clostridium sporogenes]
WP_033061370.1	peptidase M16 [Clostridium sporogenes]	3.03779e-10
WP_033061390.1	MULTISPECIES: Cof-type HAD-IIB family hydrolase [Clostridium]
WP_033061400.1	MULTISPECIES: ATPase [Clostridium]
WP_033061408.1	MULTISPECIES: dipeptidase PepV [Clostridium]	2.49742e-06	0.0422536
WP_033061410.1	MULTISPECIES: proline--tRNA ligase [Clostridium]	2.69401e-05	0.00872941
WP_033061419.1	MULTISPECIES: carbohydrate-binding protein [Clostridium]
WP_033061469.1	MULTISPECIES: HD domain-containing protein [Clostridium]
WP_033061473.1	transketolase [Clostridium sporogenes]		0.00420934
WP_033061487.1	PTS sorbitol transporter subunit IIB [Clostridium sporogenes]
WP_033061489.1	PTS glucitol/sorbitol transporter subunit IIC [Clostridium sporogenes]
WP_033061493.1	galactitol-1-phosphate 5-dehydrogenase [Clostridium sporogenes]		0.0121122
WP_033061497.1	phosphoglucosamine mutase [Clostridium sporogenes]
WP_033061500.1	2-oxoglutarate oxidoreductase [Clostridium sporogenes]	6.94578e-12
WP_033061502.1	3-methyl-2-oxobutanoate dehydrogenase subunit VorB [Clostridium sporogenes]
WP_033061510.1	NAD(P)/FAD-dependent oxidoreductase [Clostridium sporogenes]
WP_033061523.1	MULTISPECIES: 50S ribosomal protein L4 [Clostridium]
WP_033061527.1	23S rRNA (guanosine(2251)-2'-O)-methyltransferase RlmB [Clostridium sporogenes]		0.0224493
WP_033061530.1	cysteine--tRNA ligase [Clostridium sporogenes]		0.0356302
WP_033061565.1	MULTISPECIES: serine--tRNA ligase [Clostridium]
WP_046340419.1	acetyl-CoA C-acetyltransferase [Clostridium sporogenes]	6.70863e-12
WP_061311231.1	MULTISPECIES: translation initiation factor IF-3 [Clostridium]		9.11143e-08
WP_077272518.1	MULTISPECIES: D-proline reductase (dithiol) protein PrdB [Clostridium]
WP_077272519.1	MULTISPECIES: electron transfer flavoprotein subunit alpha/FixB family protein [Clostridium]	0.0105977
WP_077272553.1	MULTISPECIES: Mur ligase family protein [Clostridium]
WP_077272563.1	bacteriocin biosynthesis protein [Clostridium sporogenes]	0.0196844	4.77821e-06
WP_077272587.1	MULTISPECIES: DegT/DnrJ/EryC1/StrS aminotransferase family protein [Clostridium]
WP_077272613.1	MULTISPECIES: glycine/sarcosine/betaine reductase complex selenoprotein A [Clostridium]		0.00458548
WP_077272614.1	MULTISPECIES: glycine reductase complex selenoprotein B [Clostridium]	0.0277346
WP_077272615.1	phosphoenolpyruvate--protein phosphotransferase [Clostridium sporogenes]
WP_077272631.1	MULTISPECIES: glycine/betaine/sarcosine/D-proline family reductase selenoprotein B [Clostridium]
WP_077272642.1	MULTISPECIES: D-proline reductase (dithiol) protein PrdB [Clostridium]	2.12841e-07	0.0101303
WP_080700076.1	hypothetical protein [Clostridium sporogenes]		0.00951462
WP_080700097.1	acetylglutamate kinase [Clostridium sporogenes]
WP_080700098.1	carbon-monoxide dehydrogenase catalytic subunit [Clostridium sporogenes]
WP_080700099.1	aminoacyl-histidine dipeptidase [Clostridium sporogenes]
WP_080700111.1	V-type ATP synthase subunit A [Clostridium sporogenes]	0.031672	0.00348552
WP_080942651.1	DUF11 domain-containing protein [Clostridium sporogenes]
WP_087943907.1	YfcC family protein [Clostridium sporogenes]
WP_110093010.1	UDP-N-acetylglucosamine 2-epimerase (non-hydrolyzing), partial [Clostridium sporogenes]
WP_110093022.1	hypothetical protein [Clostridium sporogenes]
WP_110093023.1	hypothetical protein [Clostridium sporogenes]
WP_110093024.1	hypothetical protein [Clostridium sporogenes]
WP_110093036.1	peptide chain release factor 2 [Clostridium sporogenes]		0.0139663
WP_110093043.1	UDP-N-acetylglucosamine 2-epimerase (non-hydrolyzing), partial [Clostridium sporogenes]
WP_110093055.1	peptidase [Clostridium sporogenes]
WP_110093059.1	hypothetical protein [Clostridium sporogenes]
WP_110093060.1	N-acetylmuramoyl-L-alanine amidase, partial [Clostridium sporogenes]
WP_110093062.1	elongation factor Tu, partial [Clostridium sporogenes]	3.71906e-10
